# Supplementary material for: Analysis of the Olive Fruit Fly Bactrocera oleae Transcriptome and Phylogenetic Classification of the Major Detoxification Gene Families
Source: PLoS One. 2013 Jun 18;8(6):e66533. doi: 10.1371/journal.pone.0066533 (PMC3688913; doi:10.1371/journal.pone.0066533)
Supplement: Table S1 — Top BLAST hits in the NCBI nr database. Only contigs with a blast hit are presented. (XLSX) [file pone.0066533.s005.xlsx]

## Sheet: Sheet1
Sequence name	Sequence desc.	Sequence length	Hit desc.	Hit ACC	E-Value	Similarity	Score	Alignment length	Positives
contig01538	zz-type zinc finger-containing protein 3-like	1360	gi|195436985|ref|XP_002066425.1|GK18102 [Drosophila willistoni] >gi|194162510|gb|EDW77411.1| GK18102 [Drosophila willistoni]	XP_002066425	2.05315e-105	68	327.791	348	240
contig01052	zinc-finger isoform a	1480	gi|195568745|ref|XP_002102374.1|GD19876 [Drosophila simulans] >gi|194198301|gb|EDX11877.1| GD19876 [Drosophila simulans]	XP_002102374	7.07465e-66	82	226.868	139	115
contig06329	zinc transporter zip3-like	705	gi|195110265|ref|XP_001999702.1|GI22925 [Drosophila mojavensis] >gi|193916296|gb|EDW15163.1| GI22925 [Drosophila mojavensis]	XP_001999702	4.02042e-94	88	290.812	170	150
contig04698	zinc transporter	869	gi|195590344|ref|XP_002084906.1|GD14517 [Drosophila simulans] >gi|194196915|gb|EDX10491.1| GD14517 [Drosophila simulans]	XP_002084906	3.14022e-68	84	232.261	152	129
contig03817	zinc mym domain containing 1	976	gi|221109296|ref|XP_002160652.1|PREDICTED: similar to hAT family dimerisation domain containing protein, expressed [Hydra magnipapillata]	XP_002160652	5.59109e-30	66	79.337	81	54
contig06726	zinc mym domain containing 1	664	gi|391330536|ref|XP_003739716.1|PREDICTED: zinc finger MYM-type protein 1-like [Metaseiulus occidentalis]	XP_003739716	3.66345e-24	63	107.457	122	78
contig07560	zinc metalloproteinase nas-13-like	590	gi|195134588|ref|XP_002011719.1|GI10933 [Drosophila mojavensis] >gi|193906842|gb|EDW05709.1| GI10933 [Drosophila mojavensis]	XP_002011719	1.61811e-90	93	278.485	149	140
contig08276	zinc knuckle protein	533	gi|195418331|ref|XP_002060614.1|GK21034 [Drosophila willistoni] >gi|194156699|gb|EDW71600.1| GK21034 [Drosophila willistoni]	XP_002060614	8.27559e-15	62	76.6406	85	53
contig06114	zinc knuckle domain protein	724	gi|328716627|ref|XP_003245995.1|PREDICTED: hypothetical protein LOC100570266 [Acyrthosiphon pisum]	XP_003245995	1.4654e-38	65	124.405	109	71
contig09467	zinc knuckle domain protein	421	gi|21214752|emb|CAD32253.1|gag-pol polyprotein precursor [Drosophila melanogaster]	CAD32253	6.66585e-25	74	104.76	97	72
contig06397	zinc iron transporter	696	gi|198455197|ref|XP_001359897.2|GA18116 [Drosophila pseudoobscura pseudoobscura] >gi|198133140|gb|EAL29049.2| GA18116 [Drosophila pseudoobscura pseudoobscura]	XP_001359897	3.21401e-28	82	118.627	92	76
contig00528	zinc finger transcription factor	1693	gi|27656717|emb|CAD60247.1|zinc finger transcription factor [Bactrocera oleae] >gi|27656723|emb|CAD59740.1| zinc finger transcription factor [Bactrocera oleae]	CAD60247	1.62685e-29	87	132.494	70	61
contig10312	zinc finger ran-binding domain-containing protein 2-like	353	gi|289741437|gb|ADD19466.1|conserved Zn-finger protein [Glossina morsitans morsitans]	ADD19466	1.72654e-45	90	160.999	104	94
contig02979	zinc finger protein xfin-like	1085	gi|195028608|ref|XP_001987168.1|GH21771 [Drosophila grimshawi] >gi|193903168|gb|EDW02035.1| GH21771 [Drosophila grimshawi]	XP_001987168	1.27846e-44	61	174.096	198	122
contig01318	zinc finger protein rp-8	1413	gi|195383402|ref|XP_002050415.1|GJ20214 [Drosophila virilis] >gi|194145212|gb|EDW61608.1| GJ20214 [Drosophila virilis]	XP_002050415	8.32243e-133	71	399.053	352	250
contig01498	zinc finger protein partial	1368	gi|292613245|ref|XP_002661844.1|PREDICTED: zinc finger protein 271-like [Danio rerio]	XP_002661844	2.26081e-33	52	139.428	236	123
contig04301	zinc finger protein 830-like	914	gi|189234415|ref|XP_001815961.1|PREDICTED: similar to AGAP004605-PA [Tribolium castaneum]	XP_001815961	8.16057e-34	53	134.42	237	127
contig03290	zinc finger protein 800-like	1045	gi|195449335|ref|XP_002072029.1|GK22539 [Drosophila willistoni] >gi|194168114|gb|EDW83015.1| GK22539 [Drosophila willistoni]	XP_002072029	4.75076e-14	64	81.6481	85	55
contig01897	zinc finger protein 792	1281	gi|188536016|ref|NP_001120944.1|uncharacterized protein LOC100151757 [Danio rerio] >gi|171846377|gb|AAI61652.1| Zgc:174624 protein [Danio rerio]	NP_001120944	6.14062e-39	54	154.066	181	99
contig07464	zinc finger protein 699	600	gi|193613112|ref|XP_001945654.1|PREDICTED: zinc finger protein 271-like [Acyrthosiphon pisum]	XP_001945654	6.48609e-29	61	116.316	139	86
contig00676	zinc finger protein 622-like	1621	gi|195041547|ref|XP_001991278.1|GH12142 [Drosophila grimshawi] >gi|193901036|gb|EDV99902.1| GH12142 [Drosophila grimshawi]	XP_001991278	0	81	555.444	415	338
contig03243	zinc finger protein 598	1047	gi|195383308|ref|XP_002050368.1|GJ20245 [Drosophila virilis] >gi|194145165|gb|EDW61561.1| GJ20245 [Drosophila virilis]	XP_002050368	1.54518e-57	71	204.527	171	123
contig08970	zinc finger protein 593	470	gi|195397259|ref|XP_002057246.1|GJ16454 [Drosophila virilis] >gi|194147013|gb|EDW62732.1| GJ16454 [Drosophila virilis]	XP_002057246	1.11089e-45	95	157.147	109	104
contig07801	zinc finger protein 567-like	572	gi|326666771|ref|XP_003198371.1|PREDICTED: zinc finger protein 567-like [Danio rerio]	XP_003198371	1.24482e-16	57	85.1149	107	61
contig02289	zinc finger protein 53	1206	gi|328726791|ref|XP_003249048.1|PREDICTED: zinc finger protein 271-like, partial [Acyrthosiphon pisum]	XP_003249048	1.14689e-39	60	151.754	177	107
contig04839	zinc finger protein 509	855	gi|195444542|ref|XP_002069915.1|GK11775 [Drosophila willistoni] >gi|194166000|gb|EDW80901.1| GK11775 [Drosophila willistoni]	XP_002069915	3.52473e-43	61	164.466	213	131
contig01740	zinc finger protein 492	1313	gi|195393716|ref|XP_002055499.1|GJ19405 [Drosophila virilis] >gi|194150009|gb|EDW65700.1| GJ19405 [Drosophila virilis]	XP_002055499	1.22693e-72	68	242.276	222	152
contig03547	zinc finger protein 45-like	1009	gi|195026691|ref|XP_001986313.1|GH20590 [Drosophila grimshawi] >gi|193902313|gb|EDW01180.1| GH20590 [Drosophila grimshawi]	XP_001986313	9.54483e-30	65	104.76	111	73
contig08327	zinc finger protein 425	529	gi|157816578|gb|ABV82282.1|IP19803p [Drosophila melanogaster]	ABV82282	6.02413e-54	74	188.348	139	103
contig00547	zinc finger protein 330-like protein	1688	gi|194745152|ref|XP_001955056.1|GF16436 [Drosophila ananassae] >gi|190628093|gb|EDV43617.1| GF16436 [Drosophila ananassae]	XP_001955056	3.32715e-165	97	483.797	246	241
contig01552	zinc finger protein 277	1358	gi|195124818|ref|XP_002006884.1|GI18348 [Drosophila mojavensis] >gi|193911952|gb|EDW10819.1| GI18348 [Drosophila mojavensis]	XP_002006884	3.65946e-166	72	486.878	422	306
contig00048	zinc finger protein 250	2555	gi|386771642|ref|NP_001246888.1|jim, isoform E [Drosophila melanogaster] >gi|383292081|gb|AFH04559.1| jim, isoform E [Drosophila melanogaster]	NP_001246888	3.05944e-158	77	494.197	385	299
contig08700	zinc finger protein 184-like	494	gi|380027895|ref|XP_003697650.1|PREDICTED: uncharacterized protein LOC100864685 [Apis florea]	XP_003697650	5.01774e-05	54	49.6766	90	49
contig02191	zinc finger protein 180-like	1224	gi|195114544|ref|XP_002001827.1|GI14875 [Drosophila mojavensis] >gi|193912402|gb|EDW11269.1| GI14875 [Drosophila mojavensis]	XP_002001827	1.3285e-176	77	513.072	388	302
contig01405	zinc finger protein	1390	gi|78706716|ref|NP_001027161.1|CG33936, isoform B [Drosophila melanogaster] >gi|78706718|ref|NP_001027162.1| CG33936, isoform A [Drosophila melanogaster] >gi|23170783|gb|AAF54360.2| CG33936, isoform A [Drosophila melanogaster] >gi|23170784|gb|AAF54361.2| CG33936, isoform B [Drosophila melanogaster] >gi|25012791|gb|AAN71487.1| RE70963p [Drosophila melanogaster]	NP_001027161	3.85905e-26	84	113.235	111	94
contig02870	zinc finger protein	1103	gi|289741175|gb|ADD19335.1|C2H2-type Zn-finger protein [Glossina morsitans morsitans]	ADD19335	1.85679e-134	79	397.127	298	236
contig04757	zinc finger protein	864	gi|312384948|gb|EFR29554.1|hypothetical protein AND_01359 [Anopheles darlingi]	EFR29554	6.3053e-09	83	64.6994	36	30
contig05385	zinc finger protein	792	gi|21356623|ref|NP_650090.1|CG6791, isoform B [Drosophila melanogaster] >gi|17862646|gb|AAL39800.1| LD43035p [Drosophila melanogaster] >gi|23171015|gb|AAF54660.3| CG6791, isoform B [Drosophila melanogaster] >gi|220947262|gb|ACL86174.1| CG6791-PB [synthetic construct]	NP_650090	2.45215e-10	38	68.9366	271	103
contig06828	zinc finger matrin-type protein 5	658	gi|194759208|ref|XP_001961841.1|GF15171 [Drosophila ananassae] >gi|190615538|gb|EDV31062.1| GF15171 [Drosophila ananassae]	XP_001961841	1.58722e-25	56	84.3445	126	71
contig01023	zinc finger matrin-type protein 2	1486	gi|195454727|ref|XP_002074374.1|GK10568 [Drosophila willistoni] >gi|194170459|gb|EDW85360.1| GK10568 [Drosophila willistoni]	XP_002074374	1.35182e-78	94	254.603	135	128
contig03410	zinc finger hit domain-containing protein 1-like	1031	gi|125984380|ref|XP_001355954.1|GA16563 [Drosophila pseudoobscura pseudoobscura] >gi|195161282|ref|XP_002021497.1| GL26482 [Drosophila persimilis] >gi|54644272|gb|EAL33013.1| GA16563 [Drosophila pseudoobscura pseudoobscura] >gi|194103297|gb|EDW25340.1| GL26482 [Drosophila persimilis]	XP_001355954	4.60165e-73	86	233.802	154	133
contig05485	zinc finger fyve domain-containing protein 9	783	gi|195028837|ref|XP_001987282.1|GH21833 [Drosophila grimshawi] >gi|193903282|gb|EDW02149.1| GH21833 [Drosophila grimshawi]	XP_001987282	2.15831e-30	91	130.183	73	67
contig04890	zinc finger fyve domain-containing protein 26	850	gi|195389224|ref|XP_002053277.1|GJ23428 [Drosophila virilis] >gi|194151363|gb|EDW66797.1| GJ23428 [Drosophila virilis]	XP_002053277	7.09043e-72	84	251.521	191	162
contig05973	zinc finger fyve domain-containing protein 19	736	gi|289740513|gb|ADD19004.1|zinc finger FYVE domain-containing protein 19 [Glossina morsitans morsitans]	ADD19004	7.42546e-126	91	372.859	207	190
contig01814	zinc finger cchc domain-containing protein 10	1297	gi|390178744|ref|XP_001359273.2|GA18942 [Drosophila pseudoobscura pseudoobscura] >gi|388859575|gb|EAL28418.2| GA18942 [Drosophila pseudoobscura pseudoobscura]	XP_001359273	1.27786e-30	88	125.176	72	64
contig04484	zinc finger ccch-type with g patch domain-containing	888	gi|125985125|ref|XP_001356326.1|GA18374 [Drosophila pseudoobscura pseudoobscura] >gi|121995374|sp|Q29NF3.1|ZGPAT_DROPS RecName: Full=Zinc finger CCCH-type with G patch domain-containing protein >gi|54644649|gb|EAL33389.1| GA18374 [Drosophila pseudoobscura pseudoobscura]	XP_001356326	6.38094e-109	70	336.265	307	216
contig01156	zinc finger ccch domain-containing protein 15-like protein	1449	gi|289740917|gb|ADD19206.1|immediate early response erythropoietin 4-like protein [Glossina morsitans morsitans]	ADD19206	3.34168e-136	90	410.223	322	293
contig03050	zinc finger ccch domain-containing protein 13	1076	gi|195130551|ref|XP_002009715.1|GI15512 [Drosophila mojavensis] >gi|193908165|gb|EDW07032.1| GI15512 [Drosophila mojavensis]	XP_002009715	3.28606e-60	65	219.164	248	163
contig12252	zinc finger bed domain-containing protein 5	212	gi|328710469|ref|XP_001950797.2|PREDICTED: zinc finger BED domain-containing protein 5-like [Acyrthosiphon pisum]	XP_001950797	3.08101e-12	88	69.3218	43	38
contig04684	zinc finger bed domain-containing protein 4	871	gi|307181054|gb|EFN68823.1|Zinc finger BED domain-containing protein 4 [Camponotus floridanus]	EFN68823	0.000327693	66	41.5874	36	24
contig07749	zinc finger bed domain-containing protein 1-like	577	gi|195030939|ref|XP_001988256.1|GH10661 [Drosophila grimshawi] >gi|193904256|gb|EDW03123.1| GH10661 [Drosophila grimshawi]	XP_001988256	5.90408e-35	75	139.428	118	89
contig08570	zinc finger bed domain-containing protein 1-like	506	gi|307207726|gb|EFN85354.1|Zinc finger BED domain-containing protein 1 [Harpegnathos saltator]	EFN85354	1.11389e-08	51	50.0618	66	34
contig07507	zinc finger and scan domain-containing protein 22-like	597	gi|195158447|ref|XP_002020097.1|GL13804 [Drosophila persimilis] >gi|194116866|gb|EDW38909.1| GL13804 [Drosophila persimilis]	XP_002020097	1.19707e-35	69	139.813	153	107
contig08398	zinc finger and btb domain-containing protein 48	522	gi|162139062|ref|NP_001104669.1|zinc finger protein 45-like [Danio rerio] >gi|213983095|ref|NP_001135476.1| uncharacterized protein LOC100216011 [Xenopus (Silurana) tropicalis] >gi|158253537|gb|AAI54172.1| Zgc:173710 protein [Danio rerio] >gi|170284417|gb|AAI60943.1| Unknown (protein for MGC:180914) [Xenopus (Silurana) tropicalis] >gi|189442250|gb|AAI67522.1| Unknown (protein for MGC:180881) [Xen…	NP_001104669	1.26257e-14	53	78.9518	105	56
contig01345	zinc finger 1-like	1406	gi|195390235|ref|XP_002053774.1|GJ24073 [Drosophila virilis] >gi|194151860|gb|EDW67294.1| GJ24073 [Drosophila virilis]	XP_002053774	1.47845e-152	80	447.203	317	256
contig00239	zinc finger	1970	gi|289743927|gb|ADD20711.1|hypothetical conserved protein [Glossina morsitans morsitans]	ADD20711	9.35555e-139	74	420.624	360	268
contig04512	zinc finger	888	gi|195397943|ref|XP_002057587.1|GJ18020 [Drosophila virilis] >gi|194141241|gb|EDW57660.1| GJ18020 [Drosophila virilis]	XP_002057587	7.57861e-30	80	126.331	162	131
contig09002	zinc finger	464	gi|19922922|ref|NP_611944.1|CG4707 [Drosophila melanogaster] >gi|7291820|gb|AAF47240.1| CG4707 [Drosophila melanogaster] >gi|15291855|gb|AAK93196.1| LD29879p [Drosophila melanogaster] >gi|220942354|gb|ACL83720.1| CG4707-PA [synthetic construct] >gi|220952592|gb|ACL88839.1| CG4707-PA [synthetic construct]	NP_611944	9.52287e-07	53	55.8398	84	45
contig01482	zinc carboxypeptidase	1370	gi|198470494|ref|XP_002133480.1|GA22916 [Drosophila pseudoobscura pseudoobscura] >gi|198145477|gb|EDY72108.1| GA22916 [Drosophila pseudoobscura pseudoobscura]	XP_002133480	0	81	592.808	393	319
contig00443	zinc c2h2 type family protein	1748	gi|18543301|ref|NP_570028.1|CG2712 [Drosophila melanogaster] >gi|15292127|gb|AAK93332.1| LD39664p [Drosophila melanogaster] >gi|22831602|gb|AAF45821.2| CG2712 [Drosophila melanogaster] >gi|220942314|gb|ACL83700.1| CG2712-PA [synthetic construct] >gi|220952538|gb|ACL88812.1| CG2712-PA [synthetic construct]	NP_570028	2.68216e-93	79	306.22	200	159
contig01158	zinc binding dehydrogenase	1451	gi|195381637|ref|XP_002049554.1|GJ20691 [Drosophila virilis] >gi|194144351|gb|EDW60747.1| GJ20691 [Drosophila virilis]	XP_002049554	0	84	535.413	353	297
contig05695	zinc binding dehydrogenase	760	gi|289740663|gb|ADD19079.1|zinc-binding oxidoreductase [Glossina morsitans morsitans]	ADD19079	3.1595e-78	84	252.292	197	166
contig06066	zeta-coat protein	720	gi|195440854|ref|XP_002068253.1|GK25651 [Drosophila willistoni] >gi|194164338|gb|EDW79239.1| GK25651 [Drosophila willistoni]	XP_002068253	2.05011e-102	96	305.834	163	158
contig04534	z band alternatively spliced pdz-motif protein isoform l	889	gi|195173486|ref|XP_002027521.1|GL10327 [Drosophila persimilis] >gi|194114422|gb|EDW36465.1| GL10327 [Drosophila persimilis]	XP_002027521	2.08652e-09	80	62.7734	41	33
contig01623	z band alternatively spliced pdz-motif protein isoform f	1341	gi|345523058|gb|AEO00788.1|Z-band PDZ-motif protein 52 isoform 13 [Drosophila melanogaster]	AEO00788	5.35919e-138	92	444.891	218	201
contig10354	z band alternatively spliced pdz-motif protein isoform c	349	gi|345523050|gb|AEO00784.1|Z-band PDZ-motif protein 52 isoform 6 [Drosophila melanogaster]	AEO00784	1.29981e-14	94	78.1814	37	35
contig01590	z band alternatively spliced pdz-motif protein isoform b	1347	gi|289740321|gb|ADD18908.1|hypothetical conserved protein [Glossina morsitans morsitans]	ADD18908	1.04496e-91	80	290.812	208	167
contig04036	yt521- isoform b	949	gi|194866090|ref|XP_001971751.1|GG14260 [Drosophila erecta] >gi|190653534|gb|EDV50777.1| GG14260 [Drosophila erecta]	XP_001971751	3.01748e-18	68	93.9745	160	109
contig09019	yt521- isoform b	463	gi|24656816|ref|NP_728876.1|YT521-B, isoform B [Drosophila melanogaster] >gi|23092920|gb|AAN11564.1| YT521-B, isoform B [Drosophila melanogaster]	NP_728876	3.91595e-07	91	56.9954	35	32
contig01513	ypsilon isoform a	1365	gi|195173115|ref|XP_002027340.1|GL15684 [Drosophila persimilis] >gi|198465413|ref|XP_002134972.1| GA23502 [Drosophila pseudoobscura pseudoobscura] >gi|194113183|gb|EDW35226.1| GL15684 [Drosophila persimilis] >gi|198150149|gb|EDY73599.1| GA23502 [Drosophila pseudoobscura pseudoobscura]	XP_002027340	1.10064e-39	83	155.221	132	110
contig04901	yorkie homolog	850	gi|350421069|ref|XP_003492722.1|PREDICTED: yorkie homolog [Bombus impatiens]	XP_003492722	2.50336e-26	54	115.546	229	124
contig04598	yolk protein 3	880	gi|195387287|ref|XP_002052327.1|GJ17493 [Drosophila virilis] >gi|194148784|gb|EDW64482.1| GJ17493 [Drosophila virilis]	XP_002052327	3.87742e-91	82	286.189	178	147
contig01742	yolk protein 1	1309	gi|19880525|gb|AAM00373.1|AF368054_1vitellogenin 2 precursor [Bactrocera dorsalis]	AAM00373	0	95	424.091	235	224
contig00321	yippee-like 2	1861	gi|195432378|ref|XP_002064200.1|GK20038 [Drosophila willistoni] >gi|194160285|gb|EDW75186.1| GK20038 [Drosophila willistoni]	XP_002064200	8.37483e-15	100	80.4925	37	37
contig02215	yellow-k	1219	gi|195454833|ref|XP_002074427.1|GK10596 [Drosophila willistoni] >gi|194170512|gb|EDW85413.1| GK10596 [Drosophila willistoni]	XP_002074427	4.93009e-107	65	330.102	374	245
contig09212	yellow-g precursor	447	gi|261824074|gb|ACX94158.1|MIP01420p [Drosophila melanogaster]	ACX94158	5.91611e-58	97	195.282	98	96
contig00708	yellow-e	1605	gi|195451804|ref|XP_002073083.1|GK13342 [Drosophila willistoni] >gi|194169168|gb|EDW84069.1| GK13342 [Drosophila willistoni]	XP_002073083	3.07485e-117	71	325.094	290	208
contig02345	yellow-e	1192	gi|195451804|ref|XP_002073083.1|GK13342 [Drosophila willistoni] >gi|194169168|gb|EDW84069.1| GK13342 [Drosophila willistoni]	XP_002073083	2.47308e-154	75	457.988	378	287
contig00286	yellow protein precursor	1903	gi|198474048|ref|XP_001356537.2|GA14722 [Drosophila pseudoobscura pseudoobscura] >gi|198138226|gb|EAL33601.2| GA14722 [Drosophila pseudoobscura pseudoobscura]	XP_001356537	0	78	594.349	438	345
contig01210	yellow precursor	1437	gi|195347060|ref|XP_002040072.1|GM16007 [Drosophila sechellia] >gi|194135421|gb|EDW56937.1| GM16007 [Drosophila sechellia]	XP_002040072	2.01497e-163	70	480.33	398	280
contig09766	yellow precursor	399	gi|195384193|ref|XP_002050802.1|GJ22351 [Drosophila virilis] >gi|194145599|gb|EDW61995.1| GJ22351 [Drosophila virilis]	XP_002050802	9.55209e-45	81	155.606	102	83
contig12373	yellow precursor	205	gi|289740675|gb|ADD19085.1|yellow precursor [Glossina morsitans morsitans]	ADD19085	1.88253e-09	76	51.9878	38	29
contig06097	yeats domain containing 2	727	gi|195155666|ref|XP_002018722.1|GL25797 [Drosophila persimilis] >gi|194114875|gb|EDW36918.1| GL25797 [Drosophila persimilis]	XP_002018722	2.86835e-23	58	107.071	155	91
contig06640	yap65-like protein	674	gi|124248430|gb|ABM92835.1|IP17673p [Drosophila melanogaster]	ABM92835	5.38208e-39	65	147.132	170	112
contig02764	y6693_drome ame: full=j domain-containing protein cg6693	1120	gi|195499985|ref|XP_002097182.1|GE24636 [Drosophila yakuba] >gi|194183283|gb|EDW96894.1| GE24636 [Drosophila yakuba]	XP_002097182	3.18381e-92	72	289.271	296	215
contig01871	xylulose kinase	1286	gi|195454312|ref|XP_002074184.1|GK14507 [Drosophila willistoni] >gi|194170269|gb|EDW85170.1| GK14507 [Drosophila willistoni]	XP_002074184	1.87578e-144	77	434.491	338	261
contig00067	xtp3-transactivated protein b	2448	gi|195114538|ref|XP_002001824.1|GI14907 [Drosophila mojavensis] >gi|193912399|gb|EDW11266.1| GI14907 [Drosophila mojavensis]	XP_002001824	0	76	542.347	461	354
contig06384	xpa-binding protein 2	699	gi|195334132|ref|XP_002033738.1|GM21482 [Drosophila sechellia] >gi|194125708|gb|EDW47751.1| GM21482 [Drosophila sechellia]	XP_002033738	1.36154e-65	77	219.935	225	174
contig03032	xpa-binding protein 1	1076	gi|170032652|ref|XP_001844194.1|XPA-binding protein 1 [Culex quinquefasciatus] >gi|167873024|gb|EDS36407.1| XPA-binding protein 1 [Culex quinquefasciatus]	XP_001844194	7.01998e-99	82	308.531	230	190
contig04894	xeroderma pigmentosum group a-like	848	gi|195397367|ref|XP_002057300.1|GJ16428 [Drosophila virilis] >gi|194147067|gb|EDW62786.1| GJ16428 [Drosophila virilis]	XP_002057300	1.78783e-42	88	157.147	104	92
contig07857	xeroderma pigmentosum group a-like	566	gi|194764412|ref|XP_001964324.1|GF21494 [Drosophila ananassae] >gi|190619249|gb|EDV34773.1| GF21494 [Drosophila ananassae]	XP_001964324	6.7772e-18	73	87.4261	76	56
contig05698	xanthine dehydrogenase	761	gi|13506615|gb|AAG47345.1|xanthine dehydrogenase [Ceratitis capitata]	AAG47345	1.58963e-107	95	348.591	183	175
contig02188	xaa-pro dipeptidase app( )	1226	gi|289740929|gb|ADD19212.1|putative Xaa-pro aminopeptidase [Glossina morsitans morsitans]	ADD19212	2.89786e-169	77	495.738	379	292
contig10870	xaa-pro dipeptidase app( )	315	gi|195447102|ref|XP_002071065.1|GK25597 [Drosophila willistoni] >gi|194167150|gb|EDW82051.1| GK25597 [Drosophila willistoni]	XP_002071065	1.21162e-43	86	157.918	94	81
contig00351	xaa-pro dipeptidase	1829	gi|289739745|gb|ADD18620.1|putative metallopeptidase [Glossina morsitans morsitans]	ADD18620	0	88	762.296	479	422
contig06020	xaa-pro aminopeptidase 1	731	gi|198453215|ref|XP_002137619.1|GA27324 [Drosophila pseudoobscura pseudoobscura] >gi|198132262|gb|EDY68177.1| GA27324 [Drosophila pseudoobscura pseudoobscura]	XP_002137619	7.53224e-52	79	187.193	135	107
contig04805	xaa-pro aminopeptidase	858	gi|198453215|ref|XP_002137619.1|GA27324 [Drosophila pseudoobscura pseudoobscura] >gi|198132262|gb|EDY68177.1| GA27324 [Drosophila pseudoobscura pseudoobscura]	XP_002137619	1.57229e-151	87	448.743	276	242
contig11870	xaa-pro aminopeptidase	236	gi|289740929|gb|ADD19212.1|putative Xaa-pro aminopeptidase [Glossina morsitans morsitans]	ADD19212	2.20385e-11	80	67.0106	42	34
contig05748	x box binding protein- partial	756	gi|195585316|ref|XP_002082435.1|GD11568 [Drosophila simulans] >gi|194194444|gb|EDX08020.1| GD11568 [Drosophila simulans]	XP_002082435	6.28161e-27	70	110.538	123	87
contig05648	ww domain-binding protein 2-like	767	gi|289743301|gb|ADD20398.1|WW domain binding protein wBP-2 [Glossina morsitans morsitans]	ADD20398	3.00943e-104	90	317.39	199	180
contig00372	ww domain-binding protein 11	1809	gi|21064607|gb|AAM29533.1|RE60671p [Drosophila melanogaster]	AAM29533	2.17384e-73	94	251.136	157	148
contig01807	wuho	1297	gi|289741583|gb|ADD19539.1|26S proteasome regulatory complex ATPase RPT4 [Glossina morsitans morsitans]	ADD19539	7.16616e-150	75	442.195	384	290
contig02512	wsck_drome ame: full= tyrosine-protein kinase wsck flags: precursor	1160	gi|388329684|gb|AFK29238.1|Wsck [Drosophila buzzatii]	AFK29238	4.59474e-60	82	217.238	146	120
contig00196	wrn isoform a	2042	gi|195395252|ref|XP_002056250.1|GJ10837 [Drosophila virilis] >gi|194142959|gb|EDW59362.1| GJ10837 [Drosophila virilis]	XP_002056250	7.96384e-152	88	454.136	277	244
contig00193	wnt inhibitory factor 1 precursor	2054	gi|194764176|ref|XP_001964206.1|GF20838 [Drosophila ananassae] >gi|190619131|gb|EDV34655.1| GF20838 [Drosophila ananassae]	XP_001964206	2.41028e-149	76	452.981	342	261
contig07685	without isoform c	581	gi|296531500|gb|ADH29885.1|MIP20795p [Drosophila melanogaster]	ADH29885	1.65356e-14	97	79.337	40	39
contig00609	wings apart- isoform a	1652	gi|195401891|ref|XP_002059544.1|GJ14769 [Drosophila virilis] >gi|194147251|gb|EDW62966.1| GJ14769 [Drosophila virilis]	XP_002059544	3.9641e-35	76	150.599	167	127
contig03777	williams-beuren syndrome critical region protein	981	gi|195388816|ref|XP_002053074.1|GJ23680 [Drosophila virilis] >gi|194151160|gb|EDW66594.1| GJ23680 [Drosophila virilis]	XP_002053074	3.86938e-145	80	427.557	306	246
contig00251	williams beuren syndrome chromosome region 22	1954	gi|195498585|ref|XP_002096586.1|GE24963 [Drosophila yakuba] >gi|194182687|gb|EDW96298.1| GE24963 [Drosophila yakuba]	XP_002096586	6.81038e-163	93	479.559	276	258
contig06163	wee isoform b	721	gi|195403465|ref|XP_002060310.1|GJ16091 [Drosophila virilis] >gi|194140649|gb|EDW57123.1| GJ16091 [Drosophila virilis]	XP_002060310	4.21857e-25	68	105.916	128	88
contig11412	wdvcf 1	274	gi|195485639|ref|XP_002091172.1|GE12381 [Drosophila yakuba] >gi|194177273|gb|EDW90884.1| GE12381 [Drosophila yakuba]	XP_002091172	3.81931e-40	84	144.436	90	76
contig02135	wds	1239	gi|195132861|ref|XP_002010858.1|GI21774 [Drosophila mojavensis] >gi|193907646|gb|EDW06513.1| GI21774 [Drosophila mojavensis]	XP_002010858	0	98	629.787	335	329
contig08459	wdr48_droan ame: full=wd repeat-containing protein 48 homolog	517	gi|194752846|ref|XP_001958730.1|GF12420 [Drosophila ananassae] >gi|251765141|sp|B3MET8.1|WDR48_DROAN RecName: Full=WD repeat-containing protein 48 homolog >gi|190620028|gb|EDV35552.1| GF12420 [Drosophila ananassae]	XP_001958730	2.00008e-29	98	122.479	59	58
contig02770	wd40-repeat protein	1119	gi|195376363|ref|XP_002046966.1|GJ12194 [Drosophila virilis] >gi|194154124|gb|EDW69308.1| GJ12194 [Drosophila virilis]	XP_002046966	1.24319e-161	81	468.389	328	267
contig00458	wd40 repeat-containing protein smu1-like	1743	gi|195110855|ref|XP_001999995.1|GI22775 [Drosophila mojavensis] >gi|193916589|gb|EDW15456.1| GI22775 [Drosophila mojavensis]	XP_001999995	0	98	1027.31	509	500
contig00140	wd-repeat protein	2184	gi|195436246|ref|XP_002066080.1|GK22124 [Drosophila willistoni] >gi|257096280|sp|B4MY77.1|CIAO1_DROWI RecName: Full=Probable cytosolic iron-sulfur protein assembly protein Ciao1 >gi|194162165|gb|EDW77066.1| GK22124 [Drosophila willistoni]	XP_002066080	0	90	577.015	335	302
contig00252	wd-repeat protein	1951	gi|24584567|ref|NP_609782.2|CG4935 [Drosophila melanogaster] >gi|21064039|gb|AAM29249.1| AT12460p [Drosophila melanogaster] >gi|22946609|gb|AAF53509.2| CG4935 [Drosophila melanogaster] >gi|220949828|gb|ACL87457.1| CG4935-PA [synthetic construct]	NP_609782	3.60679e-136	90	412.149	248	224
contig00746	wd-repeat protein	1583	gi|195155346|ref|XP_002018566.1|GL16701 [Drosophila persimilis] >gi|194114362|gb|EDW36405.1| GL16701 [Drosophila persimilis]	XP_002018566	7.90356e-157	99	468.389	227	226
contig04314	wd-repeat protein	913	gi|194754617|ref|XP_001959591.1|GF12947 [Drosophila ananassae] >gi|190620889|gb|EDV36413.1| GF12947 [Drosophila ananassae]	XP_001959591	7.05478e-151	95	444.121	272	260
contig04789	wd-repeat protein	858	gi|24652561|ref|NP_610618.1|CG12325 [Drosophila melanogaster] >gi|7303694|gb|AAF58744.1| CG12325 [Drosophila melanogaster] >gi|54650840|gb|AAV36999.1| LD10780p [Drosophila melanogaster]	NP_610618	1.0983e-126	82	394.43	264	217
contig05198	wd-repeat protein	818	gi|195455709|ref|XP_002074833.1|GK22940 [Drosophila willistoni] >gi|194170918|gb|EDW85819.1| GK22940 [Drosophila willistoni]	XP_002074833	2.44609e-92	78	303.138	242	189
contig06055	wd-repeat protein	729	gi|195147240|ref|XP_002014588.1|GL18875 [Drosophila persimilis] >gi|194106541|gb|EDW28584.1| GL18875 [Drosophila persimilis] >gi|295987165|gb|ADG65002.1| hypothetical protein GA17928 [Drosophila pseudoobscura] >gi|295987167|gb|ADG65003.1| hypothetical protein GA17928 [Drosophila pseudoobscura] >gi|295987169|gb|ADG65004.1| hypothetical protein GA17928 [Drosophila pseudoobscura] >gi|295987171|gb|AD…	XP_002014588	9.37349e-102	98	321.242	156	153
contig06979	wd-repeat protein	640	gi|195123047|ref|XP_002006021.1|GI18773 [Drosophila mojavensis] >gi|193911089|gb|EDW09956.1| GI18773 [Drosophila mojavensis]	XP_002006021	3.84261e-84	85	267.7	163	140
contig08571	wd-repeat protein	503	gi|198453042|ref|XP_001359038.2|GA10752 [Drosophila pseudoobscura pseudoobscura] >gi|198132189|gb|EAL28181.2| GA10752 [Drosophila pseudoobscura pseudoobscura]	XP_001359038	1.09251e-59	81	207.608	154	125
contig01967	wd repeat-containing protein 92	1268	gi|194748060|ref|XP_001956467.1|GF24579 [Drosophila ananassae] >gi|190623749|gb|EDV39273.1| GF24579 [Drosophila ananassae]	XP_001956467	0	89	630.172	373	332
contig00434	wd repeat-containing protein 55	1763	gi|195054419|ref|XP_001994122.1|GH23127 [Drosophila grimshawi] >gi|229892077|sp|B4JSW8.1|WDR55_DROGR RecName: Full=WD repeat-containing protein 55 homolog >gi|193895992|gb|EDV94858.1| GH23127 [Drosophila grimshawi]	XP_001994122	0	84	613.609	394	332
contig01190	wd repeat-containing protein 47-like	1441	gi|58388279|ref|XP_316173.2|AGAP006113-PA [Anopheles gambiae str. PEST] >gi|55238925|gb|EAA11621.2| AGAP006113-PA [Anopheles gambiae str. PEST]	XP_316173	0	88	563.918	332	294
contig03732	wd repeat protein tssc1	985	gi|198464889|ref|XP_001353401.2|GA10465 [Drosophila pseudoobscura pseudoobscura] >gi|198149925|gb|EAL30908.2| GA10465 [Drosophila pseudoobscura pseudoobscura]	XP_001353401	1.29376e-122	85	239.965	148	127
contig01525	wd repeat protein 61	1362	gi|195449505|ref|XP_002072101.1|GK22499 [Drosophila willistoni] >gi|194168186|gb|EDW83087.1| GK22499 [Drosophila willistoni]	XP_002072101	0	88	552.362	334	294
contig00224	wd repeat protein 18	1983	gi|195132384|ref|XP_002010623.1|GI21647 [Drosophila mojavensis] >gi|193907411|gb|EDW06278.1| GI21647 [Drosophila mojavensis]	XP_002010623	9.16131e-130	73	402.134	325	240
contig04733	wd repeat protein	863	gi|195147194|ref|XP_002014565.1|GL19252 [Drosophila persimilis] >gi|198473733|ref|XP_002132542.1| GA25887 [Drosophila pseudoobscura pseudoobscura] >gi|194106518|gb|EDW28561.1| GL19252 [Drosophila persimilis] >gi|198138084|gb|EDY69944.1| GA25887 [Drosophila pseudoobscura pseudoobscura]	XP_002014565	6.25843e-173	89	498.434	286	256
contig00387	wd repeat domain phosphoinositide-interacting protein 3-like	1797	gi|125778125|ref|XP_001359841.1|GA11305 [Drosophila pseudoobscura pseudoobscura] >gi|195157494|ref|XP_002019631.1| GL12110 [Drosophila persimilis] >gi|54639591|gb|EAL28993.1| GA11305 [Drosophila pseudoobscura pseudoobscura] >gi|194116222|gb|EDW38265.1| GL12110 [Drosophila persimilis]	XP_001359841	0	96	636.721	339	328
contig09653	wap four-disulfide core domain 6b	409	gi|195387676|ref|XP_002052520.1|GJ17584 [Drosophila virilis] >gi|194148977|gb|EDW64675.1| GJ17584 [Drosophila virilis]	XP_002052520	6.30516e-24	65	99.7525	89	58
contig09805	wap four-disulfide core domain 6b	397	gi|195387676|ref|XP_002052520.1|GJ17584 [Drosophila virilis] >gi|194148977|gb|EDW64675.1| GJ17584 [Drosophila virilis]	XP_002052520	5.73307e-24	65	99.3673	89	58
contig05241	von willebrand factor type egf and pentraxin domain-containing protein 1	811	gi|126334857|ref|XP_001374633.1|PREDICTED: sushi, von Willebrand factor type A, EGF and pentraxin domain-containing protein 1 [Monodelphis domestica]	XP_001374633	1.37113e-07	43	60.8474	141	61
contig09454	voltage-gated ion channel	421	gi|195045067|ref|XP_001991932.1|GH12930 [Drosophila grimshawi] >gi|193901690|gb|EDW00557.1| GH12930 [Drosophila grimshawi]	XP_001991932	2.93257e-38	71	148.288	139	100
contig03937	voltage-dependent anion-selective channel	961	gi|315259612|gb|ADT92003.1|porin [Musca autumnalis]	ADT92003	1.56918e-180	93	511.531	282	264
contig10209	vnnl3_drome ame: full=vanin-like protein 3 flags: precursor	363	gi|198469689|ref|XP_002134387.1|GA23775 [Drosophila pseudoobscura pseudoobscura] >gi|198146989|gb|EDY73014.1| GA23775 [Drosophila pseudoobscura pseudoobscura]	XP_002134387	2.58294e-09	51	62.3882	105	54
contig06085	vma21_droan ame: full=vacuolar atpase assembly integral membrane protein vma21	727	gi|195021214|ref|XP_001985352.1|GH14552 [Drosophila grimshawi] >gi|193898834|gb|EDV97700.1| GH14552 [Drosophila grimshawi]	XP_001985352	4.06924e-23	86	99.3673	80	69
contig01944	vls_drome ame: full=protein valois ame: full=mep50 homolog	1272	gi|195115870|ref|XP_002002479.1|GI12539 [Drosophila mojavensis] >gi|193913054|gb|EDW11921.1| GI12539 [Drosophila mojavensis]	XP_002002479	1.01667e-76	54	253.447	368	200
contig01919	vlc	1273	gi|195425674|ref|XP_002061118.1|vlc [Drosophila willistoni] >gi|27374314|gb|AAO01062.1| vlc-PA [Drosophila willistoni] >gi|194157203|gb|EDW72104.1| vlc [Drosophila willistoni]	XP_002061118	3.74156e-72	70	200.675	193	136
contig06088	vitelline membrane protein 26ab	727	gi|221307808|gb|ABV82418.2|TA01352p [Drosophila melanogaster]	ABV82418	4.45774e-09	79	62.003	43	34
contig08098	vitelline membrane protein 26aa	547	gi|195030608|ref|XP_001988160.1|GH10719 [Drosophila grimshawi] >gi|193904160|gb|EDW03027.1| GH10719 [Drosophila grimshawi]	XP_001988160	6.77732e-06	76	51.2174	38	29
contig03763	vitamin d	979	gi|195125409|ref|XP_002007171.1|GI12789 [Drosophila mojavensis] >gi|193918780|gb|EDW17647.1| GI12789 [Drosophila mojavensis]	XP_002007171	4.04978e-126	91	375.941	217	199
contig05836	virus-induced rna isoform d	742	gi|312285544|gb|ADQ64462.1|hypothetical protein [Bactrocera oleae]	ADQ64462	3.21823e-10	64	66.2402	62	40
contig01729	virus-induced rna isoform c	1314	gi|195435055|ref|XP_002065517.1|GK14629 [Drosophila willistoni] >gi|194161602|gb|EDW76503.1| GK14629 [Drosophila willistoni]	XP_002065517	1.99459e-49	62	183.341	232	144
contig03052	viral iap-associated factor	1074	gi|194748395|ref|XP_001956631.1|GF24491 [Drosophila ananassae] >gi|190623913|gb|EDV39437.1| GF24491 [Drosophila ananassae]	XP_001956631	1.06422e-94	96	245.743	130	125
contig08103	viral iap-associated	547	gi|194749895|ref|XP_001957371.1|GF10390 [Drosophila ananassae] >gi|190624653|gb|EDV40177.1| GF10390 [Drosophila ananassae]	XP_001957371	2.72916e-95	93	288.886	164	153
contig09173	viral iap-associated	451	gi|289741199|gb|ADD19347.1|conserved phosducin-like protein [Glossina morsitans morsitans]	ADD19347	1.03402e-41	81	150.214	112	91
contig06694	vinculin	667	gi|195477724|ref|XP_002100288.1|GE16966 [Drosophila yakuba] >gi|194187812|gb|EDX01396.1| GE16966 [Drosophila yakuba]	XP_002100288	6.59848e-105	95	320.472	222	213
contig03247	vestiginin-3 precursor	1048	gi|198474431|ref|XP_002132688.1|GA25967 [Drosophila pseudoobscura pseudoobscura] >gi|198138390|gb|EDY70090.1| GA25967 [Drosophila pseudoobscura pseudoobscura]	XP_002132688	2.55539e-22	87	99.3673	58	51
contig01011	vesicular mannose-binding lectin	1496	gi|289741173|gb|ADD19334.1|lectin VIP36 [Glossina morsitans morsitans]	ADD19334	0	92	553.903	303	280
contig00031	vesicle-trafficking protein sec22b-b-like	2679	gi|289740693|gb|ADD19094.1|synaptobrevin/VAMP-like protein [Glossina morsitans morsitans]	ADD19094	3.10095e-136	96	416.001	211	204
contig03554	vesicle transport through interaction with t-snares-like protein 1b	1011	gi|194743254|ref|XP_001954115.1|GF16902 [Drosophila ananassae] >gi|190627152|gb|EDV42676.1| GF16902 [Drosophila ananassae]	XP_001954115	2.67708e-28	86	115.931	104	90
contig00927	vesicle transport protein sft2a	1521	gi|194749743|ref|XP_001957296.1|GF10353 [Drosophila ananassae] >gi|190624578|gb|EDV40102.1| GF10353 [Drosophila ananassae]	XP_001957296	5.31212e-83	93	265.388	163	153
contig03310	vesicle transport protein sec20-like	1041	gi|195399536|ref|XP_002058375.1|GJ14379 [Drosophila virilis] >gi|194141935|gb|EDW58343.1| GJ14379 [Drosophila virilis]	XP_002058375	2.21249e-124	90	367.851	227	205
contig01153	vesicle protein sorting-associated	1447	gi|195161348|ref|XP_002021530.1|GL26465 [Drosophila persimilis] >gi|198472551|ref|XP_002133069.1| GA28872 [Drosophila pseudoobscura pseudoobscura] >gi|194103330|gb|EDW25373.1| GL26465 [Drosophila persimilis] >gi|198139063|gb|EDY70471.1| GA28872 [Drosophila pseudoobscura pseudoobscura]	XP_002021530	5.70547e-165	94	419.853	251	237
contig04841	vesicle associated	854	gi|195380295|ref|XP_002048906.1|GJ21299 [Drosophila virilis] >gi|194143703|gb|EDW60099.1| GJ21299 [Drosophila virilis]	XP_002048906	4.9282e-52	88	193.356	134	119
contig01364	vermilion	1396	gi|195432132|ref|XP_002064080.1|GK19977 [Drosophila willistoni] >gi|221222803|sp|B4MSH7.1|T23O_DROWI RecName: Full=Tryptophan 2,3-dioxygenase; Short=TDO; AltName: Full=Protein vermilion; AltName: Full=Tryptamin 2,3-dioxygenase; AltName: Full=Tryptophan oxygenase; Short=TO; Short=TRPO; AltName: Full=Tryptophan pyrrolase; AltName: Full=Tryptophanase >gi|194160165|gb|EDW75066.1| GK19977 [Drosophila …	XP_002064080	0	91	618.616	377	344
contig07781	venom protein r-like protein	574	gi|195335689|ref|XP_002034496.1|GM21912 [Drosophila sechellia] >gi|194126466|gb|EDW48509.1| GM21912 [Drosophila sechellia]	XP_002034496	6.03178e-20	64	90.1225	97	63
contig08515	venom dipeptidyl peptidase 4-like	509	gi|194760956|ref|XP_001962698.1|GF15583 [Drosophila ananassae] >gi|190616395|gb|EDV31919.1| GF15583 [Drosophila ananassae]	XP_001962698	5.12787e-45	80	164.851	113	91
contig03831	venom allergen 5	974	gi|195040934|ref|XP_001991163.1|GH12214 [Drosophila grimshawi] >gi|193900921|gb|EDV99787.1| GH12214 [Drosophila grimshawi]	XP_001991163	8.65523e-41	53	152.91	229	122
contig04847	venom allergen	854	gi|195383406|ref|XP_002050417.1|GJ22140 [Drosophila virilis] >gi|194145214|gb|EDW61610.1| GJ22140 [Drosophila virilis]	XP_002050417	6.42123e-42	57	155.606	247	143
contig06533	vasodilator-stimulated phosphoprotein	676	gi|195058282|ref|XP_001995422.1|GH22638 [Drosophila grimshawi] >gi|193899628|gb|EDV98494.1| GH22638 [Drosophila grimshawi]	XP_001995422	1.92426e-23	81	107.842	152	124
contig00071	vasa intronic isoform a	2421	gi|195115579|ref|XP_002002334.1|GI17329 [Drosophila mojavensis] >gi|193912909|gb|EDW11776.1| GI17329 [Drosophila mojavensis]	XP_002002334	1.72643e-79	65	274.633	369	241
contig01117	vap-33- isoform a	1461	gi|45554154|ref|NP_996348.1|Vap-33-1, isoform A [Drosophila melanogaster] >gi|45602908|gb|AAS72340.1| Vap-33-1, isoform A [Drosophila melanogaster]	NP_996348	9.92972e-65	65	219.935	246	162
contig00159	valyl-trna synthetase	2133	gi|195380978|ref|XP_002049233.1|GJ20865 [Drosophila virilis] >gi|194144030|gb|EDW60426.1| GJ20865 [Drosophila virilis]	XP_002049233	2.88237e-112	81	247.669	176	143
contig03086	vacuolar sorting protein snf8	1071	gi|289743093|gb|ADD20294.1|RNA polymerase II transcription factor complex subunit [Glossina morsitans morsitans]	ADD20294	1.06293e-131	91	387.882	251	230
contig01385	vacuolar protein-sorting-associated protein 36	1398	gi|195018592|ref|XP_001984812.1|GH16680 [Drosophila grimshawi] >gi|193898294|gb|EDV97160.1| GH16680 [Drosophila grimshawi]	XP_001984812	0	86	567.77	401	347
contig02205	vacuolar protein sorting-associated protein vta1 homolog	1225	gi|194864924|ref|XP_001971175.1|GG14577 [Drosophila erecta] >gi|190652958|gb|EDV50201.1| GG14577 [Drosophila erecta]	XP_001971175	8.9984e-145	78	425.631	321	252
contig03889	vacuolar protein sorting-associated protein 28 homolog	968	gi|289743131|gb|ADD20313.1|vacuolar sorting protein vPS28 [Glossina morsitans morsitans]	ADD20313	1.73995e-133	96	389.423	210	203
contig03274	vacuolar protein sorting 4	1047	gi|289740041|gb|ADD18768.1|AAA+-type ATPase [Glossina morsitans morsitans]	ADD18768	8.58491e-171	98	494.197	296	291
contig08581	vacuolar protein sorting 4	505	gi|195396781|ref|XP_002057007.1|GJ16581 [Drosophila virilis] >gi|194146774|gb|EDW62493.1| GJ16581 [Drosophila virilis]	XP_002057007	2.39476e-87	95	273.478	143	137
contig00968	vacuolar protein sorting 37b	1508	gi|195395916|ref|XP_002056580.1|GJ10145 [Drosophila virilis] >gi|194143289|gb|EDW59692.1| GJ10145 [Drosophila virilis]	XP_002056580	3.63613e-56	83	197.208	185	154
contig05868	vacuolar protein sorting 25	744	gi|125807061|ref|XP_001360252.1|GA13223 [Drosophila pseudoobscura pseudoobscura] >gi|195149431|ref|XP_002015661.1| GL10906 [Drosophila persimilis] >gi|54635424|gb|EAL24827.1| GA13223 [Drosophila pseudoobscura pseudoobscura] >gi|194109508|gb|EDW31551.1| GL10906 [Drosophila persimilis]	XP_001360252	1.80151e-94	86	285.804	174	151
contig03049	vacuolar protein sorting 16b	1074	gi|195341311|ref|XP_002037254.1|GM12218 [Drosophila sechellia] >gi|194131370|gb|EDW53413.1| GM12218 [Drosophila sechellia]	XP_002037254	7.70338e-129	76	387.882	348	266
contig00185	vacuolar h	2075	gi|347968745|ref|XP_312029.3|AGAP002884-PA [Anopheles gambiae str. PEST] >gi|333467862|gb|EAA08175.4| AGAP002884-PA [Anopheles gambiae str. PEST]	XP_312029	1.1833e-170	100	509.605	244	244
contig00356	vacuolar h	1828	gi|312285710|gb|ADQ64545.1|hypothetical protein [Bactrocera oleae]	ADQ64545	0	99	535.028	261	259
contig00979	vacuolar h	1504	gi|125777203|ref|XP_001359529.1|GA10614 [Drosophila pseudoobscura pseudoobscura] >gi|195152982|ref|XP_002017411.1| GL21540 [Drosophila persimilis] >gi|54639273|gb|EAL28675.1| GA10614 [Drosophila pseudoobscura pseudoobscura] >gi|194112468|gb|EDW34511.1| GL21540 [Drosophila persimilis]	XP_001359529	1.21108e-103	92	320.472	226	208
contig01968	vacuolar h	1268	gi|289743579|gb|ADD20537.1|vacuolar H+-ATPase v1 sector subunit H [Glossina morsitans morsitans]	ADD20537	2.19706e-166	97	487.263	250	243
contig02483	vacuolar h	1166	gi|195392475|ref|XP_002054883.1|GJ24692 [Drosophila virilis] >gi|194152969|gb|EDW68403.1| GJ24692 [Drosophila virilis]	XP_002054883	4.18633e-103	92	314.694	209	193
contig02704	vacuolar h	1128	gi|194765049|ref|XP_001964640.1|GF23290 [Drosophila ananassae] >gi|190614912|gb|EDV30436.1| GF23290 [Drosophila ananassae]	XP_001964640	1.16798e-72	85	252.677	183	156
contig02732	vacuolar h	1124	gi|289739603|gb|ADD18549.1|vacuolar H+-ATPase v0 sector subunits C/C [Glossina morsitans morsitans]	ADD18549	8.54084e-92	97	283.108	156	152
contig03078	vacuolar h	1070	gi|17137392|ref|NP_477266.1|vacuolar H[+] ATPase 44kD C subunit, isoform A [Drosophila melanogaster] >gi|19549828|ref|NP_599140.1| vacuolar H[+] ATPase 44kD C subunit, isoform B [Drosophila melanogaster] >gi|195334907|ref|XP_002034118.1| GM20063 [Drosophila sechellia] >gi|195583914|ref|XP_002081761.1| GD25545 [Drosophila simulans] >gi|7302940|gb|AAF58011.1| vacuolar H[+] ATPase 44kD C subunit, is…	NP_477266	0	95	530.02	292	279
contig04990	vacuolar h	842	gi|195443810|ref|XP_002069586.1|GK11490 [Drosophila willistoni] >gi|194165671|gb|EDW80572.1| GK11490 [Drosophila willistoni]	XP_002069586	3.5711e-120	88	374.4	227	200
contig06275	vacuolar h	710	gi|224924354|gb|ACN69127.1|vacuolar H+-ATPase V0 sector, subunit M9.7 (M9.2) [Stomoxys calcitrans]	ACN69127	5.34656e-42	91	147.902	85	78
contig08269	vacuolar h	530	gi|195147572|ref|XP_002014753.1|GL19340 [Drosophila persimilis] >gi|198474065|ref|XP_001356546.2| GA14464 [Drosophila pseudoobscura pseudoobscura] >gi|194106706|gb|EDW28749.1| GL19340 [Drosophila persimilis] >gi|198138233|gb|EAL33610.2| GA14464 [Drosophila pseudoobscura pseudoobscura]	XP_002014753	1.7805e-70	87	159.073	91	80
contig09371	vacuolar h	433	gi|289740295|gb|ADD18895.1|vacuolar H+-ATPase v1 sector subunit C [Glossina morsitans morsitans]	ADD18895	1.00849e-59	100	199.519	95	95
contig05932	vacuolar atpase m9	740	gi|194875681|ref|XP_001973645.1|GG16199 [Drosophila erecta] >gi|190655428|gb|EDV52671.1| GG16199 [Drosophila erecta]	XP_001973645	6.06938e-33	90	125.176	88	80
contig04016	vacuolar atp synthase subunit g	951	gi|359375670|gb|AEV43310.1|V-ATPase G subunit [Bactrocera dorsalis]	AEV43310	2.97177e-35	99	134.035	117	116
contig07433	vacuolar atp synthase subunit g	610	gi|359375670|gb|AEV43310.1|V-ATPase G subunit [Bactrocera dorsalis]	AEV43310	2.70769e-30	82	117.472	86	71
contig07470	vacuolar atp synthase subunit f	601	gi|125812020|ref|XP_001362085.1|Vha14 [Drosophila pseudoobscura pseudoobscura] >gi|195171787|ref|XP_002026685.1| GL11862 [Drosophila persimilis] >gi|110283016|sp|O44091.2|VATF1_DROPS RecName: Full=V-type proton ATPase subunit F 1; Short=V-ATPase subunit F 1; AltName: Full=V-ATPase 14 kDa subunit; AltName: Full=Vacuolar proton pump subunit F 1 >gi|54637262|gb|EAL26665.1| Vha14 [Drosophila pseudoob…	XP_001362085	4.2763e-78	99	240.35	122	121
contig00244	vacuolar atp synthase subunit ac39	1956	gi|289740407|gb|ADD18951.1|vacuolar H+-ATPase v0 sector subunit D [Glossina morsitans morsitans]	ADD18951	0	98	664.07	331	325
contig08366	v-type proton atpase subunit f-like	523	gi|194764039|ref|XP_001964139.1|GF20878 [Drosophila ananassae] >gi|190619064|gb|EDV34588.1| GF20878 [Drosophila ananassae]	XP_001964139	8.43453e-18	64	85.1149	111	72
contig01689	uv excision repair protein rad23 homolog b-like isoform 2	1316	gi|345482492|ref|XP_001608155.2|PREDICTED: UV excision repair protein RAD23 homolog B-like isoform 1 [Nasonia vitripennis]	XP_001608155	6.60896e-18	54	92.0485	132	72
contig04009	utp11-like u3 small nucleolar ribonucleoprotein	950	gi|289742691|gb|ADD20093.1|putative U3 small nucleolar RNA-associated protein 11 [Glossina morsitans morsitans]	ADD20093	3.15651e-101	84	250.366	179	151
contig02546	uroporphyrinogen decarboxylase	1156	gi|194752633|ref|XP_001958625.1|GF12476 [Drosophila ananassae] >gi|190619923|gb|EDV35447.1| GF12476 [Drosophila ananassae]	XP_001958625	0	92	613.609	350	322
contig00455	uridine phosphorylase	1744	gi|194745051|ref|XP_001955006.1|GF18559 [Drosophila ananassae] >gi|190628043|gb|EDV43567.1| GF18559 [Drosophila ananassae]	XP_001955006	0	92	556.599	328	305
contig06753	uridine phosphorylase	665	gi|194907766|ref|XP_001981621.1|GG12162 [Drosophila erecta] >gi|190656259|gb|EDV53491.1| GG12162 [Drosophila erecta]	XP_001981621	6.09099e-58	82	197.593	161	133
contig05543	uridine cytidine kinase i	775	gi|195430702|ref|XP_002063393.1|GK21883 [Drosophila willistoni] >gi|194159478|gb|EDW74379.1| GK21883 [Drosophila willistoni]	XP_002063393	5.23856e-127	91	384.415	211	193
contig05661	uridine cytidine kinase i	765	gi|24649624|ref|NP_651241.1|CG6364, isoform A [Drosophila melanogaster] >gi|386766394|ref|NP_001247281.1| CG6364, isoform D [Drosophila melanogaster] >gi|386766396|ref|NP_001247282.1| CG6364, isoform E [Drosophila melanogaster] >gi|386766398|ref|NP_001247283.1| CG6364, isoform C [Drosophila melanogaster] >gi|195331590|ref|XP_002032484.1| GM26584 [Drosophila sechellia] >gi|195573435|ref|XP_0021046…	NP_651241	3.35371e-131	90	382.874	217	197
contig00518	uridine 5 -monophosphate synthase	1702	gi|194744915|ref|XP_001954938.1|GF18521 [Drosophila ananassae] >gi|190627975|gb|EDV43499.1| GF18521 [Drosophila ananassae]	XP_001954938	0	83	551.977	419	348
contig01958	urate oxidase	1270	gi|125985415|ref|XP_001356471.1|Uro [Drosophila pseudoobscura pseudoobscura] >gi|110283015|sp|P22673.2|URIC_DROPS RecName: Full=Uricase; AltName: Full=Urate oxidase >gi|54644795|gb|EAL33535.1| Uro [Drosophila pseudoobscura pseudoobscura]	XP_001356471	0	85	539.265	342	291
contig02471	urate oxidase	1170	gi|170034469|ref|XP_001845096.1|uricase [Culex quinquefasciatus] >gi|167875877|gb|EDS39260.1| uricase [Culex quinquefasciatus]	XP_001845096	4.34159e-76	59	249.595	324	194
contig00942	uracil-dna degrading factor	1517	gi|195158671|ref|XP_002020209.1|GL13863 [Drosophila persimilis] >gi|194116978|gb|EDW39021.1| GL13863 [Drosophila persimilis]	XP_002020209	3.23298e-143	90	426.787	282	255
contig03311	uracil phosphoribosyltransferase	1041	gi|125977354|ref|XP_001352710.1|GA18955 [Drosophila pseudoobscura pseudoobscura] >gi|195174456|ref|XP_002027990.1| GL21026 [Drosophila persimilis] >gi|54641459|gb|EAL30209.1| GA18955 [Drosophila pseudoobscura pseudoobscura] >gi|194115700|gb|EDW37743.1| GL21026 [Drosophila persimilis]	XP_001352710	8.61999e-142	95	413.305	217	208
contig01072	upstream activation factor subunit spp27-like	1473	gi|195126905|ref|XP_002007909.1|GI13202 [Drosophila mojavensis] >gi|193919518|gb|EDW18385.1| GI13202 [Drosophila mojavensis]	XP_002007909	1.59806e-40	98	155.606	73	72
contig00540	upf3 regulator of nonsense transcripts-like protein b	1689	gi|195382487|ref|XP_002049961.1|GJ21877 [Drosophila virilis] >gi|194144758|gb|EDW61154.1| GJ21877 [Drosophila virilis]	XP_002049961	1.11293e-64	78	229.18	175	138
contig03142	upf0760 protein c2orf29-like	1064	gi|194754381|ref|XP_001959474.1|GF12036 [Drosophila ananassae] >gi|190620772|gb|EDV36296.1| GF12036 [Drosophila ananassae]	XP_001959474	1.7335e-105	84	320.087	223	188
contig09675	upf0693 protein c10orf32 homolog	410	gi|194753406|ref|XP_001959003.1|GF12661 [Drosophila ananassae] >gi|190620301|gb|EDV35825.1| GF12661 [Drosophila ananassae]	XP_001959003	4.35518e-45	92	152.91	90	83
contig06326	upf0687 protein c20orf27 homolog	706	gi|194748985|ref|XP_001956921.1|GF10165 [Drosophila ananassae] >gi|190624203|gb|EDV39727.1| GF10165 [Drosophila ananassae]	XP_001956921	1.10943e-52	68	178.718	158	109
contig02696	upf0672 protein c3orf58 homolog	1123	gi|157124071|ref|XP_001660317.1|hypothetical protein AaeL_AAEL009744 [Aedes aegypti] >gi|108874118|gb|EAT38343.1| conserved hypothetical protein [Aedes aegypti]	XP_001660317	5.35022e-29	54	124.79	199	108
contig07363	upf0609 protein cg1218-like	610	gi|195389570|ref|XP_002053449.1|GJ23331 [Drosophila virilis] >gi|194151535|gb|EDW66969.1| GJ23331 [Drosophila virilis]	XP_002053449	4.64657e-37	86	142.895	93	80
contig08777	upf0605 protein cg18335-like	486	gi|195333371|ref|XP_002033365.1|GM20454 [Drosophila sechellia] >gi|195582398|ref|XP_002081015.1| GD25922 [Drosophila simulans] >gi|194125335|gb|EDW47378.1| GM20454 [Drosophila sechellia] >gi|194193024|gb|EDX06600.1| GD25922 [Drosophila simulans]	XP_002033365	6.77226e-32	70	125.561	102	72
contig02491	upf0568 protein c14orf166 homolog	1165	gi|195451155|ref|XP_002072791.1|GK13788 [Drosophila willistoni] >gi|194168876|gb|EDW83777.1| GK13788 [Drosophila willistoni]	XP_002072791	1.08575e-98	78	304.679	250	197
contig08275	upf0562 protein c7orf55	530	gi|198450097|ref|XP_002137030.1|GA26987 [Drosophila pseudoobscura pseudoobscura] >gi|198130892|gb|EDY67588.1| GA26987 [Drosophila pseudoobscura pseudoobscura]	XP_002137030	8.86571e-57	92	184.111	101	93
contig04486	upf0557 protein c10orf119-like protein	893	gi|195156469|ref|XP_002019122.1|GL26196 [Drosophila persimilis] >gi|194115275|gb|EDW37318.1| GL26196 [Drosophila persimilis]	XP_002019122	6.29303e-99	77	313.538	256	198
contig02337	upf0554 protein c2orf43 homolog	1196	gi|289741763|gb|ADD19629.1|uncharacterized conserved protein [Glossina morsitans morsitans]	ADD19629	4.13027e-132	78	392.889	309	243
contig02819	upf0553 protein c9orf64 homolog	1111	gi|195122078|ref|XP_002005539.1|GI19014 [Drosophila mojavensis] >gi|193910607|gb|EDW09474.1| GI19014 [Drosophila mojavensis]	XP_002005539	1.06368e-154	82	450.284	334	277
contig01518	upf0549 protein c20orf43 homolog	1363	gi|125984586|ref|XP_001356057.1|GA19597 [Drosophila pseudoobscura pseudoobscura] >gi|54644375|gb|EAL33116.1| GA19597 [Drosophila pseudoobscura pseudoobscura]	XP_001356057	5.84896e-106	90	327.405	188	171
contig05026	upf0544 protein c5orf45 homolog	837	gi|386771208|ref|NP_001246788.1|CG43295 [Drosophila melanogaster] >gi|383291953|gb|AFH04459.1| CG43295 [Drosophila melanogaster]	NP_001246788	5.37489e-16	70	82.0333	58	41
contig00867	upf0533 protein c5orf44 homolog	1543	gi|195051148|ref|XP_001993042.1|GH13306 [Drosophila grimshawi] >gi|193900101|gb|EDV98967.1| GH13306 [Drosophila grimshawi]	XP_001993042	0	83	644.81	426	355
contig03709	upf0516 protein c12orf72 homolog	987	gi|157114521|ref|XP_001652311.1|hypothetical protein AaeL_AAEL006882 [Aedes aegypti] >gi|108877254|gb|EAT41479.1| conserved hypothetical protein [Aedes aegypti]	XP_001652311	8.01067e-62	68	207.994	226	154
contig01177	upf0485 protein c1orf144 homolog	1440	gi|195116118|ref|XP_002002603.1|GI11836 [Drosophila mojavensis] >gi|193913178|gb|EDW12045.1| GI11836 [Drosophila mojavensis]	XP_002002603	1.65506e-27	87	121.324	78	68
contig01044	upf0468 protein c16orf80 homolog	1482	gi|19921082|ref|NP_609402.1|CG5343 [Drosophila melanogaster] >gi|194761833|ref|XP_001963127.1| GF14097 [Drosophila ananassae] >gi|194859965|ref|XP_001969488.1| GG23930 [Drosophila erecta] >gi|195051211|ref|XP_001993053.1| GH13299 [Drosophila grimshawi] >gi|195118774|ref|XP_002003911.1| GI18163 [Drosophila mojavensis] >gi|195339827|ref|XP_002036518.1| GM11664 [Drosophila sechellia] >gi|195434148|r…	NP_609402	1.19458e-120	97	362.844	199	195
contig08450	upf0466 protein mitochondrial	519	gi|194753372|ref|XP_001958986.1|GF12281 [Drosophila ananassae] >gi|190620284|gb|EDV35808.1| GF12281 [Drosophila ananassae]	XP_001958986	9.0258e-24	68	98.9821	90	62
contig02109	upf0451 protein c17orf61 homolog	1242	gi|289740915|gb|ADD19205.1|putative small membrane protein [Glossina morsitans morsitans]	ADD19205	3.27737e-46	68	167.548	182	124
contig01873	upf0436 protein c9orf6 homolog	1283	gi|195329160|ref|XP_002031279.1|GM24134 [Drosophila sechellia] >gi|194120222|gb|EDW42265.1| GM24134 [Drosophila sechellia]	XP_002031279	7.44738e-72	74	235.728	191	143
contig03501	upf0430 protein cg31712	1018	gi|195435401|ref|XP_002065680.1|GK14540 [Drosophila willistoni] >gi|194161765|gb|EDW76666.1| GK14540 [Drosophila willistoni]	XP_002065680	6.46106e-25	90	110.538	163	148
contig04058	upf0428 protein cxorf56 homolog isoform 1	944	gi|289742831|gb|ADD20163.1|uncharacterized conserved protein [Glossina morsitans morsitans]	ADD20163	5.78648e-86	79	268.47	230	182
contig04093	upf0414 transmembrane protein c20orf30 homolog isoform 2	940	gi|229577215|ref|NP_001153327.1|uncharacterized protein LOC100114926 isoform 1 [Nasonia vitripennis]	NP_001153327	1.58066e-13	48	74.7146	124	60
contig02048	upf0406 protein c16orf57 homolog	1253	gi|125777323|ref|XP_001359569.1|GA14152 [Drosophila pseudoobscura pseudoobscura] >gi|54639316|gb|EAL28718.1| GA14152 [Drosophila pseudoobscura pseudoobscura]	XP_001359569	4.92133e-61	65	208.764	231	151
contig06315	upf0396 protein cg6066-like	706	gi|195445604|ref|XP_002070401.1|GK12033 [Drosophila willistoni] >gi|194166486|gb|EDW81387.1| GK12033 [Drosophila willistoni]	XP_002070401	4.69748e-71	97	234.572	124	121
contig06772	upf0368 protein cxorf26-like	656	gi|125977882|ref|XP_001352974.1|GA20409 [Drosophila pseudoobscura pseudoobscura] >gi|195172110|ref|XP_002026844.1| GL12784 [Drosophila persimilis] >gi|54641725|gb|EAL30475.1| GA20409 [Drosophila pseudoobscura pseudoobscura] >gi|194112612|gb|EDW34655.1| GL12784 [Drosophila persimilis]	XP_001352974	6.39731e-82	87	252.292	156	136
contig01217	upf0361 protein c3orf37 homolog	1434	gi|21355761|ref|NP_649862.1|CG11986 [Drosophila melanogaster] >gi|17862092|gb|AAL39523.1| LD08328p [Drosophila melanogaster] >gi|23170759|gb|AAF54328.2| CG11986 [Drosophila melanogaster] >gi|220942672|gb|ACL83879.1| CG11986-PA [synthetic construct]	NP_649862	1.68176e-160	74	470.7	385	287
contig02019	upf0235 protein c15orf40 homolog	1227	gi|195428527|ref|XP_002062324.1|GK17477 [Drosophila willistoni] >gi|194158409|gb|EDW73310.1| GK17477 [Drosophila willistoni]	XP_002062324	3.73293e-45	82	162.54	117	97
contig10560	upf0195 protein cg7949	336	gi|195326625|ref|XP_002030026.1|GM25231 [Drosophila sechellia] >gi|194118969|gb|EDW41012.1| GM25231 [Drosophila sechellia]	XP_002030026	9.64006e-40	90	139.813	81	73
contig07689	upf0139 membrane protein p 27-like	569	gi|38047665|gb|AAR09735.1|similar to Drosophila melanogaster CG10674, partial [Drosophila yakuba]	AAR09735	2.13209e-58	96	189.119	98	95
contig09271	unnamed protein product [Ostreococcus tauri]	442	gi|308809828|ref|XP_003082223.1|unnamed protein product [Ostreococcus tauri] >gi|116060691|emb|CAL57169.1| unnamed protein product [Ostreococcus tauri]	XP_003082223	2.29559e-09	51	60.077	101	52
contig09446	unnamed protein product [Ostreococcus tauri]	425	gi|308809828|ref|XP_003082223.1|unnamed protein product [Ostreococcus tauri] >gi|116060691|emb|CAL57169.1| unnamed protein product [Ostreococcus tauri]	XP_003082223	2.32933e-08	76	56.9954	39	30
contig09760	unnamed protein product [Ostreococcus tauri]	401	gi|308809828|ref|XP_003082223.1|unnamed protein product [Ostreococcus tauri] >gi|116060691|emb|CAL57169.1| unnamed protein product [Ostreococcus tauri]	XP_003082223	6.43048e-06	75	50.0618	37	28
contig09787	unnamed protein product [Ostreococcus tauri]	398	gi|308809828|ref|XP_003082223.1|unnamed protein product [Ostreococcus tauri] >gi|116060691|emb|CAL57169.1| unnamed protein product [Ostreococcus tauri]	XP_003082223	3.65365e-08	78	56.6102	38	30
contig09920	unnamed protein product [Ostreococcus tauri]	388	gi|308809828|ref|XP_003082223.1|unnamed protein product [Ostreococcus tauri] >gi|116060691|emb|CAL57169.1| unnamed protein product [Ostreococcus tauri]	XP_003082223	3.8892e-10	58	62.003	70	41
contig09970	unnamed protein product [Ostreococcus tauri]	384	gi|308809828|ref|XP_003082223.1|unnamed protein product [Ostreococcus tauri] >gi|116060691|emb|CAL57169.1| unnamed protein product [Ostreococcus tauri]	XP_003082223	2.30505e-08	70	56.9954	44	31
contig10154	unnamed protein product [Ostreococcus tauri]	368	gi|308809828|ref|XP_003082223.1|unnamed protein product [Ostreococcus tauri] >gi|116060691|emb|CAL57169.1| unnamed protein product [Ostreococcus tauri]	XP_003082223	3.67047e-07	71	53.1434	39	28
contig11023	unnamed protein product [Ostreococcus tauri]	303	gi|308809828|ref|XP_003082223.1|unnamed protein product [Ostreococcus tauri] >gi|116060691|emb|CAL57169.1| unnamed protein product [Ostreococcus tauri]	XP_003082223	6.98158e-05	66	46.2098	39	26
contig08262	unknown protein [Drosophila teissieri]	531	gi|950316|gb|AAA74495.1|unknown protein [Drosophila teissieri]	AAA74495	5.87683e-07	56	56.9954	74	42
contig06101	unknown [Picea sitchensis]	726	gi|116792173|gb|ABK26259.1|unknown [Picea sitchensis]	ABK26259	1.56091e-06	78	52.373	41	32
contig04044	unknown [Drosophila subobscura]	928	gi|2708265|gb|AAB92392.1|unknown [Drosophila subobscura]	AAB92392	7.01738e-24	61	108.997	158	97
contig10240	undefined protein 1	358	gi|195122774|ref|XP_002005886.1|GI20721 [Drosophila mojavensis] >gi|193910954|gb|EDW09821.1| GI20721 [Drosophila mojavensis]	XP_002005886	1.98341e-08	72	59.6918	55	40
contig05974	uncharacterized transposase-like protein	736	gi|307172247|gb|EFN63759.1|hypothetical protein EAG_08062 [Camponotus floridanus]	EFN63759	4.3608e-22	56	98.9821	139	79
contig07739	uncharacterized transposase-like protein	568	gi|307206838|gb|EFN84718.1|hypothetical protein EAI_05005 [Harpegnathos saltator]	EFN84718	2.15422e-19	52	90.8929	165	86
contig03749	uncharacterized fam18-like protein cg5021-like	986	gi|125979377|ref|XP_001353721.1|GA18600 [Drosophila pseudoobscura pseudoobscura] >gi|195169168|ref|XP_002025397.1| GL12488 [Drosophila persimilis] >gi|54640704|gb|EAL29455.1| GA18600 [Drosophila pseudoobscura pseudoobscura] >gi|194108865|gb|EDW30908.1| GL12488 [Drosophila persimilis]	XP_001353721	5.44728e-128	92	375.941	215	199
contig00161	uncharacterized conserved protein	2124	gi|289742723|gb|ADD20109.1|uncharacterized conserved protein [Glossina morsitans morsitans]	ADD20109	2.6278e-13	68	80.4925	67	46
contig00254	uncharacterized conserved protein	1942	gi|289741055|gb|ADD19275.1|uncharacterized conserved protein [Glossina morsitans morsitans]	ADD19275	4.65377e-161	73	480.715	405	298
contig00517	uncharacterized conserved protein	1705	gi|195169024|ref|XP_002025328.1|GL13428 [Drosophila persimilis] >gi|194108784|gb|EDW30827.1| GL13428 [Drosophila persimilis]	XP_002025328	5.79384e-72	87	241.121	154	134
contig00864	uncharacterized conserved protein	1545	gi|289742243|gb|ADD19869.1|uncharacterized conserved protein [Glossina morsitans morsitans]	ADD19869	5.16637e-173	87	505.753	314	276
contig00984	uncharacterized conserved protein	1505	gi|289742927|gb|ADD20211.1|uncharacterized conserved protein [Glossina morsitans morsitans]	ADD20211	1.65286e-69	81	231.876	173	141
contig01138	uncharacterized conserved protein	1455	gi|195451149|ref|XP_002072789.1|GK13497 [Drosophila willistoni] >gi|194168874|gb|EDW83775.1| GK13497 [Drosophila willistoni]	XP_002072789	2.15973e-77	73	254.603	235	173
contig01907	uncharacterized conserved protein	1274	gi|195336487|ref|XP_002034867.1|GM14230 [Drosophila sechellia] >gi|194127960|gb|EDW50003.1| GM14230 [Drosophila sechellia]	XP_002034867	1.70317e-143	81	423.32	318	260
contig02116	uncharacterized conserved protein	1242	gi|289739701|gb|ADD18598.1|uncharacterized conserved protein [Glossina morsitans morsitans]	ADD18598	1.06778e-90	74	285.419	237	177
contig02323	uncharacterized conserved protein	1196	gi|195390079|ref|XP_002053696.1|GJ23209 [Drosophila virilis] >gi|194151782|gb|EDW67216.1| GJ23209 [Drosophila virilis]	XP_002053696	2.8545e-113	86	343.199	231	199
contig03091	uncharacterized conserved protein	1070	gi|195385198|ref|XP_002051293.1|GJ13058 [Drosophila virilis] >gi|194147750|gb|EDW63448.1| GJ13058 [Drosophila virilis]	XP_002051293	3.61638e-119	83	360.533	274	229
contig03101	uncharacterized conserved protein	1070	gi|289741153|gb|ADD19324.1|uncharacterized conserved protein [Glossina morsitans morsitans]	ADD19324	8.96756e-98	85	299.671	211	181
contig04562	uncharacterized conserved protein	885	gi|195440218|ref|XP_002067939.1|GK11538 [Drosophila willistoni] >gi|194164024|gb|EDW78925.1| GK11538 [Drosophila willistoni]	XP_002067939	3.29228e-83	78	259.61	191	149
contig04675	uncharacterized conserved protein	873	gi|289742813|gb|ADD20154.1|uncharacterized conserved protein [Glossina morsitans morsitans]	ADD20154	9.44581e-39	57	146.362	242	139
contig05020	uncharacterized conserved protein	835	gi|289743239|gb|ADD20367.1|uncharacterized conserved protein [Glossina morsitans morsitans]	ADD20367	2.4447e-71	71	229.565	189	136
contig05057	uncharacterized conserved protein	832	gi|289741651|gb|ADD19573.1|uncharacterized conserved protein [Glossina morsitans morsitans] >gi|289741653|gb|ADD19574.1| uncharacterized conserved protein [Glossina morsitans morsitans]	ADD19573	3.99846e-79	93	246.514	139	130
contig05706	uncharacterized conserved protein	759	gi|289742895|gb|ADD20195.1|uncharacterized conserved protein [Glossina morsitans morsitans]	ADD20195	9.66535e-59	84	193.356	132	111
contig05722	uncharacterized conserved protein	757	gi|289741397|gb|ADD19446.1|uncharacterized conserved protein [Glossina morsitans morsitans]	ADD19446	7.82984e-54	80	181.8	166	134
contig05901	uncharacterized conserved protein	741	gi|195168741|ref|XP_002025189.1|GL26917 [Drosophila persimilis] >gi|194108634|gb|EDW30677.1| GL26917 [Drosophila persimilis]	XP_002025189	2.3728e-79	78	249.595	246	194
contig08379	uncharacterized conserved protein	524	gi|289742309|gb|ADD19902.1|uncharacterized conserved protein [Glossina morsitans morsitans]	ADD19902	2.55732e-15	72	78.5666	133	97
contig10121	uncharacterized conserved protein	369	gi|289741833|gb|ADD19664.1|uncharacterized conserved protein [Glossina morsitans morsitans]	ADD19664	1.89254e-24	91	104.375	80	73
contig08205	uncharacterized atp-dependent helicase yhr031c-like	537	gi|391329301|ref|XP_003739113.1|PREDICTED: uncharacterized protein LOC100900476 [Metaseiulus occidentalis]	XP_003739113	4.80737e-36	70	142.895	154	109
contig04831	uncharacterized atp-dependent helicase yhr031c	856	gi|307170265|gb|EFN62624.1|hypothetical protein EAG_00357 [Camponotus floridanus]	EFN62624	2.9318e-13	81	73.1738	49	40
contig10910	uncharacterized atp-dependent helicase yhr031c	310	gi|307167814|gb|EFN61253.1|Uncharacterized ATP-dependent helicase YHR031C [Camponotus floridanus]	EFN61253	1.27409e-07	68	48.9062	44	30
contig01790	unc93-like protein	1300	gi|307184647|gb|EFN70976.1|UNC93-like protein [Camponotus floridanus]	EFN70976	2.72589e-21	89	99.7525	58	52
contig02821	unc- isoform c	1109	gi|15291419|gb|AAK92978.1|GH20492p [Drosophila melanogaster]	AAK92978	0	87	572.778	369	322
contig10299	unc- isoform c	354	gi|312375982|gb|EFR23207.1|hypothetical protein AND_13318 [Anopheles darlingi]	EFR23207	1.72315e-11	45	67.781	140	64
contig01600	unc- isoform b	1348	gi|21391986|gb|AAM48347.1|HL01080p [Drosophila melanogaster]	AAM48347	0	89	575.474	358	319
contig05888	unc- isoform b	742	gi|195347821|ref|XP_002040450.1|GM19195 [Drosophila sechellia] >gi|194121878|gb|EDW43921.1| GM19195 [Drosophila sechellia]	XP_002040450	7.69315e-137	81	404.445	273	222
contig08104	unc- isoform b	543	gi|18543271|ref|NP_569981.1|Unc-76, isoform B [Drosophila melanogaster] >gi|24639264|ref|NP_726792.1| Unc-76, isoform A [Drosophila melanogaster] >gi|17862088|gb|AAL39521.1| LD08195p [Drosophila melanogaster] >gi|22831553|gb|AAF45723.3| Unc-76, isoform A [Drosophila melanogaster] >gi|22831554|gb|AAG22388.2| Unc-76, isoform B [Drosophila melanogaster] >gi|220942952|gb|ACL84019.1| Unc-76-PA [synthe…	NP_569981	2.51253e-76	78	246.514	190	149
contig05561	un119_drome ame: full=protein unc-119 homolog short= -119	776	gi|195401979|ref|XP_002059588.1|GJ14739 [Drosophila virilis] >gi|194147295|gb|EDW63010.1| GJ14739 [Drosophila virilis]	XP_002059588	4.89447e-106	88	318.931	198	175
contig00302	ugp	1887	gi|194751331|ref|XP_001957980.1|GF23744 [Drosophila ananassae] >gi|190625262|gb|EDV40786.1| GF23744 [Drosophila ananassae]	XP_001957980	0	97	600.512	309	300
contig09702	ugp	400	gi|195015057|ref|XP_001984129.1|GH16268 [Drosophila grimshawi] >gi|193897611|gb|EDV96477.1| GH16268 [Drosophila grimshawi]	XP_001984129	1.44161e-67	86	222.631	131	113
contig02671	ufm1-specific protease 2-like	1134	gi|195126585|ref|XP_002007751.1|GI13122 [Drosophila mojavensis] >gi|193919360|gb|EDW18227.1| GI13122 [Drosophila mojavensis]	XP_002007751	1.03393e-120	82	373.244	277	228
contig02392	ufm1-specific protease 1-like	1184	gi|157130986|ref|XP_001662110.1|hypothetical protein AaeL_AAEL011950 [Aedes aegypti] >gi|94468686|gb|ABF18192.1| uncharacterized conserved protein [Aedes aegypti] >gi|108871698|gb|EAT35923.1| conserved hypothetical protein [Aedes aegypti]	XP_001662110	7.05708e-67	72	221.861	216	157
contig08965	ufm1-conjugating enzyme 1	470	gi|157111837|ref|XP_001651749.1|hypothetical protein AaeL_AAEL005968 [Aedes aegypti] >gi|121956306|sp|Q178A5.1|UFC1_AEDAE RecName: Full=Ubiquitin-fold modifier-conjugating enzyme 1; AltName: Full=Ufm1-conjugating enzyme 1 >gi|108878289|gb|EAT42514.1| conserved hypothetical protein [Aedes aegypti]	XP_001651749	7.63305e-50	96	167.933	85	82
contig01456	udp-xylose and udp-n-acetylglucosamine transporter-like	1377	gi|380025748|ref|XP_003696630.1|PREDICTED: UDP-xylose and UDP-N-acetylglucosamine transporter-like [Apis florea]	XP_003696630	2.17101e-146	79	432.565	338	270
contig03705	udp-n-acteylglucosamine pyrophosphorylase	991	gi|194862513|ref|XP_001970019.1|GG23620 [Drosophila erecta] >gi|190661886|gb|EDV59078.1| GG23620 [Drosophila erecta]	XP_001970019	1.13372e-59	90	209.92	119	108
contig00872	udp-n-acetylglucosamine--dolichyl-phosphate n-acetylglucosaminephosphotransferase-like	1536	gi|195385982|ref|XP_002051683.1|GJ16886 [Drosophila virilis] >gi|194148140|gb|EDW63838.1| GJ16886 [Drosophila virilis]	XP_002051683	0	88	644.425	406	360
contig07634	udp-n-acetylglucosamine transferase subunit alg14 homolog	586	gi|195132909|ref|XP_002010882.1|GI21466 [Drosophila mojavensis] >gi|193907670|gb|EDW06537.1| GI21466 [Drosophila mojavensis]	XP_002010882	6.62913e-71	74	224.172	175	131
contig02225	udp-n-acetyl-alpha-d-galactosamine:polypeptide n-acetylgalactosaminyltransferase isoform a	1219	gi|16769336|gb|AAL28887.1|LD27021p [Drosophila melanogaster]	AAL28887	3.77876e-53	92	186.422	99	92
contig02020	udp-glycosyltransferase 37c1	1255	gi|195434615|ref|XP_002065298.1|GK14744 [Drosophila willistoni] >gi|194161383|gb|EDW76284.1| GK14744 [Drosophila willistoni]	XP_002065298	2.16945e-104	72	329.331	291	210
contig01371	udp-glycosyltransferase 35b	1391	gi|195038243|ref|XP_001990569.1|GH19423 [Drosophila grimshawi] >gi|193894765|gb|EDV93631.1| GH19423 [Drosophila grimshawi]	XP_001990569	1.67587e-116	72	279.641	248	180
contig02274	udp-glucose-glycoprotein glucosyltransferase	1210	gi|195478884|ref|XP_002086535.1|GE23184 [Drosophila yakuba] >gi|194186325|gb|EDW99936.1| GE23184 [Drosophila yakuba]	XP_002086535	3.25541e-99	98	312.768	156	153
contig01402	udp-glucose pyrophosphatase	1393	gi|320543347|ref|NP_733202.2|CG42813 [Drosophila melanogaster] >gi|318068877|gb|AAF56679.3| CG42813 [Drosophila melanogaster]	NP_733202	2.96481e-111	87	338.191	208	183
contig00102	udp-glucose 6-dehydrogenase	2319	gi|195126036|ref|XP_002007480.1|GI12367 [Drosophila mojavensis] >gi|193919089|gb|EDW17956.1| GI12367 [Drosophila mojavensis]	XP_002007480	2.09181e-178	95	531.176	273	261
contig01598	udp-glucose 4-epimerase	1348	gi|194748499|ref|XP_001956683.1|GF24461 [Drosophila ananassae] >gi|190623965|gb|EDV39489.1| GF24461 [Drosophila ananassae]	XP_001956683	0	93	645.58	351	328
contig06210	ubx domain-containing protein 1	717	gi|195431275|ref|XP_002063672.1|GK15789 [Drosophila willistoni] >gi|194159757|gb|EDW74658.1| GK15789 [Drosophila willistoni]	XP_002063672	9.0809e-24	80	106.686	76	61
contig10854	ubx domain-containing protein 1	315	gi|195383174|ref|XP_002050301.1|GJ22082 [Drosophila virilis] >gi|194145098|gb|EDW61494.1| GJ22082 [Drosophila virilis]	XP_002050301	6.48653e-48	90	168.318	104	94
contig02462	ubiquitously transcribed sex (x y) chromosome tetratricopeptide repeat protein	1170	gi|195146812|ref|XP_002014378.1|GL19161 [Drosophila persimilis] >gi|194106331|gb|EDW28374.1| GL19161 [Drosophila persimilis]	XP_002014378	2.22574e-12	86	77.411	45	39
contig00218	ubiquitination factor e4	1992	gi|195034231|ref|XP_001988851.1|GH10349 [Drosophila grimshawi] >gi|193904851|gb|EDW03718.1| GH10349 [Drosophila grimshawi]	XP_001988851	0	89	683.33	395	354
contig07427	ubiquitin-specific protease 7	603	gi|195132837|ref|XP_002010846.1|GI21482 [Drosophila mojavensis] >gi|193907634|gb|EDW06501.1| GI21482 [Drosophila mojavensis]	XP_002010846	1.76e-63	93	221.861	121	113
contig00150	ubiquitin-specific protease	2159	gi|194889134|ref|XP_001977027.1|GG18462 [Drosophila erecta] >gi|190648676|gb|EDV45954.1| GG18462 [Drosophila erecta]	XP_001977027	0	83	757.673	548	455
contig08942	ubiquitin-related modifier 1 homolog	471	gi|195338242|ref|XP_002035734.1|GM13742 [Drosophila sechellia] >gi|238690112|sp|B4HVA2.1|URM1_DROSE RecName: Full=Ubiquitin-related modifier 1 homolog >gi|194128827|gb|EDW50870.1| GM13742 [Drosophila sechellia]	XP_002035734	3.91938e-52	92	171.785	101	93
contig02966	ubiquitin-like protein smt3	1091	gi|294714040|gb|ADF30256.1|ubiquitin-related modifier protein [Helicoverpa armigera]	ADF30256	1.35657e-53	100	182.185	87	87
contig09548	ubiquitin-like protein 5-like	417	gi|194758062|ref|XP_001961281.1|GF13785 [Drosophila ananassae] >gi|194864000|ref|XP_001970720.1| GG10794 [Drosophila erecta] >gi|195120960|ref|XP_002004989.1| Tes39 [Drosophila mojavensis] >gi|195383550|ref|XP_002050489.1| GJ22181 [Drosophila virilis] >gi|195436168|ref|XP_002066041.1| GK22148 [Drosophila willistoni] >gi|195474205|ref|XP_002089382.1| GE24432 [Drosophila yakuba] >gi|190622579|gb|ED…	XP_001961281	9.56667e-43	97	145.976	73	71
contig00943	ubiquitin-like domain-containing ctd phosphatase 1	1516	gi|195109955|ref|XP_001999547.1|GI23016 [Drosophila mojavensis] >gi|193916141|gb|EDW15008.1| GI23016 [Drosophila mojavensis]	XP_001999547	3.81169e-174	86	504.597	322	278
contig06164	ubiquitin-fold modifier-conjugating enzyme 1-like	721	gi|195029653|ref|XP_001987686.1|GH19828 [Drosophila grimshawi] >gi|290463343|sp|B4J9W6.1|UFC1_DROGR RecName: Full=Ubiquitin-fold modifier-conjugating enzyme 1; AltName: Full=Ufm1-conjugating enzyme 1 >gi|193903686|gb|EDW02553.1| GH19828 [Drosophila grimshawi]	XP_001987686	1.68996e-45	97	159.844	79	77
contig05603	ubiquitin-fold modifier 1	771	gi|224924398|gb|ACN69149.1|ubiquitin-fold modifier 1 [Stomoxys calcitrans]	ACN69149	8.14528e-48	100	163.696	82	82
contig03529	ubiquitin-conjugating enzyme rad6	1014	gi|24644103|ref|NP_524230.2|ubiquitin conjugating enzyme, isoform A [Drosophila melanogaster] >gi|386765106|ref|NP_001246916.1| ubiquitin conjugating enzyme, isoform C [Drosophila melanogaster] >gi|125776860|ref|XP_001359417.1| GA15184, isoform A [Drosophila pseudoobscura pseudoobscura] >gi|194746588|ref|XP_001955759.1| GF16080 [Drosophila ananassae] >gi|194898638|ref|XP_001978875.1| GG11277 [Dro…	NP_524230	1.4529e-105	100	316.62	151	151
contig02788	ubiquitin-conjugating enzyme m	1115	gi|289741147|gb|ADD19321.1|ubiquitin-conjugating enzyme [Glossina morsitans morsitans]	ADD19321	4.19214e-110	93	330.872	183	172
contig04176	ubiquitin-conjugating enzyme e2-25kd	931	gi|194747788|ref|XP_001956333.1|GF25155 [Drosophila ananassae] >gi|190623615|gb|EDV39139.1| GF25155 [Drosophila ananassae]	XP_001956333	1.65907e-123	97	363.229	195	190
contig05802	ubiquitin-conjugating enzyme e2-24 kda-like	752	gi|194862101|ref|XP_001969921.1|GG10359 [Drosophila erecta] >gi|195471976|ref|XP_002088278.1| GE13339 [Drosophila yakuba] >gi|190661788|gb|EDV58980.1| GG10359 [Drosophila erecta] >gi|194174379|gb|EDW87990.1| GE13339 [Drosophila yakuba]	XP_001969921	1.89801e-113	98	336.265	164	161
contig05683	ubiquitin-conjugating enzyme e2-230k	755	gi|357617901|gb|EHJ71056.1|putative ubiquitin-conjugating enzyme E2-230k [Danaus plexippus]	EHJ71056	3.61723e-32	69	130.183	116	81
contig00710	ubiquitin-conjugating enzyme e2 variant 2-like	1607	gi|195014175|ref|XP_001983973.1|GH15269 [Drosophila grimshawi] >gi|193897455|gb|EDV96321.1| GH15269 [Drosophila grimshawi]	XP_001983973	8.13337e-86	97	272.707	141	137
contig06250	ubiquitin-conjugating enzyme e2 s-like	709	gi|195481124|ref|XP_002101525.1|GE15576 [Drosophila yakuba] >gi|281312465|sp|B4Q2J2.1|UBE2S_DROYA RecName: Full=Ubiquitin-conjugating enzyme E2 S; AltName: Full=Ubiquitin carrier protein S; AltName: Full=Ubiquitin-protein ligase S >gi|194189049|gb|EDX02633.1| GE15576 [Drosophila yakuba]	XP_002101525	7.0439e-99	94	297.745	158	149
contig01943	ubiquitin-conjugating enzyme e2 r2-like	1274	gi|51092198|gb|AAT94512.1|GH23746p [Drosophila melanogaster] >gi|220951566|gb|ACL88326.1| CG7656-PD [synthetic construct] >gi|220959874|gb|ACL92480.1| CG7656-PD [synthetic construct]	AAT94512	5.07535e-136	82	404.831	257	213
contig03242	ubiquitin-conjugating enzyme e2 l	1051	gi|289742839|gb|ADD20167.1|ubiquitin protein ligase [Glossina morsitans morsitans]	ADD20167	1.28455e-81	92	256.144	157	146
contig02325	ubiquitin-conjugating enzyme e2 j2 isoform 2	1197	gi|195110691|ref|XP_001999913.1|GI22818 [Drosophila mojavensis] >gi|193916507|gb|EDW15374.1| GI22818 [Drosophila mojavensis]	XP_001999913	5.42907e-114	77	345.895	280	216
contig01960	ubiquitin-conjugating enzyme e2 j2	1270	gi|195349087|ref|XP_002041078.1|GM15358 [Drosophila sechellia] >gi|195570121|ref|XP_002103057.1| GD20228 [Drosophila simulans] >gi|194122683|gb|EDW44726.1| GM15358 [Drosophila sechellia] >gi|194198984|gb|EDX12560.1| GD20228 [Drosophila simulans]	XP_002041078	7.52239e-112	70	340.887	279	197
contig02801	ubiquitin-conjugating enzyme e2 i	1115	gi|289740109|gb|ADD18802.1|ubiquitin protein ligase [Glossina morsitans morsitans] >gi|289740111|gb|ADD18803.1| ubiquitin protein ligase [Glossina morsitans morsitans]	ADD18802	4.59125e-110	99	329.717	159	158
contig01051	ubiquitin-conjugating enzyme e2 g	1482	gi|194763170|ref|XP_001963706.1|GF21159 [Drosophila ananassae] >gi|190618631|gb|EDV34155.1| GF21159 [Drosophila ananassae]	XP_001963706	3.03248e-110	98	335.109	167	165
contig03389	ubiquitin-conjugating enzyme e2 g	1015	gi|289742533|gb|ADD20014.1|ubiquitin protein ligase [Glossina morsitans morsitans]	ADD20014	1.45092e-102	100	309.686	148	148
contig00084	ubiquitin-conjugating enzyme e2 c	2369	gi|289743241|gb|ADD20368.1|ubiquitin protein ligase [Glossina morsitans morsitans]	ADD20368	1.161e-96	84	308.916	179	152
contig01709	ubiquitin-conjugating enzyme	1318	gi|24646906|ref|NP_731941.1|effete [Drosophila melanogaster] >gi|187117170|ref|NP_001119686.1| effete [Acyrthosiphon pisum] >gi|58381090|ref|XP_310998.2| AGAP000145-PA [Anopheles gambiae str. PEST] >gi|91077526|ref|XP_970430.1| PREDICTED: similar to Ubiquitin-conjugating enzyme E2-17 kDa (Ubiquitin-protein ligase) (Ubiquitin carrier protein) (Protein effete) [Tribolium castaneum] >gi|156550189|re…	NP_731941	1.3245e-100	100	307.76	147	147
contig00322	ubiquitin-activating enzyme e1	1864	gi|195325893|ref|XP_002029665.1|GM24970 [Drosophila sechellia] >gi|194118608|gb|EDW40651.1| GM24970 [Drosophila sechellia]	XP_002029665	0	76	710.294	633	483
contig00700	ubiquitin-activating enzyme e1	1614	gi|195153619|ref|XP_002017722.1|GL17328 [Drosophila persimilis] >gi|194113518|gb|EDW35561.1| GL17328 [Drosophila persimilis]	XP_002017722	0	90	702.59	428	388
contig01583	ubiquitin thioesterase otubain-like protein	1351	gi|289743023|gb|ADD20259.1|ubiquitin thioesterase otubain-like protein [Glossina morsitans morsitans]	ADD20259	3.09511e-152	90	444.121	261	235
contig00733	ubiquitin thioesterase otu1	1597	gi|195127359|ref|XP_002008136.1|GI13328 [Drosophila mojavensis] >gi|193919745|gb|EDW18612.1| GI13328 [Drosophila mojavensis]	XP_002008136	3.01039e-174	83	506.908	353	294
contig02039	ubiquitin specific proteinase	1255	gi|195477283|ref|XP_002100154.1|GE16315 [Drosophila yakuba] >gi|194187678|gb|EDX01262.1| GE16315 [Drosophila yakuba]	XP_002100154	1.92315e-27	61	124.79	121	74
contig00876	ubiquitin specific protease 39 and snrnp assembly factor	1532	gi|195432803|ref|XP_002064406.1|GK20149 [Drosophila willistoni] >gi|194160491|gb|EDW75392.1| GK20149 [Drosophila willistoni]	XP_002064406	0	94	862.062	465	439
contig02091	ubiquitin regulatory protein	1245	gi|194751113|ref|XP_001957871.1|GF23804 [Drosophila ananassae] >gi|190625153|gb|EDV40677.1| GF23804 [Drosophila ananassae]	XP_001957871	1.3144e-105	82	326.635	328	271
contig02293	ubiquitin protein ligase	1203	gi|195431302|ref|XP_002063685.1|GK15782 [Drosophila willistoni] >gi|194159770|gb|EDW74671.1| GK15782 [Drosophila willistoni]	XP_002063685	4.45277e-169	96	514.612	270	260
contig00640	ubiquitin ligase e3 alpha	1635	gi|195448036|ref|XP_002071481.1|GK25116 [Drosophila willistoni] >gi|194167566|gb|EDW82467.1| GK25116 [Drosophila willistoni]	XP_002071481	5.72477e-105	74	356.681	267	199
contig02382	ubiquitin fusion degradation protein 2	1175	gi|195110895|ref|XP_002000015.1|GI24853 [Drosophila mojavensis] >gi|193916609|gb|EDW15476.1| GI24853 [Drosophila mojavensis]	XP_002000015	1.70582e-59	75	200.29	147	111
contig04433	ubiquitin domain-containing protein 2-like	900	gi|195152521|ref|XP_002017185.1|GL21661 [Drosophila persimilis] >gi|198453851|ref|XP_001359367.2| GA11159 [Drosophila pseudoobscura pseudoobscura] >gi|194112242|gb|EDW34285.1| GL21661 [Drosophila persimilis] >gi|198132542|gb|EAL28513.2| GA11159 [Drosophila pseudoobscura pseudoobscura]	XP_002017185	3.95201e-152	95	437.573	230	219
contig03387	ubiquitin conjugating enzyme	1032	gi|195429575|ref|XP_002062833.1|GK19485 [Drosophila willistoni] >gi|194158918|gb|EDW73819.1| GK19485 [Drosophila willistoni]	XP_002062833	3.13939e-98	98	298.516	146	144
contig01494	ubiquitin carboxyl-terminal hydrolase isozyme l5	1369	gi|289741857|gb|ADD19676.1|ubiquitin C-terminal hydrolase [Glossina morsitans morsitans]	ADD19676	7.48059e-179	90	514.612	305	276
contig09252	ubiquitin carboxyl-terminal hydrolase isozyme l3	443	gi|194854476|ref|XP_001968368.1|GG24548 [Drosophila erecta] >gi|190660235|gb|EDV57427.1| GG24548 [Drosophila erecta]	XP_001968368	5.26991e-49	81	167.162	106	86
contig03432	ubiquitin carboxyl-terminal hydrolase cyld-like	1026	gi|312374339|gb|EFR21913.1|hypothetical protein AND_16051 [Anopheles darlingi]	EFR21913	4.02281e-16	50	87.4261	166	83
contig00583	ubiquitin carboxyl-terminal hydrolase bap1	1670	gi|289739531|gb|ADD18513.1|ubiquitin C-terminal hydrolase [Glossina morsitans morsitans]	ADD18513	2.30061e-176	83	429.869	281	235
contig01841	ubiquitin carboxyl-terminal hydrolase 47	1287	gi|16198185|gb|AAL13901.1|LD38333p [Drosophila melanogaster]	AAL13901	5.75673e-81	80	223.787	161	129
contig00798	ubiquitin carboxyl-terminal hydrolase 14-like isoform 1	1570	gi|289742197|gb|ADD19846.1|ubiquitin-specific protease [Glossina morsitans morsitans]	ADD19846	0	84	736.487	483	410
contig08530	ubiquitin carboxyl terminal hydrolase	512	gi|289741017|gb|ADD19256.1|ubiquitin C-terminal hydrolase uCHL1 [Glossina morsitans morsitans]	ADD19256	2.43345e-48	80	166.392	120	96
contig05842	ubiquitin b	746	gi|195469924|ref|XP_002099886.1|GE16472 [Drosophila yakuba] >gi|194187410|gb|EDX00994.1| GE16472 [Drosophila yakuba]	XP_002099886	4.14299e-131	99	380.948	192	191
contig02699	ubiquinone menaquinone biosynthesis methyltransferase	1129	gi|195167225|ref|XP_002024434.1|GL15869 [Drosophila persimilis] >gi|194107832|gb|EDW29875.1| GL15869 [Drosophila persimilis]	XP_002024434	1.86402e-151	88	441.039	261	230
contig01978	ubiquinone biosynthesis protein mitochondrial-like	1266	gi|194755653|ref|XP_001960098.1|GF13196 [Drosophila ananassae] >gi|190621396|gb|EDV36920.1| GF13196 [Drosophila ananassae]	XP_001960098	1.52081e-123	88	371.703	228	202
contig05677	ubiquinone biosynthesis protein coq7 homolog	763	gi|195132390|ref|XP_002010626.1|GI21648 [Drosophila mojavensis] >gi|193907414|gb|EDW06281.1| GI21648 [Drosophila mojavensis]	XP_002010626	8.48094e-107	94	318.931	167	157
contig00745	ubiquinone biosynthesis monooxygenase coq6-like	1593	gi|289741075|gb|ADD19285.1|monooxygenase [Glossina morsitans morsitans]	ADD19285	0	83	572.778	431	358
contig03392	ubiquinol cytochrome c reductase subunit rip1	1031	gi|289742955|gb|ADD20225.1|ubiquinol cytochrome c reductase subunit RIP1 [Glossina morsitans morsitans]	ADD20225	2.45047e-133	83	391.349	248	207
contig02556	ubiquinol cytochrome c reductase subunit qcr2	1150	gi|289741745|gb|ADD19620.1|ubiquinol cytochrome c reductase subunit QCR2 [Glossina morsitans morsitans]	ADD19620	3.35439e-103	80	274.248	219	176
contig00146	ubiquilin-1 isoform 1	2166	gi|195345799|ref|XP_002039456.1|GM22982 [Drosophila sechellia] >gi|194134682|gb|EDW56198.1| GM22982 [Drosophila sechellia]	XP_002039456	0	84	669.463	537	454
contig07136	u8-agatoxin-ao1a-like isoform 2	629	gi|119112553|ref|XP_001237961.1|AGAP007821-PA [Anopheles gambiae str. PEST] >gi|116123408|gb|EAU76394.1| AGAP007821-PA [Anopheles gambiae str. PEST]	XP_001237961	5.75635e-24	88	101.293	54	48
contig04190	u6 snrna-associated sm-like protein lsm6-like	929	gi|194753680|ref|XP_001959138.1|GF12734 [Drosophila ananassae] >gi|190620436|gb|EDV35960.1| GF12734 [Drosophila ananassae]	XP_001959138	2.80119e-47	76	166.007	120	92
contig08988	u6 snrna-associated sm-like protein lsm5-like	468	gi|195427721|ref|XP_002061925.1|GK17260 [Drosophila willistoni] >gi|194158010|gb|EDW72911.1| GK17260 [Drosophila willistoni]	XP_002061925	9.91964e-53	97	172.94	91	89
contig07848	u6 snrna-associated sm-like protein lsm4-like	569	gi|195146798|ref|XP_002014371.1|GL19160 [Drosophila persimilis] >gi|194106324|gb|EDW28367.1| GL19160 [Drosophila persimilis]	XP_002014371	1.03103e-60	79	196.438	144	114
contig09144	u6 snrna-associated sm-like protein lsm2	452	gi|350410763|ref|XP_003489131.1|PREDICTED: U6 snRNA-associated Sm-like protein LSm2-like [Bombus impatiens]	XP_003489131	6.87422e-62	93	197.593	104	97
contig06918	u6 snrna-associated sm-like protein lsm1-like	649	gi|194754723|ref|XP_001959644.1|GF12971 [Drosophila ananassae] >gi|195123083|ref|XP_002006039.1| GI18766 [Drosophila mojavensis] >gi|190620942|gb|EDV36466.1| GF12971 [Drosophila ananassae] >gi|193911107|gb|EDW09974.1| GI18766 [Drosophila mojavensis]	XP_001959644	3.4704e-78	97	241.891	137	134
contig04149	u587_drops ame: full=upf0587 protein ga18326	933	gi|194754685|ref|XP_001959625.1|GF12961 [Drosophila ananassae] >gi|190620923|gb|EDV36447.1| GF12961 [Drosophila ananassae]	XP_001959625	7.83175e-95	89	288.886	165	147
contig08414	u5 small nuclear ribonucleoprotein 40 kda	521	gi|195433100|ref|XP_002064553.1|GK23911 [Drosophila willistoni] >gi|194160638|gb|EDW75539.1| GK23911 [Drosophila willistoni]	XP_002064553	1.5662e-82	93	258.455	144	135
contig03808	u4 u6 small nuclear ribonucleoprotein prp4	974	gi|195376195|ref|XP_002046882.1|GJ13130 [Drosophila virilis] >gi|194154040|gb|EDW69224.1| GJ13130 [Drosophila virilis]	XP_002046882	4.66628e-120	95	367.081	190	181
contig07180	u396_drome ame: full=upf0396 protein cg6066	624	gi|24650530|ref|NP_651538.1|CG6066 [Drosophila melanogaster] >gi|74868127|sp|Q9VB74.1|U396_DROME RecName: Full=UPF0396 protein CG6066 >gi|7301548|gb|AAF56669.1| CG6066 [Drosophila melanogaster]	NP_651538	2.15455e-10	49	67.3958	107	53
contig01238	u3 small nucleolar rna-interacting protein 2-like	1431	gi|195122310|ref|XP_002005655.1|GI18954 [Drosophila mojavensis] >gi|193910723|gb|EDW09590.1| GI18954 [Drosophila mojavensis]	XP_002005655	1.3147e-150	87	449.514	278	243
contig01996	u3 small nucleolar ribonucleoprotein protein mpp10-like	1251	gi|195116735|ref|XP_002002907.1|GI17631 [Drosophila mojavensis] >gi|193913482|gb|EDW12349.1| GI17631 [Drosophila mojavensis]	XP_002002907	3.31615e-64	82	191.43	183	151
contig01499	u3 small nucleolar ribonucleoprotein protein imp4-like	1369	gi|289740219|gb|ADD18857.1|U3 small nucleolar ribonucleoprotein component snoRNP [Glossina morsitans morsitans]	ADD18857	5.92856e-127	77	381.333	294	228
contig02600	u239_drome ame: full=protein anon-73b1	1146	gi|195442446|ref|XP_002068969.1|GK18891 [Drosophila willistoni] >gi|194165054|gb|EDW79955.1| GK18891 [Drosophila willistoni]	XP_002068969	2.18372e-08	70	60.4622	58	41
contig00207	u2 small nuclear ribonucleoprotein a	2024	gi|195474464|ref|XP_002089511.1|GE23717 [Drosophila yakuba] >gi|194175612|gb|EDW89223.1| GE23717 [Drosophila yakuba]	XP_002089511	2.56858e-120	88	370.548	244	216
contig11413	u195a_drome ame: full=mip18 family protein cg7949	274	gi|195376881|ref|XP_002047221.1|GJ12056 [Drosophila virilis] >gi|194154379|gb|EDW69563.1| GJ12056 [Drosophila virilis]	XP_002047221	8.93627e-41	97	141.739	73	71
contig11414	u195a_drome ame: full=mip18 family protein cg7949	274	gi|195376881|ref|XP_002047221.1|GJ12056 [Drosophila virilis] >gi|194154379|gb|EDW69563.1| GJ12056 [Drosophila virilis]	XP_002047221	8.93627e-41	97	141.739	73	71
contig02406	u11 u12 small nuclear ribonucleoprotein 25 kda	1181	gi|161076935|ref|NP_001097169.1|CG34313 [Drosophila melanogaster] >gi|157400172|gb|ABV53687.1| CG34313 [Drosophila melanogaster]	NP_001097169	1.81589e-42	52	159.844	262	138
contig04917	u1 small nuclear ribonucleoprotein c	848	gi|125775241|ref|XP_001358872.1|GA18892 [Drosophila pseudoobscura pseudoobscura] >gi|195144768|ref|XP_002013368.1| GL24104 [Drosophila persimilis] >gi|121990949|sp|Q298E0.1|RU1C_DROPS RecName: Full=U1 small nuclear ribonucleoprotein C; Short=U1 snRNP C; Short=U1-C; Short=U1C >gi|54638613|gb|EAL28015.1| GA18892 [Drosophila pseudoobscura pseudoobscura] >gi|194102311|gb|EDW24354.1| GL24104 [Drosophi…	XP_001358872	8.02152e-41	98	148.288	66	65
contig01428	u1 small nuclear ribonucleoprotein a	1385	gi|195448090|ref|XP_002071505.1|GK25839 [Drosophila willistoni] >gi|194167590|gb|EDW82491.1| GK25839 [Drosophila willistoni]	XP_002071505	8.60204e-97	94	301.212	216	205
contig04541	tyrosyl-trna synthetase	884	gi|195135639|ref|XP_002012240.1|GI16545 [Drosophila mojavensis] >gi|193918504|gb|EDW17371.1| GI16545 [Drosophila mojavensis]	XP_002012240	1.33749e-142	91	423.32	247	227
contig03262	tyrosine-protein phosphatase non-receptor type 23	1048	gi|194747900|ref|XP_001956387.1|GF25181 [Drosophila ananassae] >gi|190623669|gb|EDV39193.1| GF25181 [Drosophila ananassae]	XP_001956387	0	90	560.066	312	281
contig04261	tyrosine-protein phosphatase non-receptor type 23	920	gi|195019372|ref|XP_001984968.1|GH16790 [Drosophila grimshawi] >gi|193898450|gb|EDV97316.1| GH16790 [Drosophila grimshawi]	XP_001984968	2.69776e-120	83	388.652	256	215
contig05471	tyrosine-protein kinase src64b	781	gi|198463005|ref|XP_002135421.1|GA28339 [Drosophila pseudoobscura pseudoobscura] >gi|198151072|gb|EDY74048.1| GA28339 [Drosophila pseudoobscura pseudoobscura]	XP_002135421	6.87239e-162	99	459.914	221	219
contig11491	tyrosine-protein kinase src42a-like isoform 1	269	gi|195430152|ref|XP_002063120.1|GK21551 [Drosophila willistoni] >gi|194159205|gb|EDW74106.1| GK21551 [Drosophila willistoni]	XP_002063120	1.32408e-51	97	178.718	89	87
contig05167	tyrosine-protein kinase shark	817	gi|1022831|gb|AAA79851.1|tyrosine kinase [Drosophila melanogaster]	AAA79851	1.67181e-67	70	203.371	168	118
contig01334	tyrosine-protein kinase pr2	1411	gi|195582955|ref|XP_002081291.1|GD25790 [Drosophila simulans] >gi|194193300|gb|EDX06876.1| GD25790 [Drosophila simulans]	XP_002081291	1.08225e-71	58	250.366	317	186
contig02836	tyrosine-protein kinase btk29a	1107	gi|195035449|ref|XP_001989190.1|GH10183 [Drosophila grimshawi] >gi|193905190|gb|EDW04057.1| GH10183 [Drosophila grimshawi]	XP_001989190	1.65927e-83	100	280.411	133	133
contig01926	tyrosine non-receptor type nt6	1268	gi|221307794|gb|ACM16757.1|RE71055p [Drosophila melanogaster]	ACM16757	0	88	531.561	344	304
contig04862	tyrosine hydroxylase	850	gi|195337977|ref|XP_002035602.1|GM13828 [Drosophila sechellia] >gi|194128695|gb|EDW50738.1| GM13828 [Drosophila sechellia]	XP_002035602	1.79951e-87	99	271.166	130	129
contig02832	tyrosine aminotransferase	1109	gi|125981639|ref|XP_001354823.1|GA13109 [Drosophila pseudoobscura pseudoobscura] >gi|54643134|gb|EAL31878.1| GA13109 [Drosophila pseudoobscura pseudoobscura]	XP_001354823	1.23819e-140	85	420.239	263	225
contig07898	type iv secretory pathway 10 component	565	gi|300681612|emb|CBL47403.1|Pilx10/VirB10-like protein [Photorhabdus asymbiotica]	CBL47403	2.80936e-53	97	185.267	92	90
contig02386	type iii alcohol dehydrogenase	1180	gi|195028714|ref|XP_001987221.1|GH20091 [Drosophila grimshawi] >gi|193903221|gb|EDW02088.1| GH20091 [Drosophila grimshawi]	XP_001987221	0	88	582.793	352	313
contig06046	type c peritrophin cb42	730	gi|332198359|gb|ADP89906.2|type C peritrophin Cb42 [Chrysomya bezziana]	ADP89906	4.08227e-39	64	143.28	151	97
contig01641	two a-associated protein of 42kda	1338	gi|194765811|ref|XP_001965019.1|GF23124 [Drosophila ananassae] >gi|190617629|gb|EDV33153.1| GF23124 [Drosophila ananassae]	XP_001965019	4.82729e-146	74	432.95	375	279
contig01593	twisted gastrulation	1347	gi|198469618|ref|XP_001355077.2|GA13438 [Drosophila pseudoobscura pseudoobscura] >gi|198146955|gb|EAL32133.2| GA13438 [Drosophila pseudoobscura pseudoobscura]	XP_001355077	2.91048e-75	72	246.514	203	147
contig00043	twinfilin	2631	gi|194745995|ref|XP_001955470.1|GF16237 [Drosophila ananassae] >gi|190628507|gb|EDV44031.1| GF16237 [Drosophila ananassae]	XP_001955470	0	91	536.569	339	309
contig00416	twenty- isoform b	1780	gi|195048555|ref|XP_001992550.1|GH24147 [Drosophila grimshawi] >gi|193893391|gb|EDV92257.1| GH24147 [Drosophila grimshawi]	XP_001992550	4.22016e-17	65	94.3597	172	112
contig00179	tumor susceptibility gene 101 protein	2095	gi|195017786|ref|XP_001984664.1|GH16594 [Drosophila grimshawi] >gi|193898146|gb|EDV97012.1| GH16594 [Drosophila grimshawi]	XP_001984664	0	85	598.201	407	348
contig03317	tumor suppressor candidate 4	1041	gi|125980627|ref|XP_001354337.1|GA21545 [Drosophila pseudoobscura pseudoobscura] >gi|54642644|gb|EAL31390.1| GA21545 [Drosophila pseudoobscura pseudoobscura]	XP_001354337	1.94629e-158	91	439.499	248	228
contig04114	tudor domain-containing protein 3-like	938	gi|195327618|ref|XP_002030515.1|GM25482 [Drosophila sechellia] >gi|194119458|gb|EDW41501.1| GM25482 [Drosophila sechellia]	XP_002030515	3.25451e-21	67	103.219	102	69
contig07392	tudor domain-containing protein 1-like	605	gi|195145104|ref|XP_002013536.1|GL23354 [Drosophila persimilis] >gi|194102479|gb|EDW24522.1| GL23354 [Drosophila persimilis]	XP_002013536	7.42917e-17	44	87.4261	206	92
contig04439	tubulin-tyrosine ligase-related protein	900	gi|289741301|gb|ADD19398.1|tubulin-tyrosine ligase-related protein [Glossina morsitans morsitans]	ADD19398	2.83297e-34	68	139.043	122	84
contig03207	tubulin-specific chaperone e	1050	gi|195431142|ref|XP_002063607.1|GK21325 [Drosophila willistoni] >gi|194159692|gb|EDW74593.1| GK21325 [Drosophila willistoni]	XP_002063607	2.53504e-111	79	228.024	178	142
contig05425	tubulin-specific chaperone cofactor e-like protein	789	gi|195383598|ref|XP_002050513.1|GJ20163 [Drosophila virilis] >gi|194145310|gb|EDW61706.1| GJ20163 [Drosophila virilis]	XP_002050513	6.90015e-79	87	256.914	157	138
contig04373	tubulin-specific chaperone c	907	gi|195114424|ref|XP_002001767.1|GI15190 [Drosophila mojavensis] >gi|193912342|gb|EDW11209.1| GI15190 [Drosophila mojavensis]	XP_002001767	4.3866e-70	80	231.876	156	126
contig05369	tubulin-specific chaperone b (tubulin folding cofactor b)	797	gi|195122817|ref|XP_002005907.1|GI18836 [Drosophila mojavensis] >gi|193910975|gb|EDW09842.1| GI18836 [Drosophila mojavensis]	XP_002005907	7.03215e-73	76	233.802	203	156
contig09500	tubulin-specific chaperone	420	gi|195575945|ref|XP_002077837.1|GD22862 [Drosophila simulans] >gi|194189846|gb|EDX03422.1| GD22862 [Drosophila simulans]	XP_002077837	2.53172e-34	89	124.79	73	65
contig00780	tubulin beta-1 chain	1575	gi|157132376|ref|XP_001656025.1|tubulin beta chain [Aedes aegypti] >gi|108881720|gb|EAT45945.1| tubulin beta chain [Aedes aegypti]	XP_001656025	0	100	855.129	426	426
contig01786	tubulin beta chain	1302	gi|281362709|ref|NP_001163753.1|beta-Tubulin at 97EF, isoform B [Drosophila melanogaster] >gi|21428640|gb|AAM49980.1| LP10436p [Drosophila melanogaster] >gi|272477210|gb|ACZ95047.1| beta-Tubulin at 97EF, isoform B [Drosophila melanogaster]	NP_001163753	0	97	676.396	363	355
contig06546	tube [Drosophila littoralis]	680	gi|156536471|gb|ABU80390.1|tube [Drosophila littoralis]	ABU80390	0.000644917	78	48.521	37	29
contig12322	tsc22 domain member 1	210	gi|281364918|ref|NP_001162964.1|bunched, isoform D [Drosophila melanogaster] >gi|281364925|ref|NP_723755.2| bunched, isoform H [Drosophila melanogaster] >gi|272407018|gb|ACZ94250.1| bunched, isoform D [Drosophila melanogaster] >gi|272407021|gb|AAF53200.3| bunched, isoform H [Drosophila melanogaster]	NP_001162964	1.9762e-14	97	72.7886	40	39
contig03830	tryz_drome ame: full=trypsin zeta flags: precursor	975	gi|195056239|ref|XP_001995019.1|GH22868 [Drosophila grimshawi] >gi|193899225|gb|EDV98091.1| GH22868 [Drosophila grimshawi]	XP_001995019	5.32726e-96	73	296.204	242	177
contig04856	tryt_droer ame: full=trypsin theta flags: precursor	854	gi|195124567|ref|XP_002006763.1|GI21245 [Drosophila mojavensis] >gi|193911831|gb|EDW10698.1| GI21245 [Drosophila mojavensis]	XP_002006763	2.47439e-51	54	179.489	262	143
contig00671	tryptophanyl-trna isoform b	1622	gi|195394551|ref|XP_002055906.1|GJ10514 [Drosophila virilis] >gi|194142615|gb|EDW59018.1| GJ10514 [Drosophila virilis]	XP_002055906	0	88	643.654	422	375
contig03769	tryptophanrich secreted protein	982	gi|195125864|ref|XP_002007394.1|GI12412 [Drosophila mojavensis] >gi|193919003|gb|EDW17870.1| GI12412 [Drosophila mojavensis]	XP_002007394	1.2772e-37	63	142.124	176	112
contig11069	trypsin-related protease	301	gi|195395510|ref|XP_002056379.1|GJ10915 [Drosophila virilis] >gi|194143088|gb|EDW59491.1| GJ10915 [Drosophila virilis]	XP_002056379	1.34224e-25	68	105.145	100	68
contig04596	trypsin-like serine protease precursor	881	gi|1717788|sp|P51588.1|TRYP_SARBURecName: Full=Trypsin; Flags: Precursor >gi|1177316|emb|CAA64354.1| trypsin-like enzyme [Neobellieria bullata]	P51588	4.73413e-118	76	350.517	255	196
contig06710	trypsin-like serine protease precursor	665	gi|1717788|sp|P51588.1|TRYP_SARBURecName: Full=Trypsin; Flags: Precursor >gi|1177316|emb|CAA64354.1| trypsin-like enzyme [Neobellieria bullata]	P51588	7.16558e-54	73	183.726	146	107
contig06907	trypsin-like proteinase t2a precursor	649	gi|194753119|ref|XP_001958865.1|GF12598 [Drosophila ananassae] >gi|190620163|gb|EDV35687.1| GF12598 [Drosophila ananassae]	XP_001958865	7.52375e-37	69	142.51	137	95
contig04394	tryp_sarbu ame: full=trypsin flags: precursor	905	gi|1717788|sp|P51588.1|TRYP_SARBURecName: Full=Trypsin; Flags: Precursor >gi|1177316|emb|CAA64354.1| trypsin-like enzyme [Neobellieria bullata]	P51588	1.29043e-129	81	380.563	254	208
contig04849	trydg_drome ame: full=trypsin delta gamma flags: precursor	847	gi|198459968|ref|XP_002138762.1|GA24979 [Drosophila pseudoobscura pseudoobscura] >gi|198136864|gb|EDY69320.1| GA24979 [Drosophila pseudoobscura pseudoobscura]	XP_002138762	1.58432e-106	83	320.857	259	217
contig03941	trya_droer ame: full=trypsin alpha flags: precursor	961	gi|125810654|ref|XP_001361563.1|GA14937 [Drosophila pseudoobscura pseudoobscura] >gi|195153665|ref|XP_002017744.1| GL17339 [Drosophila persimilis] >gi|54636739|gb|EAL26142.1| GA14937 [Drosophila pseudoobscura pseudoobscura] >gi|194113540|gb|EDW35583.1| GL17339 [Drosophila persimilis]	XP_001361563	2.76894e-107	75	324.324	258	195
contig08081	trpc channel interacting protein isoform 2	548	gi|21357939|ref|NP_647729.1|CG16984 [Drosophila melanogaster] >gi|7292255|gb|AAF47664.1| CG16984 [Drosophila melanogaster] >gi|20151243|gb|AAM10981.1| AT01695p [Drosophila melanogaster] >gi|220949508|gb|ACL87297.1| CG16984-PA [synthetic construct] >gi|220958406|gb|ACL91746.1| CG16984-PA [synthetic construct]	NP_647729	7.1611e-35	64	134.035	154	99
contig06131	troponin t	724	gi|281360817|ref|NP_001162741.1|upheld, isoform H [Drosophila melanogaster] >gi|38570267|gb|AAR24587.1| troponin T-5 [Drosophila melanogaster] >gi|51705449|gb|AAU09446.1| troponin T [Drosophila melanogaster] >gi|272506088|gb|ACZ95276.1| upheld, isoform H [Drosophila melanogaster]	NP_001162741	8.83581e-106	98	321.627	240	236
contig10893	troponin invertebrate	314	gi|386764359|ref|NP_001245652.1|upheld, isoform M [Drosophila melanogaster] >gi|221307776|gb|ACM16747.1| MIP03205p [Drosophila melanogaster] >gi|383293370|gb|AFH07366.1| upheld, isoform M [Drosophila melanogaster]	NP_001245652	1.39535e-32	93	125.946	63	59
contig10901	troponin invertebrate	314	gi|289743585|gb|ADD20540.1|troponin [Glossina morsitans morsitans]	ADD20540	3.66777e-32	98	125.176	63	62
contig03157	troponin i	1063	gi|38639852|tpg|DAA01987.1|TPA_inf: troponin I isoform b1 [Drosophila pseudoobscura]	DAA01987	5.30454e-47	100	170.244	79	79
contig08568	troponin i	506	gi|194768100|ref|XP_001966151.1|GF19521 [Drosophila ananassae] >gi|190623036|gb|EDV38560.1| GF19521 [Drosophila ananassae]	XP_001966151	1.02987e-56	98	189.504	118	116
contig02089	troponin c-akin- isoform a	1245	gi|195121652|ref|XP_002005334.1|GI19134 [Drosophila mojavensis] >gi|193910402|gb|EDW09269.1| GI19134 [Drosophila mojavensis]	XP_002005334	1.08568e-83	90	264.233	166	151
contig01921	troponin c at 47d	1278	gi|194752838|ref|XP_001958726.1|GF12423 [Drosophila ananassae] >gi|190620024|gb|EDV35548.1| GF12423 [Drosophila ananassae]	XP_001958726	3.4122e-86	98	270.396	151	149
contig03458	troponin c 73f	1024	gi|289741915|gb|ADD19705.1|troponin C 73F [Glossina morsitans morsitans]	ADD19705	1.13915e-86	99	268.855	155	154
contig05665	troponin c 41f	765	gi|194767374|ref|XP_001965793.1|GF13971 [Drosophila ananassae] >gi|190625917|gb|EDV41441.1| GF13971 [Drosophila ananassae]	XP_001965793	7.45044e-80	86	248.44	156	135
contig06356	troponin c 25d	701	gi|195443034|ref|XP_002069244.1|GK21094 [Drosophila willistoni] >gi|194165329|gb|EDW80230.1| GK21094 [Drosophila willistoni]	XP_002069244	1.48025e-84	99	259.225	148	147
contig00628	troponin c	1639	gi|312285774|gb|ADQ64577.1|hypothetical protein [Bactrocera oleae]	ADQ64577	8.88966e-95	100	296.204	151	151
contig02423	tropomyosin isoform b	1177	gi|194900974|ref|XP_001980030.1|GG16909 [Drosophila erecta] >gi|190651733|gb|EDV48988.1| GG16909 [Drosophila erecta]	XP_001980030	1.73653e-171	98	491.886	284	279
contig07164	tropomyosin invertebrate	627	gi|158707|gb|AAA28975.1|tropomyosin II [Drosophila melanogaster]	AAA28975	6.91348e-92	100	281.567	165	165
contig08960	tropomyosin invertebrate	467	gi|289741489|gb|ADD19492.1|tropomyosin 1 [Glossina morsitans morsitans]	ADD19492	3.98027e-46	97	160.999	103	100
contig11340	tropomyosin 1 isoform b	278	gi|289741483|gb|ADD19489.1|actin filament-coating protein tropomyosin [Glossina morsitans morsitans]	ADD19489	1.60532e-35	100	131.724	92	92
contig00228	trna-splicing ligase homolog	1977	gi|195484451|ref|XP_002090700.1|GE13253 [Drosophila yakuba] >gi|194176801|gb|EDW90412.1| GE13253 [Drosophila yakuba]	XP_002090700	0	98	986.097	506	496
contig03229	trna-splicing endonuclease subunit sen34-like	1051	gi|194747906|ref|XP_001956390.1|GF25183 [Drosophila ananassae] >gi|190623672|gb|EDV39196.1| GF25183 [Drosophila ananassae]	XP_001956390	1.07698e-93	72	291.582	276	201
contig07084	trna-specific adenosine-34 deaminase subunit tad2p	634	gi|195110631|ref|XP_001999883.1|GI24773 [Drosophila mojavensis] >gi|193916477|gb|EDW15344.1| GI24773 [Drosophila mojavensis]	XP_001999883	1.13041e-64	74	207.994	165	123
contig09017	trna-specific adenosine deaminase	465	gi|195164726|ref|XP_002023197.1|GL21092 [Drosophila persimilis] >gi|194105282|gb|EDW27325.1| GL21092 [Drosophila persimilis]	XP_002023197	1.29898e-30	73	122.865	105	77
contig00704	trna-dihydrouridine synthase	1607	gi|195448673|ref|XP_002071763.1|GK10156 [Drosophila willistoni] >gi|194167848|gb|EDW82749.1| GK10156 [Drosophila willistoni]	XP_002071763	0	81	588.186	432	352
contig01688	trna splicing endonuclease sen2	1303	gi|195579634|ref|XP_002079666.1|GD21901 [Drosophila simulans] >gi|194191675|gb|EDX05251.1| GD21901 [Drosophila simulans]	XP_002079666	7.52874e-53	85	182.956	120	102
contig00874	trna methyltransferase	1543	gi|20130121|ref|NP_611335.1|CG5190 [Drosophila melanogaster] >gi|122114392|sp|Q7JUX9.1|MRRP1_DROME RecName: Full=Mitochondrial ribonuclease P protein 1 homolog; Short=Mitochondrial RNase P protein 1; AltName: Full=RNA (guanine-9-)-methyltransferase domain-containing protein 1; Flags: Precursor >gi|7302602|gb|AAF57683.1| CG5190 [Drosophila melanogaster] >gi|21429108|gb|AAM50273.1| LD44982p [Drosop…	NP_611335	7.55483e-173	76	506.523	413	318
contig04333	trna methyltransferase	911	gi|195038377|ref|XP_001990636.1|GH19464 [Drosophila grimshawi] >gi|193894832|gb|EDV93698.1| GH19464 [Drosophila grimshawi]	XP_001990636	5.4598e-145	87	421.779	264	232
contig07429	trna guanosine-2 -o-methyltransferase trm11-like protein	602	gi|198454454|ref|XP_001359596.2|GA10534 [Drosophila pseudoobscura pseudoobscura] >gi|198132801|gb|EAL28746.2| GA10534 [Drosophila pseudoobscura pseudoobscura]	XP_001359596	7.8335e-70	79	229.95	173	137
contig07569	trna (guanine-n2-)-	590	gi|194861244|ref|XP_001969740.1|GG23784 [Drosophila erecta] >gi|190661607|gb|EDV58799.1| GG23784 [Drosophila erecta]	XP_001969740	6.16591e-84	90	199.519	121	109
contig04631	trna (guanine-n -)-methyltransferase	878	gi|198467845|ref|XP_001354537.2|GA17913 [Drosophila pseudoobscura pseudoobscura] >gi|229891731|sp|Q29I16.2|TRMB_DROPS RecName: Full=tRNA (guanine-N(7)-)-methyltransferase; AltName: Full=tRNA (guanine(46)-N(7))-methyltransferase; AltName: Full=tRNA(m7G46)-methyltransferase >gi|198146132|gb|EAL31590.2| GA17913 [Drosophila pseudoobscura pseudoobscura]	XP_001354537	1.45395e-142	88	412.535	237	209
contig01835	trna (5-methylaminomethyl-2-thiouridylate)-methyltransferase	1291	gi|195162397|ref|XP_002022042.1|GL14198 [Drosophila persimilis] >gi|194103940|gb|EDW25983.1| GL14198 [Drosophila persimilis]	XP_002022042	0	79	536.954	373	295
contig05435	trm112-like protein	788	gi|195126619|ref|XP_002007768.1|GI12204 [Drosophila mojavensis] >gi|193919377|gb|EDW18244.1| GI12204 [Drosophila mojavensis]	XP_002007768	1.23293e-53	89	180.259	124	111
contig12133	trithorax- isoform c	223	gi|195564658|ref|XP_002105931.1|GD16408 [Drosophila simulans] >gi|194203296|gb|EDX16872.1| GD16408 [Drosophila simulans]	XP_002105931	1.49607e-17	45	70.8626	94	43
contig02995	trithorax protein ash2	1085	gi|24649737|ref|NP_733024.1|absent, small, or homeotic discs 2, isoform B [Drosophila melanogaster] >gi|23172193|gb|AAN14010.1| absent, small, or homeotic discs 2, isoform B [Drosophila melanogaster] >gi|40882417|gb|AAR96120.1| SD28012p [Drosophila melanogaster] >gi|220951484|gb|ACL88285.1| ash2-PB [synthetic construct] >gi|220959710|gb|ACL92398.1| ash2-PB [synthetic construct]	NP_733024	0	91	613.224	343	314
contig08022	trithorax protein ash2	552	gi|28571870|ref|NP_788735.1|absent, small, or homeotic discs 2, isoform C [Drosophila melanogaster] >gi|15291917|gb|AAK93227.1| LD31680p [Drosophila melanogaster] >gi|24797078|gb|AAC47328.2| trithorax protein ASH2 [Drosophila melanogaster] >gi|28381454|gb|AAO41602.1| absent, small, or homeotic discs 2, isoform C [Drosophila melanogaster] >gi|220942326|gb|ACL83706.1| ash2-PC [synthetic construct] …	NP_788735	2.50106e-95	85	298.13	184	158
contig04233	trisn small nuclear ribonucleoprotein	924	gi|195128577|ref|XP_002008739.1|GI11649 [Drosophila mojavensis] >gi|193920348|gb|EDW19215.1| GI11649 [Drosophila mojavensis]	XP_002008739	1.03923e-157	94	465.307	243	230
contig00147	tripeptidyl peptidase ii	2167	gi|195582957|ref|XP_002081292.1|GD25789 [Drosophila simulans] >gi|194193301|gb|EDX06877.1| GD25789 [Drosophila simulans]	XP_002081292	4.4311e-80	78	288.5	221	173
contig01924	tripartite motif protein	1273	gi|195335766|ref|XP_002034534.1|GM21930 [Drosophila sechellia] >gi|194126504|gb|EDW48547.1| GM21930 [Drosophila sechellia]	XP_002034534	5.06047e-177	93	525.398	280	262
contig01802	triose phosphate isomerase	1298	gi|198449729|ref|XP_001357695.2|Tpi, isoform A [Drosophila pseudoobscura pseudoobscura] >gi|198130732|gb|EAL26829.2| Tpi, isoform A [Drosophila pseudoobscura pseudoobscura]	XP_001357695	1.38022e-145	89	427.943	251	225
contig00324	trifunctional enzyme subunit mitochondrial-like	1864	gi|195489349|ref|XP_002092699.1|GE11519 [Drosophila yakuba] >gi|194178800|gb|EDW92411.1| GE11519 [Drosophila yakuba]	XP_002092699	0	88	748.814	467	414
contig02942	tricarboxylate transport protein	1092	gi|195157002|ref|XP_002019385.1|GL12264 [Drosophila persimilis] >gi|198454655|ref|XP_002137923.1| GA26244 [Drosophila pseudoobscura pseudoobscura] >gi|194115976|gb|EDW38019.1| GL12264 [Drosophila persimilis] >gi|198132893|gb|EDY68481.1| GA26244 [Drosophila pseudoobscura pseudoobscura]	XP_002019385	3.76557e-154	91	447.973	296	270
contig05535	triacylglycerol pancreatic	778	gi|195129878|ref|XP_002009381.1|GI15322 [Drosophila mojavensis] >gi|193907831|gb|EDW06698.1| GI15322 [Drosophila mojavensis]	XP_002009381	9.0668e-80	80	260.381	183	148
contig01477	triacylglycerol lipase	1373	gi|194907719|ref|XP_001981610.1|GG12152 [Drosophila erecta] >gi|190656248|gb|EDV53480.1| GG12152 [Drosophila erecta]	XP_001981610	2.05054e-62	54	216.083	310	168
contig04404	trf-proximal protein	904	gi|195132099|ref|XP_002010481.1|GI15952 [Drosophila mojavensis] >gi|193908931|gb|EDW07798.1| GI15952 [Drosophila mojavensis]	XP_002010481	2.21674e-125	89	369.392	218	195
contig00719	trehalose-6-phosphate synthase 1	1605	gi|195051904|ref|XP_001993195.1|GH13210 [Drosophila grimshawi] >gi|193900254|gb|EDV99120.1| GH13210 [Drosophila grimshawi]	XP_001993195	0	96	787.334	431	416
contig03415	trehalose transporter 1- isoform b	1027	gi|195123873|ref|XP_002006426.1|GI18572 [Drosophila mojavensis] >gi|193911494|gb|EDW10361.1| GI18572 [Drosophila mojavensis]	XP_002006426	4.45272e-49	97	185.267	90	88
contig04410	trehalase	902	gi|195122558|ref|XP_002005778.1|GI20651 [Drosophila mojavensis] >gi|193910846|gb|EDW09713.1| GI20651 [Drosophila mojavensis]	XP_002005778	6.46935e-146	83	432.565	299	251
contig07234	transthyretin-like periplasmic protein	619	gi|194884149|ref|XP_001976158.1|GG22710 [Drosophila erecta] >gi|190659345|gb|EDV56558.1| GG22710 [Drosophila erecta]	XP_001976158	1.10105e-34	69	129.028	113	78
contig08261	transposon-derived buster3 transposase-like protein	532	gi|270016629|gb|EFA13075.1|hypothetical protein TcasGA2_TC006874 [Tribolium castaneum]	EFA13075	1.31046e-06	64	55.0694	50	32
contig08677	transposition helper protein	494	gi|293397343|ref|ZP_06641608.1|ISPsy4 transposase [Serratia odorifera DSM 4582] >gi|291420151|gb|EFE93415.1| ISPsy4 transposase [Serratia odorifera DSM 4582]	ZP_06641608	1.42284e-64	99	209.149	105	104
contig07917	transposase, partial [Trametes versicolor FP-101664 SS1]	558	gi|392566089|gb|EIW59265.1|transposase, partial [Trametes versicolor FP-101664 SS1]	EIW59265	6.9399e-05	48	50.447	80	39
contig10719	transposase subunit b	327	gi|24306043|gb|AAN52503.1|unknown [Serratia marcescens]	AAN52503	1.51125e-43	95	152.14	74	71
contig07616	transposase homolog	584	gi|221130747|ref|XP_002165042.1|PREDICTED: similar to transposase homolog [Hydra magnipapillata]	XP_002165042	2.65459e-13	55	58.151	69	38
contig04477	transposase dde domain protein	885	gi|113205155|gb|ABI34274.1|IS10 transposase, putative [Solanum lycopersicum]	ABI34274	5.60684e-149	99	326.635	158	157
contig10034	transposase dde domain protein	377	gi|378181442|gb|EHX42114.1|putative transposase [Escherichia coli DEC12D]	EHX42114	2.98412e-84	97	255.373	125	122
contig03781	transposase [Wolbachia endosymbiont of Drosophila ananassae]	981	gi|58698412|ref|ZP_00373323.1|transposase [Wolbachia endosymbiont of Drosophila ananassae] >gi|58535067|gb|EAL59155.1| transposase [Wolbachia endosymbiont of Drosophila ananassae]	ZP_00373323	1.07193e-24	65	110.538	121	79
contig01564	transposase	1355	gi|221129717|ref|XP_002159908.1|PREDICTED: similar to SET domain and mariner transposase fusion [Hydra magnipapillata]	XP_002159908	5.99031e-52	71	187.578	160	114
contig02335	transposase	1184	gi|205320887|gb|ACI03001.1|transposase [uncultured bacterium HHV35]	ACI03001	9.98118e-99	89	177.948	107	96
contig02649	transposase	1136	gi|153791160|ref|NP_001093282.1|mariner transposase [Bombyx mori] >gi|95103114|gb|ABF51498.1| mariner transposase [Bombyx mori]	NP_001093282	1.90711e-58	59	152.14	204	121
contig02724	transposase	1125	gi|156665|gb|AAA28278.1|transposase, partial [Ctenocephalides felis]	AAA28278	1.0514e-96	97	295.434	148	144
contig03269	transposase	1046	gi|27465075|gb|AAO12861.1|Ammar1 transposase [Apis mellifera]	AAO12861	4.31047e-39	86	151.369	93	80
contig04999	transposase	840	gi|77744275|gb|ABB02167.1|transposase [Teleopsis dalmanni]	ABB02167	3.37709e-21	73	96.6709	71	52
contig05211	transposase	806	gi|1381116|gb|AAB02637.1|transposase [Anopheles albimanus]	AAB02637	1.49097e-47	72	165.622	143	103
contig05335	transposase	800	gi|27465077|gb|AAO12862.1|Camar1 transposase [Chymomyza amoena]	AAO12862	5.63286e-62	66	209.149	198	132
contig05710	transposase	757	gi|332021619|gb|EGI61981.1|Histone-lysine N-methyltransferase SETMAR [Acromyrmex echinatior]	EGI61981	2.43691e-09	64	62.003	65	42
contig06232	transposase	715	gi|27465077|gb|AAO12862.1|Camar1 transposase [Chymomyza amoena]	AAO12862	8.89144e-52	78	181.415	133	104
contig06716	transposase	667	gi|221129717|ref|XP_002159908.1|PREDICTED: similar to SET domain and mariner transposase fusion [Hydra magnipapillata]	XP_002159908	1.33144e-65	90	215.698	120	108
contig07353	transposase	610	gi|27465077|gb|AAO12862.1|Camar1 transposase [Chymomyza amoena]	AAO12862	3.69855e-11	62	61.2326	72	45
contig07593	transposase	589	gi|37907406|gb|AAP51092.1|transposase [Forficula auricularia]	AAP51092	1.35706e-49	98	174.096	85	84
contig07629	transposase	581	gi|289742489|gb|ADD19992.1|mariner transposase [Glossina morsitans morsitans]	ADD19992	5.48088e-47	64	167.162	192	123
contig07859	transposase	568	gi|1698453|gb|AAB47739.1|transposase [Bombyx mori]	AAB47739	2.63165e-37	71	141.739	131	94
contig07980	transposase	556	gi|27465079|gb|AAO12863.1|Famar1 transposase [Forficula auricularia]	AAO12863	6.09412e-127	98	372.089	179	177
contig08320	transposase	528	gi|307213276|gb|EFN88748.1|Histone-lysine N-methyltransferase SETMAR [Harpegnathos saltator]	EFN88748	9.3696e-19	79	85.1149	59	47
contig08558	transposase	503	gi|27465079|gb|AAO12863.1|Famar1 transposase [Forficula auricularia]	AAO12863	9.15356e-19	93	89.3521	46	43
contig08606	transposase	503	gi|1698453|gb|AAB47739.1|transposase [Bombyx mori]	AAB47739	2.47881e-10	50	65.855	111	56
contig09291	transposase	439	gi|345295918|ref|YP_004831086.1|IS801 transposase [Serratia marcescens] >gi|344051232|gb|AEM89401.1| IS801 transposase [Serratia marcescens]	YP_004831086	4.90869e-65	91	213.772	117	107
contig09572	transposase	401	gi|37907400|gb|AAP51089.1|transposase [Forficula auricularia]	AAP51089	3.71146e-36	72	127.102	110	80
contig09574	transposase	415	gi|602938|gb|AAB49410.1|transposase [Haematobia irritans]	AAB49410	7.68571e-16	82	73.1738	50	41
contig09734	transposase	392	gi|66864646|gb|AAY57408.1|v3 [Mayetiola destructor]	AAY57408	2.24596e-18	65	73.1738	64	42
contig09859	transposase	391	gi|37907388|gb|AAP51083.1|transposase [Forficula auricularia]	AAP51083	3.76862e-45	91	159.844	86	79
contig11790	transposase	243	gi|221123849|ref|XP_002156183.1|PREDICTED: similar to SET domain and mariner transposase fusion [Hydra magnipapillata]	XP_002156183	7.08525e-23	84	79.7221	44	37
contig11995	transposase	231	gi|3372254|gb|AAC28259.1|transposase [Drosophila nikananu]	AAC28259	6.78689e-22	78	80.1073	51	40
contig04891	transposable element tcb1 transposase	848	gi|195455673|ref|XP_002074818.1|GK23264 [Drosophila willistoni] >gi|194170903|gb|EDW85804.1| GK23264 [Drosophila willistoni]	XP_002074818	4.82331e-05	63	50.447	44	28
contig08407	transposable element tcb1 transposase	515	gi|1381116|gb|AAB02637.1|transposase [Anopheles albimanus]	AAB02637	7.1216e-15	60	59.6918	64	39
contig11733	transposable element tcb1 transposase	252	gi|281205540|gb|EFA79730.1|hypothetical protein PPL_07421 [Polysphondylium pallidum PN500]	EFA79730	6.8013e-05	73	47.7506	41	30
contig02511	transposable element tc3 transposase	1161	gi|225712314|gb|ACO12003.1|Transposable element Tc3 transposase [Lepeophtheirus salmonis]	ACO12003	9.38101e-21	65	68.9366	73	48
contig04180	transposable element tc3 transposase	928	gi|225712314|gb|ACO12003.1|Transposable element Tc3 transposase [Lepeophtheirus salmonis]	ACO12003	1.85394e-27	83	90.8929	55	46
contig04447	transposable element tc3 transposase	895	gi|307171673|gb|EFN63419.1|hypothetical protein EAG_13278 [Camponotus floridanus]	EFN63419	7.39194e-33	68	108.612	90	62
contig05409	transposable element tc3 transposase	790	gi|16903179|gb|AAK61417.1|transposase [Ceratitis rosa]	AAK61417	1.19038e-23	62	106.301	111	69
contig05678	transposable element tc3 transposase	763	gi|328700610|ref|XP_003241325.1|PREDICTED: hypothetical protein LOC100572414 [Acyrthosiphon pisum]	XP_003241325	1.96667e-35	52	139.043	189	100
contig06103	transposable element tc3 transposase	725	gi|290462873|gb|ADD24484.1|Transposable element Tc3 transposase [Lepeophtheirus salmonis]	ADD24484	7.40814e-53	62	130.568	140	87
contig07038	transposable element tc3 transposase	636	gi|307193413|gb|EFN76238.1|hypothetical protein EAI_14562 [Harpegnathos saltator]	EFN76238	6.4165e-38	77	137.887	96	74
contig07255	transposable element tc3 transposase	620	gi|307193413|gb|EFN76238.1|hypothetical protein EAI_14562 [Harpegnathos saltator]	EFN76238	1.09192e-25	66	105.531	101	67
contig07475	transposable element tc3 transposase	598	gi|225712314|gb|ACO12003.1|Transposable element Tc3 transposase [Lepeophtheirus salmonis]	ACO12003	9.3728e-43	63	95.1301	105	67
contig07525	transposable element tc3 transposase	595	gi|225712314|gb|ACO12003.1|Transposable element Tc3 transposase [Lepeophtheirus salmonis]	ACO12003	6.23184e-31	61	124.02	136	84
contig07636	transposable element tc3 transposase	586	gi|225712314|gb|ACO12003.1|Transposable element Tc3 transposase [Lepeophtheirus salmonis]	ACO12003	3.47447e-31	54	97.4413	135	74
contig07704	transposable element tc3 transposase	582	gi|225712314|gb|ACO12003.1|Transposable element Tc3 transposase [Lepeophtheirus salmonis]	ACO12003	3.83337e-72	83	230.72	156	131
contig07910	transposable element tc3 transposase	557	gi|307178858|gb|EFN67406.1|hypothetical protein EAG_10096 [Camponotus floridanus]	EFN67406	1.49583e-25	59	105.531	140	83
contig08359	transposable element tc3 transposase	525	gi|225712314|gb|ACO12003.1|Transposable element Tc3 transposase [Lepeophtheirus salmonis]	ACO12003	4.23143e-15	77	78.9518	49	38
contig08436	transposable element tc3 transposase	518	gi|225712314|gb|ACO12003.1|Transposable element Tc3 transposase [Lepeophtheirus salmonis]	ACO12003	1.58829e-12	72	71.633	76	55
contig08934	transposable element tc3 transposase	473	gi|225712314|gb|ACO12003.1|Transposable element Tc3 transposase [Lepeophtheirus salmonis]	ACO12003	1.25461e-30	61	95.9005	94	58
contig08977	transposable element tc3 transposase	465	gi|225712314|gb|ACO12003.1|Transposable element Tc3 transposase [Lepeophtheirus salmonis]	ACO12003	8.98703e-29	70	105.916	93	66
contig09796	transposable element tc3 transposase	384	gi|16903179|gb|AAK61417.1|transposase [Ceratitis rosa]	AAK61417	1.18674e-26	78	92.0485	61	48
contig09930	transposable element tc3 transposase	386	gi|225712314|gb|ACO12003.1|Transposable element Tc3 transposase [Lepeophtheirus salmonis]	ACO12003	1.97887e-32	76	125.176	102	78
contig10045	transposable element tc3 transposase	375	gi|16903179|gb|AAK61417.1|transposase [Ceratitis rosa]	AAK61417	1.31756e-13	78	67.781	42	33
contig11908	transposable element tc3 transposase	234	gi|16903179|gb|AAK61417.1|transposase [Ceratitis rosa]	AAK61417	1.68305e-10	60	63.929	78	47
contig12099	transposable element tc3 transposase	225	gi|328704410|ref|XP_003242478.1|PREDICTED: hypothetical protein LOC100572362 [Acyrthosiphon pisum]	XP_003242478	4.14933e-14	75	70.0922	56	42
contig04933	transposable element tc1 transposase	844	gi|161669154|gb|ABX75429.1|transposable element tc1 transposase [Lycosa singoriensis]	ABX75429	4.39099e-05	65	51.9878	55	36
contig07728	transposable element tc1 transposase	573	gi|1196520|gb|AAB02109.1|transposase [Anopheles albimanus]	AAB02109	2.98165e-17	59	85.8853	103	61
contig09072	transposable element tc1 transposase	462	gi|7464|emb|CAA44764.1|Uhu [Drosophila heteroneura]	CAA44764	1.43016e-31	66	95.9005	107	71
contig12127	transposable element tc1 transposase	223	gi|161669154|gb|ABX75429.1|transposable element tc1 transposase [Lycosa singoriensis]	ABX75429	6.81506e-07	70	52.373	40	28
contig02092	transportin-serine arginine rich	1239	gi|195117676|ref|XP_002003373.1|GI17880 [Drosophila mojavensis] >gi|193913948|gb|EDW12815.1| GI17880 [Drosophila mojavensis]	XP_002003373	4.90354e-97	85	320.857	217	186
contig00981	transport protein sec61 subunit alpha 2	1504	gi|324096506|gb|ADY17782.1|LP19279p [Drosophila melanogaster]	ADY17782	1.02343e-170	99	499.59	245	244
contig01242	transport and golgi organization isoform a	1429	gi|195401915|ref|XP_002059556.1|GJ14765 [Drosophila virilis] >gi|194147263|gb|EDW62978.1| GJ14765 [Drosophila virilis]	XP_002059556	1.87408e-180	91	357.836	234	214
contig05068	transport and golgi organization isoform a	831	gi|195387560|ref|XP_002052462.1|GJ17554 [Drosophila virilis] >gi|194148919|gb|EDW64617.1| GJ17554 [Drosophila virilis]	XP_002052462	5.66544e-29	61	126.331	207	128
contig05427	transport and golgi organization isoform a	787	gi|194882010|ref|XP_001975106.1|GG20746 [Drosophila erecta] >gi|190658293|gb|EDV55506.1| GG20746 [Drosophila erecta]	XP_001975106	2.0191e-138	88	402.134	259	228
contig12274	transport and golgi organization isoform a	207	gi|195393258|ref|XP_002055271.1|GJ19277 [Drosophila virilis] >gi|194149781|gb|EDW65472.1| GJ19277 [Drosophila virilis]	XP_002055271	5.61824e-09	77	58.5362	45	35
contig07526	transmembrane protein c20orf108 homolog	595	gi|195434477|ref|XP_002065229.1|GK15336 [Drosophila willistoni] >gi|194161314|gb|EDW76215.1| GK15336 [Drosophila willistoni]	XP_002065229	1.20658e-21	87	98.9821	66	58
contig06887	transmembrane protein 93-like	649	gi|195504569|ref|XP_002099135.1|GE10750 [Drosophila yakuba] >gi|194185236|gb|EDW98847.1| GE10750 [Drosophila yakuba]	XP_002099135	1.63599e-40	97	144.436	105	102
contig02377	transmembrane protein 85	1186	gi|195019280|ref|XP_001984948.1|GH14764 [Drosophila grimshawi] >gi|193898430|gb|EDV97296.1| GH14764 [Drosophila grimshawi]	XP_001984948	6.81815e-102	95	310.071	166	158
contig01179	transmembrane protein 77	1443	gi|194912940|ref|XP_001982595.1|GG12904 [Drosophila erecta] >gi|190648271|gb|EDV45564.1| GG12904 [Drosophila erecta]	XP_001982595	4.23909e-133	92	395.971	243	224
contig04459	transmembrane protein 70	898	gi|195378851|ref|XP_002048195.1|GJ13831 [Drosophila virilis] >gi|194155353|gb|EDW70537.1| GJ13831 [Drosophila virilis]	XP_002048195	1.34109e-87	81	272.707	181	148
contig00660	transmembrane protein 68-like	1630	gi|194769788|ref|XP_001966983.1|GF21763 [Drosophila ananassae] >gi|190622778|gb|EDV38302.1| GF21763 [Drosophila ananassae]	XP_001966983	0	92	553.132	319	294
contig01310	transmembrane protein 65	1414	gi|157124227|ref|XP_001660374.1|hypothetical protein AaeL_AAEL001819 [Aedes aegypti] >gi|108882809|gb|EAT47034.1| conserved hypothetical protein [Aedes aegypti]	XP_001660374	2.16426e-78	77	258.455	202	157
contig00401	transmembrane protein 55b	1787	gi|195376671|ref|XP_002047116.1|GJ12105 [Drosophila virilis] >gi|194154274|gb|EDW69458.1| GJ12105 [Drosophila virilis]	XP_002047116	8.77809e-107	90	333.183	222	200
contig03467	transmembrane protein 50a-like	1022	gi|195012201|ref|XP_001983525.1|GH15534 [Drosophila grimshawi] >gi|193897007|gb|EDV95873.1| GH15534 [Drosophila grimshawi]	XP_001983525	5.83534e-68	90	220.705	152	138
contig01439	transmembrane protein 43 homolog	1380	gi|289741705|gb|ADD19600.1|hypothetical conserved protein [Glossina morsitans morsitans]	ADD19600	0	86	539.265	375	324
contig08721	transmembrane protein 42	491	gi|281366406|ref|NP_001163464.1|CG42495 [Drosophila melanogaster] >gi|125660284|gb|ABN49370.1| IP18228p [Drosophila melanogaster] >gi|125660324|gb|ABN49390.1| IP18328p [Drosophila melanogaster] >gi|272455232|gb|ACZ94735.1| CG42495 [Drosophila melanogaster]	NP_001163464	1.4124e-17	63	83.5741	122	77
contig00373	transmembrane protein 38a	1808	gi|195447600|ref|XP_002071286.1|GK25210 [Drosophila willistoni] >gi|194167371|gb|EDW82272.1| GK25210 [Drosophila willistoni]	XP_002071286	0	97	529.25	276	269
contig05212	transmembrane protein 35-like	815	gi|195442862|ref|XP_002069165.1|GK24408 [Drosophila willistoni] >gi|194165250|gb|EDW80151.1| GK24408 [Drosophila willistoni]	XP_002069165	1.77501e-42	91	152.91	82	75
contig03294	transmembrane protein 208-like	1043	gi|195121626|ref|XP_002005321.1|GI19142 [Drosophila mojavensis] >gi|193910389|gb|EDW09256.1| GI19142 [Drosophila mojavensis]	XP_002005321	4.64028e-48	86	170.244	159	138
contig02196	transmembrane protein 205	1226	gi|195134965|ref|XP_002011907.1|GI14453 [Drosophila mojavensis] >gi|193909161|gb|EDW08028.1| GI14453 [Drosophila mojavensis]	XP_002011907	3.8893e-64	89	223.016	147	132
contig01048	transmembrane protein 203-like	1480	gi|289742669|gb|ADD20082.1|putative membrane protein [Glossina morsitans morsitans]	ADD20082	2.25626e-75	92	244.202	139	128
contig03205	transmembrane protein 192-like	1054	gi|195392094|ref|XP_002054694.1|GJ24592 [Drosophila virilis] >gi|194152780|gb|EDW68214.1| GJ24592 [Drosophila virilis]	XP_002054694	4.42045e-111	82	335.495	209	172
contig01053	transmembrane protein 19	1480	gi|195128137|ref|XP_002008522.1|GI13550 [Drosophila mojavensis] >gi|193920131|gb|EDW18998.1| GI13550 [Drosophila mojavensis]	XP_002008522	9.86722e-121	86	327.02	223	194
contig00615	transmembrane protein 186	1648	gi|195380968|ref|XP_002049228.1|GJ20867 [Drosophila virilis] >gi|194144025|gb|EDW60421.1| GJ20867 [Drosophila virilis]	XP_002049228	6.16467e-42	64	158.688	156	101
contig01750	transmembrane protein 183	1300	gi|194757608|ref|XP_001961056.1|GF13681 [Drosophila ananassae] >gi|190622354|gb|EDV37878.1| GF13681 [Drosophila ananassae]	XP_001961056	6.90071e-55	54	194.897	308	169
contig03332	transmembrane protein 179	1038	gi|195443818|ref|XP_002069589.1|GK11600 [Drosophila willistoni] >gi|194165674|gb|EDW80575.1| GK11600 [Drosophila willistoni]	XP_002069589	1.18988e-126	88	374.015	226	200
contig01696	transmembrane protein 177	1323	gi|195149704|ref|XP_002015796.1|GL10826 [Drosophila persimilis] >gi|194109643|gb|EDW31686.1| GL10826 [Drosophila persimilis]	XP_002015796	2.40302e-149	80	439.113	324	260
contig04474	transmembrane protein 173-like	895	gi|195026951|ref|XP_001986375.1|GH20561 [Drosophila grimshawi] >gi|195091631|ref|XP_001997547.1| GH23281 [Drosophila grimshawi] >gi|193902375|gb|EDW01242.1| GH20561 [Drosophila grimshawi] >gi|193905696|gb|EDW04563.1| GH23281 [Drosophila grimshawi]	XP_001986375	1.81462e-63	64	213.001	239	155
contig00332	transmembrane protein 165-like	1848	gi|390178801|ref|XP_003736730.1|GA27390, isoform B [Drosophila pseudoobscura pseudoobscura] >gi|388859595|gb|EIM52803.1| GA27390, isoform B [Drosophila pseudoobscura pseudoobscura]	XP_003736730	2.34335e-152	80	453.366	332	266
contig08562	transmembrane protein 15	505	gi|194756770|ref|XP_001960648.1|GF13462 [Drosophila ananassae] >gi|190621946|gb|EDV37470.1| GF13462 [Drosophila ananassae]	XP_001960648	6.21349e-28	66	116.701	118	78
contig03805	transmembrane protein 147	969	gi|195386118|ref|XP_002051751.1|GJ17164 [Drosophila virilis] >gi|194148208|gb|EDW63906.1| GJ17164 [Drosophila virilis]	XP_002051751	3.94372e-129	91	379.022	226	206
contig08759	transmembrane protein 141	485	gi|195573903|ref|XP_002104931.1|GD21219 [Drosophila simulans] >gi|194200858|gb|EDX14434.1| GD21219 [Drosophila simulans]	XP_002104931	1.27469e-38	91	137.117	101	92
contig06470	transmembrane protein 138	689	gi|194760984|ref|XP_001962712.1|GF14295 [Drosophila ananassae] >gi|190616409|gb|EDV31933.1| GF14295 [Drosophila ananassae]	XP_001962712	1.32709e-40	69	146.747	142	98
contig00329	transmembrane protein 129	1859	gi|289742759|gb|ADD20127.1|uncharacterized conserved protein [Glossina morsitans morsitans]	ADD20127	2.60875e-106	91	337.806	182	167
contig02631	transmembrane protein 111-like	1141	gi|194762074|ref|XP_001963184.1|GF14072 [Drosophila ananassae] >gi|190616881|gb|EDV32405.1| GF14072 [Drosophila ananassae]	XP_001963184	1.04139e-137	94	404.06	250	236
contig00659	transmembrane protein 11	1630	gi|289724754|gb|ADD18331.1|transmembrane protein 11 [Glossina morsitans morsitans]	ADD18331	1.70085e-94	89	296.59	175	156
contig00879	transmembrane protein	1541	gi|195130297|ref|XP_002009588.1|GI15156 [Drosophila mojavensis] >gi|193908038|gb|EDW06905.1| GI15156 [Drosophila mojavensis]	XP_002009588	3.84721e-71	84	234.187	151	127
contig01661	transmembrane emp24 domain-containing protein 9	1334	gi|289742513|gb|ADD20004.1|membrane trafficking protein [Glossina morsitans morsitans]	ADD20004	1.88181e-143	95	419.853	216	207
contig07557	transmembrane domain-containing conserved protein	592	gi|158299879|ref|XP_319892.4|AGAP009134-PA [Anopheles gambiae str. PEST] >gi|157013730|gb|EAA15151.4| AGAP009134-PA [Anopheles gambiae str. PEST]	XP_319892	1.78597e-29	83	115.546	101	84
contig06610	transmembrane and coiled-coil domains protein 1	676	gi|195438461|ref|XP_002067155.1|GK24167 [Drosophila willistoni] >gi|194163240|gb|EDW78141.1| GK24167 [Drosophila willistoni]	XP_002067155	1.80188e-125	97	363.999	183	178
contig04686	transmembrane 9 superfamily member 2-like	865	gi|195434024|ref|XP_002065003.1|GK14911 [Drosophila willistoni] >gi|194161088|gb|EDW75989.1| GK14911 [Drosophila willistoni]	XP_002065003	6.20944e-120	92	369.392	248	230
contig02179	transmembrane 4 isoform a	1232	gi|195431547|ref|XP_002063798.1|GK15711 [Drosophila willistoni] >gi|194159883|gb|EDW74784.1| GK15711 [Drosophila willistoni]	XP_002063798	5.87848e-162	91	468.389	286	262
contig00463	translocon-associated protein subunit alpha	1735	gi|289742659|gb|ADD20077.1|translocon-associated complex TRAP alpha subunit [Glossina morsitans morsitans]	ADD20077	3.4587e-99	89	314.309	261	233
contig03116	translocon-associated gamma subunit	1066	gi|289741407|gb|ADD19451.1|translocon-associated complex TRAP gamma subunit [Glossina morsitans morsitans]	ADD19451	3.135e-109	96	328.176	191	185
contig10684	translocon-associated delta subunit	329	gi|195123923|ref|XP_002006451.1|GI21056 [Drosophila mojavensis] >gi|193911519|gb|EDW10386.1| GI21056 [Drosophila mojavensis]	XP_002006451	4.6251e-58	90	186.808	109	99
contig10689	translocon-associated delta subunit	329	gi|195123923|ref|XP_002006451.1|GI21056 [Drosophila mojavensis] >gi|193911519|gb|EDW10386.1| GI21056 [Drosophila mojavensis]	XP_002006451	4.6251e-58	90	186.808	109	99
contig07158	translocator protein	628	gi|195388362|ref|XP_002052849.1|GJ17784 [Drosophila virilis] >gi|194149306|gb|EDW65004.1| GJ17784 [Drosophila virilis]	XP_002052849	1.36088e-88	90	269.626	156	141
contig05874	translocation protein isoform a	743	gi|195116545|ref|XP_002002814.1|GI17586 [Drosophila mojavensis] >gi|193913389|gb|EDW12256.1| GI17586 [Drosophila mojavensis]	XP_002002814	5.48323e-42	69	157.918	205	143
contig01592	translocation associated membrane protein	1350	gi|289740423|gb|ADD18959.1|transporter [Glossina morsitans morsitans]	ADD18959	0	84	531.946	369	311
contig08623	translocase of inner membrane isoform c	501	gi|289742747|gb|ADD20121.1|mitochondrial import inner membrane translocase subunit TIM9 [Glossina morsitans morsitans]	ADD20121	3.00389e-36	80	131.724	87	70
contig08773	translin associated factor x	482	gi|194744024|ref|XP_001954498.1|GF18294 [Drosophila ananassae] >gi|190627535|gb|EDV43059.1| GF18294 [Drosophila ananassae]	XP_001954498	7.59273e-23	87	100.523	57	50
contig04701	translin associated factor isoform b	871	gi|195054939|ref|XP_001994380.1|GH16640 [Drosophila grimshawi] >gi|193892143|gb|EDV91009.1| GH16640 [Drosophila grimshawi]	XP_001994380	4.18012e-92	79	285.804	222	177
contig02148	translin	1236	gi|289741897|gb|ADD19696.1|translin [Glossina morsitans morsitans]	ADD19696	1.35978e-131	87	389.808	236	207
contig02502	translationally controlled tumor protein	1161	gi|289741109|gb|ADD19302.1|microtubule-binding protein [Glossina morsitans morsitans]	ADD19302	6.45518e-107	97	322.783	172	167
contig00594	translational activator gcn1	1663	gi|170030529|ref|XP_001843141.1|translational activator gcn1 [Culex quinquefasciatus] >gi|167867382|gb|EDS30765.1| translational activator gcn1 [Culex quinquefasciatus]	XP_001843141	1.67035e-173	75	400.208	345	260
contig06482	translational activator gcn1	687	gi|195039063|ref|XP_001990855.1|GH19589 [Drosophila grimshawi] >gi|193895051|gb|EDV93917.1| GH19589 [Drosophila grimshawi]	XP_001990855	9.23195e-55	67	199.519	207	140
contig02755	translation initiation factor-3	1122	gi|194883712|ref|XP_001975945.1|GG20273 [Drosophila erecta] >gi|190659132|gb|EDV56345.1| GG20273 [Drosophila erecta]	XP_001975945	5.11944e-39	71	148.673	157	113
contig01954	translation initiation factor if- mitochondrial	1263	gi|195110511|ref|XP_001999823.1|GI22867 [Drosophila mojavensis] >gi|193916417|gb|EDW15284.1| GI22867 [Drosophila mojavensis]	XP_001999823	1.70351e-163	89	401.364	260	232
contig01331	translation initiation factor eif-2b subunit beta	1409	gi|195477521|ref|XP_002100231.1|GE16274 [Drosophila yakuba] >gi|194187755|gb|EDX01339.1| GE16274 [Drosophila yakuba]	XP_002100231	0	88	587.8	354	315
contig01247	translation initiation factor eif-2b	1430	gi|289742017|gb|ADD19756.1|putative translation initiation factor [Glossina morsitans morsitans]	ADD19756	0	94	599.742	354	336
contig04665	translation initiation factor 2 gamma subunit	874	gi|390179466|ref|XP_003736903.1|GA19622, isoform B [Drosophila pseudoobscura pseudoobscura] >gi|388859865|gb|EIM52976.1| GA19622, isoform B [Drosophila pseudoobscura pseudoobscura]	XP_003736903	9.26975e-126	96	378.252	198	192
contig06067	translation initiation factor	730	gi|195343709|ref|XP_002038438.1|GM10614 [Drosophila sechellia] >gi|194133459|gb|EDW54975.1| GM10614 [Drosophila sechellia]	XP_002038438	1.24992e-121	94	363.999	213	202
contig09642	translation initiation factor	410	gi|195035237|ref|XP_001989084.1|GH10238 [Drosophila grimshawi] >gi|193905084|gb|EDW03951.1| GH10238 [Drosophila grimshawi]	XP_001989084	2.00463e-61	89	196.438	109	98
contig09645	translation initiation factor	410	gi|195035237|ref|XP_001989084.1|GH10238 [Drosophila grimshawi] >gi|193905084|gb|EDW03951.1| GH10238 [Drosophila grimshawi]	XP_001989084	1.5633e-60	92	194.126	107	99
contig03872	translation elongation factor g	968	gi|195147136|ref|XP_002014536.1|GL19235 [Drosophila persimilis] >gi|194106489|gb|EDW28532.1| GL19235 [Drosophila persimilis]	XP_002014536	2.20805e-132	97	391.349	204	199
contig07966	translation elongation factor 2	558	gi|195384730|ref|XP_002051065.1|GJ14167 [Drosophila virilis] >gi|194147522|gb|EDW63220.1| GJ14167 [Drosophila virilis]	XP_002051065	3.37272e-50	98	181.8	86	85
contig05091	translation elongation factor	823	gi|195374918|ref|XP_002046250.1|GJ12799 [Drosophila virilis] >gi|194153408|gb|EDW68592.1| GJ12799 [Drosophila virilis]	XP_002046250	2.71635e-98	85	231.491	145	124
contig06485	transient receptor potential cation subfamily member 4 associated protein a	687	gi|195456624|ref|XP_002075216.1|GK16795 [Drosophila willistoni] >gi|194171301|gb|EDW86202.1| GK16795 [Drosophila willistoni]	XP_002075216	3.98279e-08	56	55.8398	69	39
contig04718	transforming growth factor beta regulator 1	867	gi|195446431|ref|XP_002070777.1|GK10844 [Drosophila willistoni] >gi|194166862|gb|EDW81763.1| GK10844 [Drosophila willistoni]	XP_002070777	5.37132e-66	75	218.009	174	131
contig03197	transforming acidic coiled-coil isoform f	1053	gi|324096446|gb|ADY17752.1|AT30379p [Drosophila melanogaster]	ADY17752	3.25114e-16	90	84.3445	71	64
contig00072	transformer-2	2415	gi|70906135|gb|AAZ14854.1|transformer-2 male-specific 1 [Bactrocera oleae]	AAZ14854	3.65328e-65	100	226.483	134	134
contig02673	transformation transcription domain-associated protein	1135	gi|194758288|ref|XP_001961394.1|GF19760 [Drosophila ananassae] >gi|190622692|gb|EDV38216.1| GF19760 [Drosophila ananassae]	XP_001961394	0	86	574.704	364	315
contig02439	transferrin precursor	1174	gi|198476513|ref|XP_002132389.1|GA25221 [Drosophila pseudoobscura pseudoobscura] >gi|198137731|gb|EDY69791.1| GA25221 [Drosophila pseudoobscura pseudoobscura]	XP_002132389	7.4992e-47	56	172.17	266	149
contig04695	transferrin 2	860	gi|195160665|ref|XP_002021195.1|GL24941 [Drosophila persimilis] >gi|194118308|gb|EDW40351.1| GL24941 [Drosophila persimilis]	XP_002021195	9.08062e-122	94	366.696	208	197
contig02168	transferase caf17 mitochondrial-like	1229	gi|195453713|ref|XP_002073908.1|GK12899 [Drosophila willistoni] >gi|194169993|gb|EDW84894.1| GK12899 [Drosophila willistoni]	XP_002073908	4.2436e-102	68	318.161	317	217
contig05840	transcriptional repressor protein yy1	746	gi|195402155|ref|XP_002059672.1|GJ12430 [Drosophila virilis] >gi|194155886|gb|EDW71070.1| GJ12430 [Drosophila virilis]	XP_002059672	2.19262e-86	86	265.003	170	147
contig03368	transcriptional regulator protein hcngp	1032	gi|194863212|ref|XP_001970331.1|GG10568 [Drosophila erecta] >gi|190662198|gb|EDV59390.1| GG10568 [Drosophila erecta]	XP_001970331	2.79043e-94	72	294.664	326	235
contig04783	transcriptional regulator dj-1	862	gi|224924440|gb|ACN69170.1|putative transcriptional regulator DJ-1 [Stomoxys calcitrans]	ACN69170	1.95555e-75	79	239.195	185	147
contig05002	transcriptional regulator atrx	838	gi|157126395|ref|XP_001654617.1|transcriptional regulator ATRX (X-linked helicase II) [Aedes aegypti] >gi|108873303|gb|EAT37528.1| transcriptional regulator ATRX (X-linked helicase II) [Aedes aegypti]	XP_001654617	2.41978e-54	72	119.398	109	79
contig04519	transcriptional factor b3	884	gi|391329301|ref|XP_003739113.1|PREDICTED: uncharacterized protein LOC100900476 [Metaseiulus occidentalis]	XP_003739113	2.70231e-78	74	184.882	143	107
contig00654	transcriptional activator protein pur-alpha	1626	gi|195450789|ref|XP_002072633.1|GK13584 [Drosophila willistoni] >gi|194168718|gb|EDW83619.1| GK13584 [Drosophila willistoni]	XP_002072633	2.69649e-47	91	176.022	111	102
contig02929	transcription initiation factor tfiid subunit 8	1095	gi|289742237|gb|ADD19866.1|TBP-associated transcription factor Prodos [Glossina morsitans morsitans]	ADD19866	7.88974e-148	79	431.795	317	252
contig05942	transcription initiation factor tfiid subunit 7	740	gi|158293122|ref|XP_314467.4|AGAP010493-PA [Anopheles gambiae str. PEST] >gi|157016807|gb|EAA09978.4| AGAP010493-PA [Anopheles gambiae str. PEST]	XP_314467	1.48056e-57	89	191.045	134	120
contig04693	transcription initiation factor tfiid subunit 5	870	gi|194758044|ref|XP_001961272.1|GF11078 [Drosophila ananassae] >gi|190622570|gb|EDV38094.1| GF11078 [Drosophila ananassae]	XP_001961272	1.46996e-81	69	270.396	260	181
contig07057	transcription initiation factor tfiid subunit 3	636	gi|350410088|ref|XP_003488940.1|PREDICTED: hypothetical protein LOC100743667 [Bombus impatiens]	XP_003488940	1.11431e-06	65	56.6102	61	40
contig02262	transcription initiation factor tfiid subunit 11	1210	gi|195385046|ref|XP_002051219.1|GJ14786 [Drosophila virilis] >gi|194147676|gb|EDW63374.1| GJ14786 [Drosophila virilis]	XP_002051219	4.84266e-65	66	216.468	221	148
contig05941	transcription initiation factor tfiid subunit 10	733	gi|195035837|ref|XP_001989378.1|GH11693 [Drosophila grimshawi] >gi|193905378|gb|EDW04245.1| GH11693 [Drosophila grimshawi]	XP_001989378	4.62102e-54	89	181.8	105	94
contig02234	transcription initiation factor tfiib	1218	gi|195118790|ref|XP_002003919.1|GI20422 [Drosophila mojavensis] >gi|195384910|ref|XP_002051155.1| TfIIB [Drosophila virilis] >gi|193914494|gb|EDW13361.1| GI20422 [Drosophila mojavensis] >gi|194147612|gb|EDW63310.1| TfIIB [Drosophila virilis]	XP_002003919	0	98	588.571	305	301
contig01519	transcription initiation factor rrn3	1360	gi|195164524|ref|XP_002023097.1|GL21145 [Drosophila persimilis] >gi|194105182|gb|EDW27225.1| GL21145 [Drosophila persimilis]	XP_002023097	4.11222e-101	78	325.094	257	201
contig03012	transcription initiation factor iie subunit beta	1081	gi|195135453|ref|XP_002012147.1|GI16593 [Drosophila mojavensis] >gi|193918411|gb|EDW17278.1| GI16593 [Drosophila mojavensis]	XP_002012147	5.50613e-159	94	459.144	292	276
contig06490	transcription initiation factor iia gamma chain	687	gi|195109783|ref|XP_001999461.1|GI23054 [Drosophila mojavensis] >gi|193916055|gb|EDW14922.1| GI23054 [Drosophila mojavensis]	XP_001999461	1.63548e-66	96	211.46	107	103
contig06869	transcription factor xbp-1	654	gi|289743327|gb|ADD20411.1|transcription factor XBP-1 [Glossina morsitans morsitans]	ADD20411	4.84693e-09	58	63.1586	79	46
contig07735	transcription factor tfiih-	577	gi|125807859|ref|XP_001360537.1|GA20852 [Drosophila pseudoobscura pseudoobscura] >gi|195150275|ref|XP_002016080.1| GL10686 [Drosophila persimilis] >gi|54635709|gb|EAL25112.1| GA20852 [Drosophila pseudoobscura pseudoobscura] >gi|194109927|gb|EDW31970.1| GL10686 [Drosophila persimilis]	XP_001360537	7.54371e-31	88	126.331	76	67
contig01127	transcription factor btf3 homolog 4-like	1459	gi|195120930|ref|XP_002004974.1|GI19312 [Drosophila mojavensis] >gi|193910042|gb|EDW08909.1| GI19312 [Drosophila mojavensis]	XP_002004974	1.20439e-71	84	235.728	184	156
contig05177	transcription factor btf3 homolog 4-like	819	gi|24580667|ref|NP_608532.1|CG11835 [Drosophila melanogaster] >gi|7296189|gb|AAF51481.1| CG11835 [Drosophila melanogaster]	NP_608532	1.48056e-75	85	255.373	168	143
contig02101	transcription factor ap-4	1241	gi|27819859|gb|AAO24978.1|RE01132p [Drosophila melanogaster]	AAO24978	1.24308e-73	75	250.366	242	183
contig01178	transcription factor ap-1-like	1436	gi|289741707|gb|ADD19601.1|transcriptional activator of the JUN family [Glossina morsitans morsitans]	ADD19601	1.73092e-48	88	178.333	109	97
contig02786	transcription factor adf-1-like	1121	gi|328713049|ref|XP_001944667.2|PREDICTED: hypothetical protein LOC100161781 [Acyrthosiphon pisum]	XP_001944667	1.6665e-19	42	94.7449	281	120
contig04768	transcription factor adf-1	862	gi|194883971|ref|XP_001976069.1|GG20199 [Drosophila erecta] >gi|190659256|gb|EDV56469.1| GG20199 [Drosophila erecta]	XP_001976069	2.5573e-09	54	65.855	111	60
contig04306	transcription factor 15-like	907	gi|340724826|ref|XP_003400781.1|PREDICTED: transcription factor 15-like [Bombus terrestris] >gi|350398439|ref|XP_003485195.1| PREDICTED: transcription factor 15-like [Bombus impatiens]	XP_003400781	1.58274e-26	68	110.538	100	68
contig05738	transcription factor -like	755	gi|289743549|gb|ADD20522.1|BZIP transcription factor MafK [Glossina morsitans morsitans]	ADD20522	2.54295e-74	89	233.802	136	122
contig01000	transcription factor	1497	gi|195049568|ref|XP_001992745.1|GH24929 [Drosophila grimshawi] >gi|193893586|gb|EDV92452.1| GH24929 [Drosophila grimshawi]	XP_001992745	2.35954e-145	69	434.106	395	274
contig01710	transcription factor	1320	gi|194762156|ref|XP_001963223.1|GF15835 [Drosophila ananassae] >gi|190616920|gb|EDV32444.1| GF15835 [Drosophila ananassae]	XP_001963223	1.09023e-145	87	430.639	344	300
contig01401	transcription elongation regulator 1	1388	gi|195568721|ref|XP_002102362.1|GD19550 [Drosophila simulans] >gi|194198289|gb|EDX11865.1| GD19550 [Drosophila simulans]	XP_002102362	1.40914e-130	92	394.815	248	230
contig08703	transcription elongation regulator 1	494	gi|170039561|ref|XP_001847599.1|transcription elongation regulator 1 [Culex quinquefasciatus] >gi|167863117|gb|EDS26500.1| transcription elongation regulator 1 [Culex quinquefasciatus]	XP_001847599	3.70775e-10	94	66.6254	37	35
contig01078	transcription elongation factor spt6	1475	gi|195048462|ref|XP_001992531.1|GH24153 [Drosophila grimshawi] >gi|193893372|gb|EDV92238.1| GH24153 [Drosophila grimshawi]	XP_001992531	4.20302e-128	79	419.468	411	325
contig03854	transcription elongation factor spt6	971	gi|15292371|gb|AAK93454.1|LD47893p [Drosophila melanogaster]	AAK93454	1.88737e-21	50	104.76	212	107
contig07413	transcription elongation factor spt4	604	gi|195121895|ref|XP_002005448.1|GI20479 [Drosophila mojavensis] >gi|193910516|gb|EDW09383.1| GI20479 [Drosophila mojavensis]	XP_002005448	3.10114e-68	93	214.927	116	108
contig11799	transcription elongation factor b polypeptide 3	247	gi|390177634|ref|XP_003736439.1|GA19837, isoform B [Drosophila pseudoobscura pseudoobscura] >gi|388859128|gb|EIM52512.1| GA19837, isoform B [Drosophila pseudoobscura pseudoobscura]	XP_003736439	1.31603e-23	91	102.064	57	52
contig07051	transcription elongation factor b polypeptide 1	637	gi|195028302|ref|XP_001987015.1|GH20204 [Drosophila grimshawi] >gi|195155234|ref|XP_002018510.1| GL16726 [Drosophila persimilis] >gi|195382451|ref|XP_002049943.1| GJ20467 [Drosophila virilis] >gi|198477392|ref|XP_002136627.1| GA27687 [Drosophila pseudoobscura pseudoobscura] >gi|193903015|gb|EDW01882.1| GH20204 [Drosophila grimshawi] >gi|194114306|gb|EDW36349.1| GL16726 [Drosophila persimilis] >gi…	XP_001987015	1.18993e-75	97	234.187	116	113
contig10227	transcription elongation factor 1-like protein	361	gi|161076122|ref|NP_001104426.1|CG40228 [Drosophila melanogaster] >gi|195359298|ref|XP_002045341.1| GM19294 [Drosophila sechellia] >gi|195556994|ref|XP_002077227.1| GD25376 [Drosophila simulans] >gi|25453309|sp|Q8MQI6.1|ELOF1_DROME RecName: Full=Transcription elongation factor 1 homolog >gi|21744283|gb|AAM76200.1| RE67573p [Drosophila melanogaster] >gi|158529745|gb|EDP28091.1| CG40228 [Drosophila…	NP_001104426	4.20362e-41	98	141.354	82	81
contig02586	transaldolase	1148	gi|289742969|gb|ADD20232.1|transaldolase [Glossina morsitans morsitans]	ADD20232	3.87331e-174	87	499.975	325	283
contig10007	trans- -enoyl- reductase-like	380	gi|195403387|ref|XP_002060271.1|GJ16064 [Drosophila virilis] >gi|194140610|gb|EDW57084.1| GJ16064 [Drosophila virilis]	XP_002060271	6.33777e-46	90	160.614	86	78
contig10017	trans- -enoyl- reductase-like	380	gi|195403387|ref|XP_002060271.1|GJ16064 [Drosophila virilis] >gi|194140610|gb|EDW57084.1| GJ16064 [Drosophila virilis]	XP_002060271	9.18858e-47	91	162.925	86	79
contig00070	trailer hitch	2430	gi|194750126|ref|XP_001957481.1|GF10431 [Drosophila ananassae] >gi|190624763|gb|EDV40287.1| GF10431 [Drosophila ananassae]	XP_001957481	5.74375e-21	98	106.686	60	59
contig07025	trafficking protein particle complex subunit 6b	639	gi|289743073|gb|ADD20284.1|transport protein particle complex subunit [Glossina morsitans morsitans]	ADD20284	1.08401e-94	96	284.263	153	148
contig02137	trafficking protein particle complex subunit 5	1240	gi|195025366|ref|XP_001986044.1|GH21147 [Drosophila grimshawi] >gi|193902044|gb|EDW00911.1| GH21147 [Drosophila grimshawi]	XP_001986044	6.02947e-122	94	363.229	194	183
contig00675	trafficking protein particle complex subunit 4	1622	gi|195385811|ref|XP_002051598.1|GJ11301 [Drosophila virilis] >gi|194148055|gb|EDW63753.1| GJ11301 [Drosophila virilis]	XP_002051598	1.54243e-129	93	387.882	219	205
contig05324	trafficking protein particle complex subunit 3-like	803	gi|195428922|ref|XP_002062514.1|GK16614 [Drosophila willistoni] >gi|194158599|gb|EDW73500.1| GK16614 [Drosophila willistoni]	XP_002062514	2.09747e-109	98	324.709	165	162
contig08127	trafficking protein particle complex subunit 2	544	gi|195428004|ref|XP_002062065.1|GK17335 [Drosophila willistoni] >gi|194158150|gb|EDW73051.1| GK17335 [Drosophila willistoni]	XP_002062065	4.35027e-86	97	260.381	136	132
contig05920	trafficking protein particle complex 1	742	gi|195452642|ref|XP_002073442.1|GK14119 [Drosophila willistoni] >gi|194169527|gb|EDW84428.1| GK14119 [Drosophila willistoni]	XP_002073442	8.44365e-90	95	272.707	145	139
contig01025	trade embargo	1490	gi|195054457|ref|XP_001994141.1|GH17279 [Drosophila grimshawi] >gi|193896011|gb|EDV94877.1| GH17279 [Drosophila grimshawi]	XP_001994141	4.65728e-133	60	405.216	447	271
contig05967	tpr repeat-containing protein	737	gi|289742381|gb|ADD19938.1|TPR repeat-containing protein [Glossina morsitans morsitans]	ADD19938	8.78422e-68	73	218.394	188	139
contig02515	tpr repeat nuclear phosphoprotein	1159	gi|194748531|ref|XP_001956698.1|GF24452 [Drosophila ananassae] >gi|190623980|gb|EDV39504.1| GF24452 [Drosophila ananassae]	XP_001956698	1.79555e-65	79	234.958	243	192
contig06142	tpr homolog	722	gi|195121796|ref|XP_002005404.1|GI19089 [Drosophila mojavensis] >gi|193910472|gb|EDW09339.1| GI19089 [Drosophila mojavensis]	XP_002005404	2.84606e-65	74	230.72	240	179
contig10770	tpr domain protein	322	gi|221106716|ref|XP_002169581.1|PREDICTED: similar to helentron 5 helitron-like transposon replicase/helicase/endonuclease [Hydra magnipapillata]	XP_002169581	4.98614e-17	86	85.1149	52	45
contig07218	tpa_inf: hdc14119	623	gi|198451355|ref|XP_002137286.1|GA27115 [Drosophila pseudoobscura pseudoobscura] >gi|198131451|gb|EDY67844.1| GA27115 [Drosophila pseudoobscura pseudoobscura]	XP_002137286	2.17895e-19	58	89.7373	120	70
contig08153	tpa_inf: hdc12224	543	gi|41618538|tpg|DAA03872.1|TPA_inf: HDC12224 [Drosophila melanogaster]	DAA03872	8.95802e-15	64	78.5666	94	61
contig05014	tpa_inf: hdc11369	839	gi|195348653|ref|XP_002040862.1|GM22113 [Drosophila sechellia] >gi|194122372|gb|EDW44415.1| GM22113 [Drosophila sechellia]	XP_002040862	2.60028e-27	59	114.005	187	111
contig10018	tpa_inf: hdc09558	379	gi|194868868|ref|XP_001972347.1|GG13937 [Drosophila erecta] >gi|190654130|gb|EDV51373.1| GG13937 [Drosophila erecta]	XP_001972347	1.57621e-20	70	90.5077	81	57
contig11222	tpa_inf: hdc09558	289	gi|195326708|ref|XP_002030067.1|GM24772 [Drosophila sechellia] >gi|194119010|gb|EDW41053.1| GM24772 [Drosophila sechellia]	XP_002030067	4.09259e-05	61	46.9802	55	34
contig09119	tpa_inf: hdc09471	455	gi|195135581|ref|XP_002012211.1|GI16847 [Drosophila mojavensis] >gi|193918475|gb|EDW17342.1| GI16847 [Drosophila mojavensis]	XP_002012211	2.02325e-13	75	71.2478	64	48
contig07666	tpa_inf: hdc05827	584	gi|160333418|ref|NP_001103764.1|uncharacterized protein LOC692883 [Bombyx mori] >gi|87248337|gb|ABD36221.1| unknown [Bombyx mori]	NP_001103764	7.88201e-20	79	88.9669	84	67
contig01617	tpa_inf: hdc03535	1340	gi|195117528|ref|XP_002003299.1|GI23282 [Drosophila mojavensis] >gi|193913874|gb|EDW12741.1| GI23282 [Drosophila mojavensis]	XP_002003299	9.46822e-19	72	89.3521	74	54
contig00441	tpa_inf: hdc03502	1744	gi|45550893|ref|NP_652593.3|CG31676 [Drosophila melanogaster] >gi|195580527|ref|XP_002080087.1| GD24287 [Drosophila simulans] >gi|18447578|gb|AAL68350.1| RH34376p [Drosophila melanogaster] >gi|45445184|gb|AAF53934.3| CG31676 [Drosophila melanogaster] >gi|194192096|gb|EDX05672.1| GD24287 [Drosophila simulans]	NP_652593	5.49017e-59	89	204.142	122	109
contig06496	tpa_exp: replicase helicase endonuclease	672	gi|195454999|ref|XP_002074507.1|GK22626 [Drosophila willistoni] >gi|194170592|gb|EDW85493.1| GK22626 [Drosophila willistoni]	XP_002074507	5.29679e-30	77	123.25	98	76
contig07075	tpa_exp: replicase helicase endonuclease	616	gi|34365520|tpg|DAA01286.1|TPA_exp: replicase/helicase/endonuclease [Danio rerio]	DAA01286	1.90309e-26	50	116.701	216	110
contig08334	tpa_exp: replicase helicase endonuclease	525	gi|291236754|ref|XP_002738303.1|PREDICTED: replicase/helicase/endonuclease-like [Saccoglossus kowalevskii]	XP_002738303	7.02528e-16	64	84.7297	112	72
contig00612	torso- isoform a	1647	gi|195453152|ref|XP_002073661.1|GK13020 [Drosophila willistoni] >gi|194169746|gb|EDW84647.1| GK13020 [Drosophila willistoni]	XP_002073661	4.05705e-142	85	351.288	220	189
contig01120	topoisomerase isoform b	1462	gi|194763437|ref|XP_001963839.1|GF21232 [Drosophila ananassae] >gi|190618764|gb|EDV34288.1| GF21232 [Drosophila ananassae]	XP_001963839	2.52797e-30	98	134.035	63	62
contig00878	topoisomerase isoform a	1539	gi|195356202|ref|XP_002044569.1|GM19769 [Drosophila sechellia] >gi|194132200|gb|EDW53822.1| GM19769 [Drosophila sechellia]	XP_002044569	3.06527e-15	60	87.4261	164	99
contig02437	toll-interacting protein	1176	gi|289741413|gb|ADD19454.1|toll interacting protein [Glossina morsitans morsitans]	ADD19454	1.34338e-116	76	351.288	276	212
contig10973	tmc7 protein	309	gi|157112276|ref|XP_001657472.1|tmc7 protein [Aedes aegypti] >gi|108883745|gb|EAT47970.1| tmc7 protein [Aedes aegypti]	XP_001657472	5.06099e-21	65	96.2857	94	62
contig02660	tm2 domain-containing protein cg11103-like	1137	gi|195393192|ref|XP_002055238.1|GJ19261 [Drosophila virilis] >gi|194149748|gb|EDW65439.1| GJ19261 [Drosophila virilis]	XP_002055238	1.62348e-82	80	261.922	225	181
contig01722	tissue factor pathway inhibitor-like	1317	gi|338817561|sp|P86862.1|APKT1_ANTELRecName: Full=Toxin APEKTx1	P86862	4.46214e-14	69	76.2554	66	46
contig08789	tipe homolog 3	483	gi|195135503|ref|XP_002012172.1|GI16824 [Drosophila mojavensis] >gi|193918436|gb|EDW17303.1| GI16824 [Drosophila mojavensis]	XP_002012172	1.07708e-102	96	312.768	161	155
contig01268	tiny tim 50	1422	gi|289742447|gb|ADD19971.1|mitochondrial import inner membrane translocase subunit TIM50-C precursor [Glossina morsitans morsitans]	ADD19971	0	83	567.385	393	329
contig07504	timeout timeless-2	596	gi|195145854|ref|XP_002013905.1|GL24394 [Drosophila persimilis] >gi|194102848|gb|EDW24891.1| GL24394 [Drosophila persimilis]	XP_002013905	5.57888e-65	84	226.868	142	120
contig03291	tim21-like mitochondrial-like	1037	gi|289742301|gb|ADD19898.1|uncharacterized conserved protein [Glossina morsitans morsitans]	ADD19898	7.79911e-72	78	233.802	165	129
contig00472	tim	1732	gi|195117294|ref|XP_002003184.1|GI17777 [Drosophila mojavensis] >gi|193913759|gb|EDW12626.1| GI17777 [Drosophila mojavensis]	XP_002003184	2.3328e-15	79	88.5817	64	51
contig03318	tight junction protein	1038	gi|195111086|ref|XP_002000110.1|GI22710 [Drosophila mojavensis] >gi|193916704|gb|EDW15571.1| GI22710 [Drosophila mojavensis]	XP_002000110	2.49744e-32	100	132.109	61	61
contig02647	tigger transposable element derived 6-like protein	1137	gi|2133672|pir||S20478hypothetical protein - fruit fly (Drosophila melanogaster) transposon pogoR11	S20478	5.49429e-14	58	81.6481	124	73
contig01671	tigger transposable element derived 4	1327	gi|391327528|ref|XP_003738250.1|PREDICTED: tigger transposable element-derived protein 6-like [Metaseiulus occidentalis]	XP_003738250	1.06566e-09	59	53.1434	77	46
contig02028	tid56 protein	1256	gi|34924888|sp|Q24331.1|TID_DROVIRecName: Full=Protein tumorous imaginal discs, mitochondrial; AltName: Full=Protein lethal(2)tumorous imaginal discs; AltName: Full=TID58; Flags: Precursor >gi|5834529|emb|CAA68962.1| Tid58 protein [Drosophila virilis]	Q24331	0	89	586.645	359	320
contig00130	thymus-specific serine protease	2205	gi|194752101|ref|XP_001958361.1|GF23556 [Drosophila ananassae] >gi|190625643|gb|EDV41167.1| GF23556 [Drosophila ananassae]	XP_001958361	0	87	793.112	476	415
contig01629	thymus high mobility group box protein tox-like	1340	gi|24655368|ref|NP_647629.1|CG12104 [Drosophila melanogaster] >gi|7292106|gb|AAF47518.1| CG12104 [Drosophila melanogaster] >gi|16769720|gb|AAL29079.1| LP01188p [Drosophila melanogaster] >gi|220946884|gb|ACL85985.1| CG12104-PA [synthetic construct] >gi|220956422|gb|ACL90754.1| CG12104-PA [synthetic construct]	NP_647629	1.08775e-54	50	192.971	318	161
contig08114	thymosin isoform 2	546	gi|125981003|ref|XP_001354508.1|GA18544 [Drosophila pseudoobscura pseudoobscura] >gi|195174005|ref|XP_002027773.1| GL21390 [Drosophila persimilis] >gi|54642817|gb|EAL31561.1| GA18544 [Drosophila pseudoobscura pseudoobscura] >gi|194115445|gb|EDW37488.1| GL21390 [Drosophila persimilis]	XP_001354508	5.26472e-62	91	198.749	115	105
contig02864	thymidylate synthase	1104	gi|195116595|ref|XP_002002839.1|GI10845 [Drosophila mojavensis] >gi|193913414|gb|EDW12281.1| GI10845 [Drosophila mojavensis]	XP_002002839	3.80986e-172	88	493.426	289	256
contig02628	thump domain-containing protein 1-like	1140	gi|195126281|ref|XP_002007599.1|GI13025 [Drosophila mojavensis] >gi|193919208|gb|EDW18075.1| GI13025 [Drosophila mojavensis]	XP_002007599	3.1014e-93	66	292.352	306	203
contig01384	threonyl-trna synthetase	1396	gi|195443008|ref|XP_002069231.1|GK21088 [Drosophila willistoni] >gi|194165316|gb|EDW80217.1| GK21088 [Drosophila willistoni]	XP_002069231	0	97	775.778	399	388
contig03286	threonine dehydratase deaminase	1039	gi|390177077|ref|XP_003736274.1|GA20840, isoform B [Drosophila pseudoobscura pseudoobscura] >gi|388858898|gb|EIM52347.1| GA20840, isoform B [Drosophila pseudoobscura pseudoobscura]	XP_003736274	1.31366e-143	90	420.239	297	269
contig01776	three prime repair exonuclease	1305	gi|194855218|ref|XP_001968498.1|GG24904 [Drosophila erecta] >gi|190660365|gb|EDV57557.1| GG24904 [Drosophila erecta]	XP_001968498	2.62651e-63	55	218.394	359	198
contig01359	thor	1403	gi|195114484|ref|XP_002001797.1|GI14996 [Drosophila mojavensis] >gi|193912372|gb|EDW11239.1| GI14996 [Drosophila mojavensis]	XP_002001797	2.85214e-62	92	208.764	120	111
contig04220	tho complex subunit 4-like	926	gi|289740255|gb|ADD18875.1|RRM motif-containing protein [Glossina morsitans morsitans]	ADD18875	3.55651e-61	71	205.682	187	133
contig02674	tho complex subunit 3	1131	gi|289741431|gb|ADD19463.1|WD40 repeat protein [Glossina morsitans morsitans]	ADD19463	0	96	627.091	320	308
contig06721	tho complex 7	667	gi|289740999|gb|ADD19247.1|THO complex protein [Glossina morsitans morsitans]	ADD19247	1.00469e-89	91	276.944	180	164
contig02242	thioredoxin-related transmembrane protein 2 homolog	1214	gi|194881381|ref|XP_001974826.1|GG21982 [Drosophila erecta] >gi|190658013|gb|EDV55226.1| GG21982 [Drosophila erecta]	XP_001974826	4.89863e-142	89	416.772	258	230
contig07037	thioredoxin-like protein 4a	638	gi|28574029|ref|NP_608830.3|Dim1 [Drosophila melanogaster] >gi|125986441|ref|XP_001356984.1| GA15896 [Drosophila pseudoobscura pseudoobscura] >gi|194766239|ref|XP_001965232.1| GF21189 [Drosophila ananassae] >gi|194856066|ref|XP_001968668.1| GG25001 [Drosophila erecta] >gi|195035719|ref|XP_001989319.1| GH10125 [Drosophila grimshawi] >gi|195118000|ref|XP_002003528.1| GI22095 [Drosophila mojavensis]…	NP_608830	1.45962e-100	100	298.516	142	142
contig03365	thioredoxin-like protein	1036	gi|289742013|gb|ADD19754.1|thioredoxin-like protein [Glossina morsitans morsitans]	ADD19754	0	93	531.561	287	268
contig07437	thioredoxin-like protein	602	gi|195030833|ref|XP_001988235.1|GH10676 [Drosophila grimshawi] >gi|193904235|gb|EDW03102.1| GH10676 [Drosophila grimshawi]	XP_001988235	5.38843e-47	86	160.229	104	90
contig09175	thioredoxin-like protein	449	gi|289743417|gb|ADD20456.1|thioredoxin-like protein [Glossina morsitans morsitans]	ADD20456	4.67957e-41	91	143.665	79	72
contig09938	thioredoxin-like protein	386	gi|195433452|ref|XP_002064726.1|GK15089 [Drosophila willistoni] >gi|194160811|gb|EDW75712.1| GK15089 [Drosophila willistoni]	XP_002064726	3.99124e-24	97	99.3673	48	47
contig06100	thioredoxin- isoform a	726	gi|321472092|gb|EFX83063.1|hypothetical protein DAPPUDRAFT_230730 [Daphnia pulex]	EFX83063	9.93874e-28	76	111.694	98	75
contig00914	thioredoxin reductase- isoform a	1523	gi|1848294|gb|AAC69637.1|glutathione reductase family member [Musca domestica]	AAC69637	0	91	833.173	480	439
contig04166	thioredoxin peroxidase isoform a	931	gi|195429068|ref|XP_002062586.1|GK16580 [Drosophila willistoni] >gi|194158671|gb|EDW73572.1| GK16580 [Drosophila willistoni]	XP_002062586	5.50271e-138	88	401.749	242	213
contig01337	thioredoxin domain-containing protein 9	1407	gi|195330005|ref|XP_002031699.1|GM23907 [Drosophila sechellia] >gi|195571895|ref|XP_002103936.1| GD18719 [Drosophila simulans] >gi|194120642|gb|EDW42685.1| GM23907 [Drosophila sechellia] >gi|194199863|gb|EDX13439.1| GD18719 [Drosophila simulans]	XP_002031699	1.56048e-115	95	349.747	205	196
contig01917	thiolester containing protein iv	1278	gi|195115948|ref|XP_002002518.1|GI12309 [Drosophila mojavensis] >gi|193913093|gb|EDW11960.1| GI12309 [Drosophila mojavensis]	XP_002002518	7.47516e-125	71	399.053	363	260
contig02934	thiolester containing protein iv	1094	gi|195437674|ref|XP_002066765.1|GK24382 [Drosophila willistoni] >gi|194162850|gb|EDW77751.1| GK24382 [Drosophila willistoni]	XP_002066765	2.29678e-108	71	356.681	339	241
contig05112	thiolester containing protein iv	826	gi|119116185|emb|CAJ00567.1|thiolester containing protein IV [Drosophila melanogaster]	CAJ00567	2.36914e-65	65	215.312	216	141
contig00716	thiolester containing protein isoform e	1606	gi|21391954|gb|AAM48331.1|GH08432p [Drosophila melanogaster]	AAM48331	5.22426e-96	56	319.701	533	299
contig04892	thiolester containing protein isoform e	850	gi|24582561|ref|NP_723300.1|thiolester containing protein II, isoform E [Drosophila melanogaster] >gi|22945883|gb|AAN10639.1| thiolester containing protein II, isoform E [Drosophila melanogaster]	NP_723300	7.10846e-29	52	125.946	290	151
contig04792	thiolester containing protein iii	859	gi|195401861|ref|XP_002059529.1|GJ14819 [Drosophila virilis] >gi|194147236|gb|EDW62951.1| GJ14819 [Drosophila virilis]	XP_002059529	1.58851e-12	87	75.8702	49	43
contig07968	thiolester containing protein iii	559	gi|195084302|ref|XP_001997400.1|GH11709 [Drosophila grimshawi] >gi|193905967|gb|EDW04834.1| GH11709 [Drosophila grimshawi]	XP_001997400	3.13934e-99	91	309.686	185	169
contig10922	thiolester containing protein iii	312	gi|195388446|ref|XP_002052891.1|GJ17808 [Drosophila virilis] >gi|194149348|gb|EDW65046.1| GJ17808 [Drosophila virilis]	XP_002052891	2.57849e-21	90	97.8265	54	49
contig01769	thiolester containing protein ii isoform e	1306	gi|21391954|gb|AAM48331.1|GH08432p [Drosophila melanogaster]	AAM48331	5.81864e-146	82	446.432	307	252
contig07746	thiolester containing protein ii isoform a	574	gi|195401068|ref|XP_002059136.1|GJ16225 [Drosophila virilis] >gi|194156010|gb|EDW71194.1| GJ16225 [Drosophila virilis]	XP_002059136	4.72112e-11	59	64.6994	113	67
contig00766	thiol-disulfide isomerase	1580	gi|194752708|ref|XP_001958661.1|GF12510 [Drosophila ananassae] >gi|190619959|gb|EDV35483.1| GF12510 [Drosophila ananassae]	XP_001958661	5.93785e-94	94	300.056	174	164
contig02927	thiamine pyrophosphate carrier protein isoform a	1092	gi|195111332|ref|XP_002000233.1|GI22635 [Drosophila mojavensis] >gi|193916827|gb|EDW15694.1| GI22635 [Drosophila mojavensis]	XP_002000233	1.24876e-109	82	335.109	222	183
contig02853	thiamin pyrophosphokinase 1	1105	gi|312285458|gb|ADQ64419.1|hypothetical protein [Bactrocera oleae]	ADQ64419	2.46047e-122	97	362.073	181	176
contig06454	thiamin pyrophosphokinase	685	gi|195385164|ref|XP_002051278.1|GJ15002 [Drosophila virilis] >gi|194147735|gb|EDW63433.1| GJ15002 [Drosophila virilis]	XP_002051278	4.92852e-101	94	211.846	123	116
contig01111	thap domain-containing protein 5-like	1461	gi|157120750|ref|XP_001659754.1|hypothetical protein AaeL_AAEL001600 [Aedes aegypti] >gi|108883043|gb|EAT47268.1| conserved hypothetical protein [Aedes aegypti]	XP_001659754	8.93767e-18	44	91.6633	334	150
contig03834	tgf beta-inducible nuclear protein 1	975	gi|195116687|ref|XP_002002883.1|GI10609 [Drosophila mojavensis] >gi|193913458|gb|EDW12325.1| GI10609 [Drosophila mojavensis]	XP_002002883	1.41364e-157	94	452.595	259	245
contig02396	tfiih basal transcription factor complex p44 subunit	1183	gi|289743109|gb|ADD20302.1|RNA polymerase II transcription initiation [Glossina morsitans morsitans]	ADD20302	0	92	612.838	368	342
contig07192	tfiih basal transcription factor complex helicase xpb subunit	624	gi|195378160|ref|XP_002047852.1|GJ13670 [Drosophila virilis] >gi|194155010|gb|EDW70194.1| GJ13670 [Drosophila virilis]	XP_002047852	2.85927e-110	93	344.739	197	185
contig00138	tfiia large subunit	2192	gi|194907494|ref|XP_001981564.1|GG11539 [Drosophila erecta] >gi|190656202|gb|EDV53434.1| GG11539 [Drosophila erecta]	XP_001981564	8.38394e-75	94	256.914	203	191
contig02513	tetratricopeptide repeat tpr	1159	gi|170040506|ref|XP_001848037.1|conserved hypothetical protein [Culex quinquefasciatus] >gi|167864147|gb|EDS27530.1| conserved hypothetical protein [Culex quinquefasciatus]	XP_001848037	1.58486e-60	54	130.568	232	127
contig04460	tetratricopeptide repeat tpr	891	gi|328726745|ref|XP_003249026.1|PREDICTED: hypothetical protein LOC100568625 [Acyrthosiphon pisum]	XP_003249026	1.46346e-27	61	115.931	191	117
contig05585	tetratricopeptide repeat tpr	773	gi|328726745|ref|XP_003249026.1|PREDICTED: hypothetical protein LOC100568625 [Acyrthosiphon pisum]	XP_003249026	2.86572e-15	67	80.1073	83	56
contig05810	tetratricopeptide repeat tpr	748	gi|328726745|ref|XP_003249026.1|PREDICTED: hypothetical protein LOC100568625 [Acyrthosiphon pisum]	XP_003249026	1.62636e-19	54	68.5514	99	54
contig10921	tetratricopeptide repeat tpr	305	gi|328711625|ref|XP_003244591.1|PREDICTED: hypothetical protein LOC100574127 [Acyrthosiphon pisum]	XP_003244591	1.77251e-13	74	69.3218	59	44
contig11865	tetratricopeptide repeat tpr	241	gi|345496981|ref|XP_003427869.1|PREDICTED: hypothetical protein LOC100679134 [Nasonia vitripennis]	XP_003427869	8.19541e-26	76	105.531	80	61
contig00462	tetratricopeptide repeat protein isoform a	1737	gi|195115340|ref|XP_002002219.1|GI17261 [Drosophila mojavensis] >gi|193912794|gb|EDW11661.1| GI17261 [Drosophila mojavensis]	XP_002002219	0	88	724.546	499	441
contig01408	tetratricopeptide repeat protein 4	1391	gi|198460950|ref|XP_002138934.1|GA24121 [Drosophila pseudoobscura pseudoobscura] >gi|198137188|gb|EDY69492.1| GA24121 [Drosophila pseudoobscura pseudoobscura]	XP_002138934	0	87	568.54	394	343
contig01746	tetratricopeptide repeat protein 37	1312	gi|15010438|gb|AAK77267.1|GH04440p [Drosophila melanogaster]	AAK77267	3.76562e-139	72	424.091	399	288
contig02003	tetratricopeptide repeat protein 35	1262	gi|289740619|gb|ADD19057.1|tetratricopeptide repeat protein KIAA0103 [Glossina morsitans morsitans]	ADD19057	7.4901e-157	85	456.062	292	251
contig02450	tetratricopeptide repeat protein 1	1172	gi|195452352|ref|XP_002073316.1|GK14066 [Drosophila willistoni] >gi|194169401|gb|EDW84302.1| GK14066 [Drosophila willistoni]	XP_002073316	1.59933e-90	72	285.034	285	207
contig09942	tetratricopeptide repeat domain partial	384	gi|221120658|ref|XP_002158237.1|PREDICTED: similar to tetratricopeptide repeat domain 25, partial [Hydra magnipapillata]	XP_002158237	1.09398e-07	56	58.5362	116	65
contig04531	tetraspanin-7 (tspan-7) (transmembrane 4 superfamily member 2) (cell surface glycoprotein a15) (talla homolog) (cd231 antigen)	889	gi|189237844|ref|XP_974699.2|PREDICTED: similar to Tetraspanin-7 (Tspan-7) (Transmembrane 4 superfamily member 2) (Cell surface glycoprotein A15) (PE31) (TALLA homolog) (CD231 antigen) [Tribolium castaneum]	XP_974699	4.98821e-27	51	114.775	215	110
contig02620	tetraspanin isoform c	1141	gi|195430220|ref|XP_002063154.1|GK21772 [Drosophila willistoni] >gi|194159239|gb|EDW74140.1| GK21772 [Drosophila willistoni]	XP_002063154	2.5191e-74	73	241.121	223	165
contig03179	tetraspanin isoform c	1059	gi|195027620|ref|XP_001986680.1|GH21495 [Drosophila grimshawi] >gi|193902680|gb|EDW01547.1| GH21495 [Drosophila grimshawi]	XP_001986680	2.11438e-36	59	140.969	164	98
contig01344	tetraspanin isoform a	1409	gi|125983374|ref|XP_001355452.1|GA10989 [Drosophila pseudoobscura pseudoobscura] >gi|195162233|ref|XP_002021960.1| GL14243 [Drosophila persimilis] >gi|54643768|gb|EAL32511.1| GA10989 [Drosophila pseudoobscura pseudoobscura] >gi|194103858|gb|EDW25901.1| GL14243 [Drosophila persimilis]	XP_001355452	8.61392e-113	86	343.584	242	210
contig02220	tetraspanin isoform a	1221	gi|195402705|ref|XP_002059945.1|GJ15124 [Drosophila virilis] >gi|194140811|gb|EDW57282.1| GJ15124 [Drosophila virilis]	XP_002059945	1.7416e-119	94	357.836	226	214
contig03584	tetraspanin isoform a	1007	gi|289742569|gb|ADD20032.1|tetraspanin 42Ek [Glossina morsitans morsitans]	ADD20032	5.9805e-76	73	243.047	210	155
contig08955	tetraspanin isoform a	471	gi|195176500|ref|XP_002028779.1|GL15661 [Drosophila persimilis] >gi|194114629|gb|EDW36672.1| GL15661 [Drosophila persimilis]	XP_002028779	2.69635e-22	79	97.0561	78	62
contig10150	tetraspanin isoform a	368	gi|195398478|ref|XP_002057848.1|GJ18360 [Drosophila virilis] >gi|194141502|gb|EDW57921.1| GJ18360 [Drosophila virilis]	XP_002057848	9.96949e-21	81	92.8189	65	53
contig10182	tetraspanin isoform a	364	gi|289741263|gb|ADD19379.1|tetraspanin family integral membrane protein [Glossina morsitans morsitans]	ADD19379	1.078e-20	84	92.4337	65	55
contig01461	tetraspanin 97e	1376	gi|17738235|ref|NP_524524.1|tetraspanin 97E, isoform A [Drosophila melanogaster] >gi|9624377|gb|AAF90146.1|AF274020_1 tetraspanin 97E [Drosophila melanogaster] >gi|7301521|gb|AAF56643.1| tetraspanin 97E, isoform A [Drosophila melanogaster] >gi|16648268|gb|AAL25399.1| LD03691p [Drosophila melanogaster] >gi|220942912|gb|ACL83999.1| Tsp97E-PA [synthetic construct] >gi|220960306|gb|ACL92689.1| Tsp97E…	NP_524524	8.73267e-94	84	293.893	228	192
contig01065	tetraspanin 68c	1475	gi|195145936|ref|XP_002013946.1|GL23119 [Drosophila persimilis] >gi|194102889|gb|EDW24932.1| GL23119 [Drosophila persimilis]	XP_002013946	9.20302e-18	57	95.5153	150	86
contig03374	tetraspanin 42eq	1034	gi|194753514|ref|XP_001959057.1|GF12251 [Drosophila ananassae] >gi|190620355|gb|EDV35879.1| GF12251 [Drosophila ananassae]	XP_001959057	1.63917e-61	67	206.453	218	148
contig00124	tetraspanin 42ep	2225	gi|195474289|ref|XP_002089424.1|GE24257 [Drosophila yakuba] >gi|194175525|gb|EDW89136.1| GE24257 [Drosophila yakuba]	XP_002089424	3.35451e-34	53	140.584	236	127
contig06130	tetraspanin 42el	722	gi|125806825|ref|XP_001360181.1|GA11846 [Drosophila pseudoobscura pseudoobscura] >gi|54635352|gb|EAL24755.1| GA11846 [Drosophila pseudoobscura pseudoobscura]	XP_001360181	1.00348e-77	77	244.202	217	168
contig06291	tetraspanin 42ej	709	gi|195027640|ref|XP_001986690.1|GH21505 [Drosophila grimshawi] >gi|193902690|gb|EDW01557.1| GH21505 [Drosophila grimshawi]	XP_001986690	2.94843e-24	51	105.531	177	91
contig02781	tetraspanin 42ei	1119	gi|289724775|gb|ADD18338.1|tetraspanin 42EI [Glossina morsitans morsitans]	ADD18338	9.07443e-61	80	204.912	201	162
contig02605	tetraspanin 42eh	1145	gi|195331993|ref|XP_002032683.1|GM20918 [Drosophila sechellia] >gi|194124653|gb|EDW46696.1| GM20918 [Drosophila sechellia]	XP_002032683	6.73798e-48	78	125.561	91	71
contig02525	tetraspanin 42ef	1154	gi|125806806|ref|XP_001360178.1|GA11850 [Drosophila pseudoobscura pseudoobscura] >gi|195149225|ref|XP_002015558.1| GL11139 [Drosophila persimilis] >gi|54635349|gb|EAL24752.1| GA11850 [Drosophila pseudoobscura pseudoobscura] >gi|194109405|gb|EDW31448.1| GL11139 [Drosophila persimilis]	XP_001360178	5.03586e-86	77	271.166	205	159
contig00738	tetraspanin 42ee	1595	gi|125806802|ref|XP_001360177.1|GA10076 [Drosophila pseudoobscura pseudoobscura] >gi|54635348|gb|EAL24751.1| GA10076 [Drosophila pseudoobscura pseudoobscura]	XP_001360177	6.63293e-91	83	288.886	229	192
contig03380	tetraspanin 42ed	1032	gi|289740163|gb|ADD18829.1|tetraspanin 42Ed [Glossina morsitans morsitans]	ADD18829	4.74498e-100	82	305.834	229	188
contig01489	tetraspanin 29fb	1369	gi|289742105|gb|ADD19800.1|tetraspanin [Glossina morsitans morsitans]	ADD19800	4.81513e-136	85	404.831	296	252
contig05611	tetraspanin 29fa	771	gi|195437192|ref|XP_002066525.1|GK24538 [Drosophila willistoni] >gi|194162610|gb|EDW77511.1| GK24538 [Drosophila willistoni]	XP_002066525	8.3839e-66	81	215.698	182	148
contig03098	tetraspan membrane protein in hair cell stereocilia isoform a	1063	gi|125979069|ref|XP_001353567.1|GA11348 [Drosophila pseudoobscura pseudoobscura] >gi|54642331|gb|EAL31080.1| GA11348 [Drosophila pseudoobscura pseudoobscura]	XP_001353567	2.1447e-121	90	362.073	225	204
contig03608	tether containing ubx domain for glut4	1003	gi|194764883|ref|XP_001964557.1|GF22989 [Drosophila ananassae] >gi|190614829|gb|EDV30353.1| GF22989 [Drosophila ananassae]	XP_001964557	1.95449e-69	73	234.958	209	153
contig08691	testis seletal muscle dual specificty phosphatase	492	gi|195131305|ref|XP_002010091.1|GI14883 [Drosophila mojavensis] >gi|193908541|gb|EDW07408.1| GI14883 [Drosophila mojavensis]	XP_002010091	9.96592e-58	94	190.274	100	94
contig11164	testis seletal muscle dual specificty phosphatase	295	gi|195400703|ref|XP_002058955.1|GJ15313 [Drosophila virilis] >gi|194141607|gb|EDW58024.1| GJ15313 [Drosophila virilis]	XP_002058955	8.11794e-57	92	185.267	98	91
contig03826	tes14	976	gi|195122274|ref|XP_002005637.1|Tes14 [Drosophila mojavensis] >gi|71840680|gb|AAZ42654.1| Tes14 [Drosophila arizonae] >gi|71840682|gb|AAZ42655.1| Tes14 [Drosophila arizonae] >gi|71840684|gb|AAZ42656.1| Tes14 [Drosophila arizonae] >gi|71840686|gb|AAZ42657.1| Tes14 [Drosophila arizonae] >gi|71840688|gb|AAZ42658.1| Tes14 [Drosophila arizonae] >gi|71840690|gb|AAZ42659.1| Tes14 [Drosophila arizonae] >…	XP_002005637	1.39584e-14	63	76.2554	79	50
contig02750	terribly reduced optic isoform j	1118	gi|195162473|ref|XP_002022080.1|GL14453 [Drosophila persimilis] >gi|194103978|gb|EDW26021.1| GL14453 [Drosophila persimilis]	XP_002022080	2.52259e-11	48	73.9442	180	87
contig00227	terribly reduced optic isoform ad	1979	gi|195396559|ref|XP_002056898.1|GJ16640 [Drosophila virilis] >gi|194146665|gb|EDW62384.1| GJ16640 [Drosophila virilis]	XP_002056898	4.12677e-169	65	547.74	578	376
contig06727	tecpr_drome ame: full=tectonin beta-propeller repeat-containing protein	664	gi|195127914|ref|XP_002008412.1|GI11832 [Drosophila mojavensis] >gi|193920021|gb|EDW18888.1| GI11832 [Drosophila mojavensis]	XP_002008412	1.40008e-99	90	265.388	153	139
contig04982	tc1-like transposase	835	gi|37678182|gb|AAP49009.1|transposase [Rana pipiens] >gi|39753972|tpg|DAA01561.1| TPA_exp: transposase [Rana pipiens]	AAP49009	1.54521e-51	64	139.428	153	99
contig04812	tbp-related factor	860	gi|195117828|ref|XP_002003449.1|GI17918 [Drosophila mojavensis] >gi|193914024|gb|EDW12891.1| GI17918 [Drosophila mojavensis]	XP_002003449	1.45576e-118	90	350.517	203	183
contig02024	tbp-associated factor isoform d	1260	gi|221378845|ref|NP_731617.2|TBP-associated factor 12, isoform D [Drosophila melanogaster] >gi|458674|gb|AAC46479.1| TFIID 22 kDa subunit [Drosophila melanogaster] >gi|220903055|gb|AAF54679.2| TBP-associated factor 12, isoform D [Drosophila melanogaster]	NP_731617	5.08867e-51	91	179.489	110	101
contig05166	tbp-associated factor isoform b	818	gi|195029831|ref|XP_001987775.1|GH19771 [Drosophila grimshawi] >gi|193903775|gb|EDW02642.1| GH19771 [Drosophila grimshawi]	XP_001987775	7.24029e-23	63	105.145	138	88
contig10091	tbp-associated factor 2	370	gi|194750911|ref|XP_001957773.1|GF23856 [Drosophila ananassae] >gi|190625055|gb|EDV40579.1| GF23856 [Drosophila ananassae]	XP_001957773	8.0308e-53	98	188.348	101	99
contig09730	tbc1 domain family member 9	403	gi|194749453|ref|XP_001957153.1|GF24199 [Drosophila ananassae] >gi|190624435|gb|EDV39959.1| GF24199 [Drosophila ananassae]	XP_001957153	7.27802e-29	85	120.553	70	60
contig00219	tbc1 domain family member 8	1992	gi|195376779|ref|XP_002047170.1|GJ12079 [Drosophila virilis] >gi|194154328|gb|EDW69512.1| GJ12079 [Drosophila virilis]	XP_002047170	6.27439e-108	70	365.54	422	297
contig04973	tbc1 domain family member 7	834	gi|195400052|ref|XP_002058632.1|GJ14207 [Drosophila virilis] >gi|194142192|gb|EDW58600.1| GJ14207 [Drosophila virilis]	XP_002058632	3.97247e-105	79	318.546	248	198
contig06637	tbc1 domain family member 22b-like isoform 2	674	gi|195388974|ref|XP_002053153.1|GJ23497 [Drosophila virilis] >gi|194151239|gb|EDW66673.1| GJ23497 [Drosophila virilis]	XP_002053153	1.79307e-56	97	197.978	97	95
contig02544	tbc1 domain family member 15-like	1153	gi|195386408|ref|XP_002051896.1|GJ24624 [Drosophila virilis] >gi|194148353|gb|EDW64051.1| GJ24624 [Drosophila virilis]	XP_002051896	3.65941e-154	82	462.611	309	254
contig02144	taxilin alpha	1233	gi|289741347|gb|ADD19421.1|myosin-like coiled-coil protein [Glossina morsitans morsitans]	ADD19421	1.33329e-86	87	283.493	206	180
contig00937	tata-box-binding protein	1517	gi|125807343|ref|XP_001360369.1|GA22088 [Drosophila pseudoobscura pseudoobscura] >gi|195149788|ref|XP_002015837.1| GL11271 [Drosophila persimilis] >gi|54635541|gb|EAL24944.1| GA22088 [Drosophila pseudoobscura pseudoobscura] >gi|194109684|gb|EDW31727.1| GL11271 [Drosophila persimilis]	XP_001360369	1.65145e-156	80	460.685	339	274
contig02792	tata-box binding protein	1113	gi|157136872|ref|XP_001663841.1|tata-box binding protein [Aedes aegypti] >gi|108869850|gb|EAT34075.1| tata-box binding protein [Aedes aegypti]	XP_001663841	6.66145e-90	94	292.352	171	162
contig04151	tar-binding protein	935	gi|322780873|gb|EFZ10102.1|hypothetical protein SINV_16596 [Solenopsis invicta]	EFZ10102	2.29903e-49	98	176.022	83	82
contig07885	tar-binding protein	566	gi|17137614|ref|NP_477399.1|TBPH, isoform A [Drosophila melanogaster] >gi|21626673|gb|AAF47080.2| TBPH, isoform A [Drosophila melanogaster]	NP_477399	4.81454e-98	96	298.13	175	168
contig04601	tar rna binding protein	881	gi|195115174|ref|XP_002002139.1|GI17218 [Drosophila mojavensis] >gi|193912714|gb|EDW11581.1| GI17218 [Drosophila mojavensis]	XP_002002139	1.04867e-112	71	344.354	307	219
contig00482	tan_drome ame: full=protein tantalus	1722	gi|195375481|ref|XP_002046529.1|GJ12933 [Drosophila virilis] >gi|194153687|gb|EDW68871.1| GJ12933 [Drosophila virilis]	XP_002046529	7.7962e-24	60	110.538	155	94
contig00423	tan	1769	gi|195356369|ref|XP_002044646.1|GM22371 [Drosophila sechellia] >gi|195565901|ref|XP_002106534.1| GD16075 [Drosophila simulans] >gi|194133227|gb|EDW54743.1| GM22371 [Drosophila sechellia] >gi|194203912|gb|EDX17488.1| GD16075 [Drosophila simulans]	XP_002044646	6.4351e-179	77	522.702	385	299
contig04244	take out	924	gi|374082400|gb|AEY81370.1|take out [Bactrocera dorsalis]	AEY81370	4.26805e-165	94	470.7	248	235
contig04479	take out	894	gi|374082400|gb|AEY81370.1|take out [Bactrocera dorsalis]	AEY81370	1.20839e-54	57	188.348	247	143
contig04786	take out	860	gi|195390009|ref|XP_002053661.1|GJ24018 [Drosophila virilis] >gi|194151747|gb|EDW67181.1| GJ24018 [Drosophila virilis]	XP_002053661	1.54966e-85	69	267.314	246	172
contig03609	t1 st2 receptor binding protein	1003	gi|195130060|ref|XP_002009472.1|GI15367 [Drosophila mojavensis] >gi|193907922|gb|EDW06789.1| GI15367 [Drosophila mojavensis]	XP_002009472	2.57925e-86	84	270.781	188	158
contig01736	t-dirnahydrouridine synthase	1310	gi|194765691|ref|XP_001964960.1|GF22874 [Drosophila ananassae] >gi|190617570|gb|EDV33094.1| GF22874 [Drosophila ananassae]	XP_001964960	0	84	658.292	440	370
contig07667	t-complex protein 1 subunit theta	582	gi|194752957|ref|XP_001958785.1|GF12562 [Drosophila ananassae] >gi|190620083|gb|EDV35607.1| GF12562 [Drosophila ananassae]	XP_001958785	1.84801e-59	87	204.527	122	107
contig01119	t-complex protein 1 subunit delta-like	1460	gi|195401236|ref|XP_002059220.1|GJ16148 [Drosophila virilis] >gi|194156094|gb|EDW71278.1| GJ16148 [Drosophila virilis]	XP_002059220	0	97	683.715	356	348
contig00347	t-complex protein 1 subunit beta	1835	gi|289740483|gb|ADD18989.1|chaperonin complex component TcP-1 beta subunit CCT2 [Glossina morsitans morsitans]	ADD18989	0	97	650.203	360	352
contig01514	t-complex protein 1 subunit	1365	gi|195037933|ref|XP_001990415.1|GH18252 [Drosophila grimshawi] >gi|193894611|gb|EDV93477.1| GH18252 [Drosophila grimshawi]	XP_001990415	0	96	603.208	326	315
contig07243	t-complex polypeptide 20	619	gi|198467804|ref|XP_002133859.1|GA27623 [Drosophila pseudoobscura pseudoobscura] >gi|198146115|gb|EDY72486.1| GA27623 [Drosophila pseudoobscura pseudoobscura]	XP_002133859	2.52532e-112	93	342.043	194	181
contig01282	t-complex chaperonin isoform b	1419	gi|195030011|ref|XP_001987865.1|GH19719 [Drosophila grimshawi] >gi|193903865|gb|EDW02732.1| GH19719 [Drosophila grimshawi]	XP_001987865	0	97	750.74	390	382
contig03974	synthesis of cytochrome c oxidase	954	gi|195035207|ref|XP_001989069.1|GH10243 [Drosophila grimshawi] >gi|193905069|gb|EDW03936.1| GH10243 [Drosophila grimshawi]	XP_001989069	1.78028e-142	85	414.075	266	228
contig03888	syntaxin-8-like isoform 1	969	gi|125977118|ref|XP_001352592.1|GA17964 [Drosophila pseudoobscura pseudoobscura] >gi|195168125|ref|XP_002024882.1| GL17980 [Drosophila persimilis] >gi|54641340|gb|EAL30090.1| GA17964 [Drosophila pseudoobscura pseudoobscura] >gi|194108312|gb|EDW30355.1| GL17980 [Drosophila persimilis]	XP_001352592	3.25904e-44	60	161.384	223	135
contig05148	syntaxin isoform b	824	gi|198461425|ref|XP_002139000.1|GA24086 [Drosophila pseudoobscura pseudoobscura] >gi|198137341|gb|EDY69558.1| GA24086 [Drosophila pseudoobscura pseudoobscura]	XP_002139000	3.50526e-66	77	219.935	165	128
contig00959	syntaxin isoform a	1511	gi|195348543|ref|XP_002040808.1|GM22370 [Drosophila sechellia] >gi|194122318|gb|EDW44361.1| GM22370 [Drosophila sechellia]	XP_002040808	3.33216e-107	84	332.028	259	219
contig09802	syntaxin interacting protein 1	393	gi|195430874|ref|XP_002063473.1|GK21927 [Drosophila willistoni] >gi|194159558|gb|EDW74459.1| GK21927 [Drosophila willistoni]	XP_002063473	1.09456e-44	96	150.599	76	73
contig04397	syntaxin 4	904	gi|195165645|ref|XP_002023649.1|GL19805 [Drosophila persimilis] >gi|194105783|gb|EDW27826.1| GL19805 [Drosophila persimilis]	XP_002023649	5.29692e-100	86	308.145	219	190
contig00742	syntaxin 1a	1592	gi|195108429|ref|XP_001998795.1|GI23434 [Drosophila mojavensis] >gi|193915389|gb|EDW14256.1| GI23434 [Drosophila mojavensis]	XP_001998795	0	97	533.102	287	280
contig04882	syntaxin 18	846	gi|195111458|ref|XP_002000295.1|GI22603 [Drosophila mojavensis] >gi|193916889|gb|EDW15756.1| GI22603 [Drosophila mojavensis]	XP_002000295	3.26913e-67	65	224.942	257	168
contig00212	syntaxin 17	2010	gi|289742471|gb|ADD19983.1|syntaxin 17 [Glossina morsitans morsitans]	ADD19983	1.82316e-111	80	349.362	292	236
contig00405	syntaxin 16	1783	gi|195042235|ref|XP_001991392.1|GH12082 [Drosophila grimshawi] >gi|193901150|gb|EDW00017.1| GH12082 [Drosophila grimshawi]	XP_001991392	7.43485e-122	85	375.555	271	232
contig07306	syntaxin 16	615	gi|125983724|ref|XP_001355627.1|GA13162 [Drosophila pseudoobscura pseudoobscura] >gi|54643943|gb|EAL32686.1| GA13162 [Drosophila pseudoobscura pseudoobscura]	XP_001355627	6.64111e-28	88	116.701	72	64
contig01998	syntaxin 13	1264	gi|194750065|ref|XP_001957452.1|GF24028 [Drosophila ananassae] >gi|190624734|gb|EDV40258.1| GF24028 [Drosophila ananassae]	XP_001957452	1.00282e-81	72	263.462	259	189
contig06534	synembryn	682	gi|157123086|ref|XP_001660000.1|synembryn [Aedes aegypti] >gi|108874493|gb|EAT38718.1| synembryn [Aedes aegypti]	XP_001660000	8.23979e-29	86	121.324	108	93
contig00997	synaptosomal-associated protein 29-like	1498	gi|195381000|ref|XP_002049244.1|GJ21482 [Drosophila virilis] >gi|194144041|gb|EDW60437.1| GJ21482 [Drosophila virilis]	XP_002049244	3.59532e-111	73	342.043	289	213
contig10036	synaptonemal complex	378	gi|195573443|ref|XP_002104703.1|GD18302 [Drosophila simulans] >gi|194200630|gb|EDX14206.1| GD18302 [Drosophila simulans]	XP_002104703	1.37083e-46	94	170.244	94	89
contig01312	synaptic vesicle transporter svop	1413	gi|195451595|ref|XP_002072992.1|GK13895 [Drosophila willistoni] >gi|194169077|gb|EDW83978.1| GK13895 [Drosophila willistoni]	XP_002072992	1.888e-149	77	447.203	379	293
contig05296	synaptic glycoprotein sc2	806	gi|289740437|gb|ADD18966.1|steroid reductase [Glossina morsitans morsitans]	ADD18966	8.22846e-115	85	343.199	214	182
contig00811	synapse-associated protein	1564	gi|281361884|ref|NP_732092.2|Synapse-associated protein 47kD, isoform I [Drosophila melanogaster] >gi|929571|emb|CAA56416.1| synapse-associated protein [Drosophila melanogaster] >gi|272477006|gb|AAN13686.2| Synapse-associated protein 47kD, isoform I [Drosophila melanogaster]	NP_732092	1.23906e-139	76	417.927	350	266
contig02615	synapse protein isoform a	1144	gi|195445226|ref|XP_002070231.1|GK11144 [Drosophila willistoni] >gi|194166316|gb|EDW81217.1| GK11144 [Drosophila willistoni]	XP_002070231	2.97977e-140	96	409.068	212	204
contig00860	synapse protein 24	1541	gi|194764693|ref|XP_001964463.1|GF23192 [Drosophila ananassae] >gi|190614735|gb|EDV30259.1| GF23192 [Drosophila ananassae]	XP_001964463	6.6392e-121	93	364.77	212	198
contig01544	swi snf-related matrix-associated actin-dependent regulator of chromatin subfamily b member 1	1360	gi|194741722|ref|XP_001953336.1|GF17254 [Drosophila ananassae] >gi|195109692|ref|XP_001999417.1| GI23079 [Drosophila mojavensis] >gi|195152499|ref|XP_002017174.1| GL21665 [Drosophila persimilis] >gi|195391978|ref|XP_002054636.1| GJ22699 [Drosophila virilis] >gi|198453835|ref|XP_002137748.1| GA26364 [Drosophila pseudoobscura pseudoobscura] >gi|190626395|gb|EDV41919.1| GF17254 [Drosophila ananassae…	XP_001953336	0	99	660.988	370	367
contig02636	swet1_drome ame: full=sugar transporter sweet1 ame: full=protein saliva	1139	gi|195455194|ref|XP_002074604.1|GK23163 [Drosophila willistoni] >gi|194170689|gb|EDW85590.1| GK23163 [Drosophila willistoni]	XP_002074604	1.87172e-96	86	297.745	219	190
contig02139	survival motor neuron-interacting protein 1	1238	gi|289724591|gb|ADD18282.1|trypsin [Glossina morsitans morsitans]	ADD18282	5.68066e-69	61	228.794	253	156
contig04240	survival motor neuron protein	921	gi|195453707|ref|XP_002073905.1|GK12901 [Drosophila willistoni] >gi|194169990|gb|EDW84891.1| GK12901 [Drosophila willistoni]	XP_002073905	1.11416e-83	86	263.077	242	209
contig03743	survival motor neuron	986	gi|289742069|gb|ADD19782.1|mRNA splicing protein SMN [Glossina morsitans morsitans]	ADD19782	8.55079e-28	73	117.087	123	90
contig02363	surfeit locus protein	1186	gi|289743639|gb|ADD20567.1|putative cargo transport protein ERV29 [Glossina morsitans morsitans]	ADD20567	1.16912e-139	98	410.223	243	240
contig04310	suppressor of white- isoform j	915	gi|386763580|ref|NP_001245458.1|suppressor of white-apricot, isoform J [Drosophila melanogaster] >gi|383293130|gb|AFH07173.1| suppressor of white-apricot, isoform J [Drosophila melanogaster]	NP_001245458	9.36534e-09	91	62.003	34	31
contig02943	suppressor of variegation 3- isoform a	1090	gi|195378586|ref|XP_002048064.1|GJ11550 [Drosophila virilis] >gi|194155222|gb|EDW70406.1| GJ11550 [Drosophila virilis]	XP_002048064	2.55223e-64	89	229.18	164	147
contig06394	suppressor of ty3	697	gi|194741860|ref|XP_001953405.1|GF17227 [Drosophila ananassae] >gi|190626464|gb|EDV41988.1| GF17227 [Drosophila ananassae]	XP_001953405	3.35919e-127	93	375.941	204	191
contig01421	suppressor of profilin 2	1387	gi|17136250|ref|NP_476596.1|suppressor of profilin 2, isoform A [Drosophila melanogaster] >gi|24584206|ref|NP_723845.1| suppressor of profilin 2, isoform B [Drosophila melanogaster] >gi|4490377|emb|CAB38634.1| actin related complex p41 subunit [Drosophila melanogaster] >gi|7298100|gb|AAF53339.1| suppressor of profilin 2, isoform A [Drosophila melanogaster] >gi|16186133|gb|AAL14007.1| SD06579p [Dr…	NP_476596	0	92	665.611	377	348
contig01594	suppressor of isoform b	1346	gi|17862148|gb|AAL39551.1|LD10565p [Drosophila melanogaster]	AAL39551	6.51888e-39	100	156.377	72	72
contig03525	suppressor of hairy wing	1013	gi|194746273|ref|XP_001955605.1|suppressor of hairy wing [Drosophila ananassae] >gi|190628642|gb|EDV44166.1| suppressor of hairy wing [Drosophila ananassae]	XP_001955605	5.50084e-55	69	201.83	197	136
contig01084	suppressor of fused	1468	gi|195112718|ref|XP_002000919.1|GI22264 [Drosophila mojavensis] >gi|193917513|gb|EDW16380.1| GI22264 [Drosophila mojavensis]	XP_002000919	0	81	647.892	453	371
contig10329	suppressor of cytokine signaling at 16d	351	gi|195048256|ref|XP_001992498.1|GH24784 [Drosophila grimshawi] >gi|193893339|gb|EDV92205.1| GH24784 [Drosophila grimshawi]	XP_001992498	4.25036e-29	94	72.7886	38	36
contig04283	suppressor of cytokine signaling 6	919	gi|195383372|ref|XP_002050400.1|GJ22133 [Drosophila virilis] >gi|194145197|gb|EDW61593.1| GJ22133 [Drosophila virilis]	XP_002050400	5.67947e-87	85	276.174	166	142
contig02848	suppressor enhancer of lin-12 protein 9	1107	gi|195130157|ref|XP_002009519.1|GI15191 [Drosophila mojavensis] >gi|193907969|gb|EDW06836.1| GI15191 [Drosophila mojavensis]	XP_002009519	1.53613e-106	92	322.398	179	165
contig05527	supporter of activation of yellow protein	778	gi|270013653|gb|EFA10101.1|hypothetical protein TcasGA2_TC012280 [Tribolium castaneum]	EFA10101	4.07582e-21	61	100.908	116	71
contig06647	superoxide dismutase	674	gi|38564653|gb|AAR23787.1|SOD [Musca domestica]	AAR23787	5.29443e-92	94	277.715	152	143
contig01022	supernumerary limbs	1489	gi|289742679|gb|ADD20087.1|beta-TRCP/Slimb protein [Glossina morsitans morsitans]	ADD20087	4.55499e-114	86	357.451	213	184
contig02378	supercoiling isoform a	1185	gi|195376517|ref|XP_002047043.1|GJ12145 [Drosophila virilis] >gi|194154201|gb|EDW69385.1| GJ12145 [Drosophila virilis]	XP_002047043	6.87441e-136	87	402.905	243	212
contig03131	sulfotransferase 4a1-like	1064	gi|195381143|ref|XP_002049314.1|GJ20821 [Drosophila virilis] >gi|194144111|gb|EDW60507.1| GJ20821 [Drosophila virilis]	XP_002049314	3.20596e-158	75	459.144	341	258
contig02158	sulfotransferase	1219	gi|195384203|ref|XP_002050807.1|GJ19995 [Drosophila virilis] >gi|194145604|gb|EDW62000.1| GJ19995 [Drosophila virilis]	XP_002050807	1.00657e-137	87	352.829	226	197
contig06253	sulfite reductase	705	gi|289742043|gb|ADD19769.1|sulfite oxidase [Glossina morsitans morsitans]	ADD19769	1.63191e-105	87	327.791	205	179
contig02226	sulfiredoxin 1 homolog ( cerevisiae)	1220	gi|320542287|ref|NP_001188667.1|CG6762, isoform D [Drosophila melanogaster] >gi|318069458|gb|ADV37749.1| CG6762, isoform D [Drosophila melanogaster]	NP_001188667	5.88406e-58	76	196.823	153	117
contig07201	sulfate transporter	623	gi|195166565|ref|XP_002024105.1|GL22736 [Drosophila persimilis] >gi|194107460|gb|EDW29503.1| GL22736 [Drosophila persimilis]	XP_002024105	1.37687e-28	82	114.775	70	58
contig02229	sulfatase-modifying factor 1	1218	gi|195135258|ref|XP_002012051.1|GI16647 [Drosophila mojavensis] >gi|193918315|gb|EDW17182.1| GI16647 [Drosophila mojavensis]	XP_002012051	9.36304e-157	76	457.218	340	260
contig09183	sugar transporter 1	450	gi|194863602|ref|XP_001970521.1|GG23330 [Drosophila erecta] >gi|190662388|gb|EDV59580.1| GG23330 [Drosophila erecta]	XP_001970521	3.69482e-44	95	160.999	87	83
contig03570	sugar transporter	1009	gi|195454054|ref|XP_002074065.1|GK14444 [Drosophila willistoni] >gi|194170150|gb|EDW85051.1| GK14444 [Drosophila willistoni]	XP_002074065	7.48021e-89	88	277.33	179	159
contig08927	sucrose transport protein	474	gi|195446104|ref|XP_002070629.1|GK10931 [Drosophila willistoni] >gi|194166714|gb|EDW81615.1| GK10931 [Drosophila willistoni]	XP_002070629	2.7789e-14	56	52.7582	111	63
contig01550	succinyl-coa:3-ketoacid-coenzyme a transferase	1359	gi|195016899|ref|XP_001984497.1|GH14994 [Drosophila grimshawi] >gi|193897979|gb|EDV96845.1| GH14994 [Drosophila grimshawi]	XP_001984497	0	91	631.328	382	351
contig00083	succinyl-coa synthetase beta chain	2371	gi|289740029|gb|ADD18762.1|succinyl-CoA synthetase beta subunit [Glossina morsitans morsitans]	ADD18762	0	90	758.829	449	406
contig00995	succinyl-coa synthetase beta chain	1498	gi|194867056|ref|XP_001971996.1|GG14126 [Drosophila erecta] >gi|190653779|gb|EDV51022.1| GG14126 [Drosophila erecta]	XP_001971996	0	92	672.544	397	366
contig00301	succinyl- synthetase small	1891	gi|195161054|ref|XP_002021385.1|GL25295 [Drosophila persimilis] >gi|198465219|ref|XP_002134933.1| GA23751 [Drosophila pseudoobscura pseudoobscura] >gi|194118498|gb|EDW40541.1| GL25295 [Drosophila persimilis] >gi|198150062|gb|EDY73560.1| GA23751 [Drosophila pseudoobscura pseudoobscura]	XP_002021385	2.91968e-166	95	489.574	327	312
contig00551	succinic semialdehyde dehydrogenase	1685	gi|195152457|ref|XP_002017153.1|GL21675 [Drosophila persimilis] >gi|194112210|gb|EDW34253.1| GL21675 [Drosophila persimilis]	XP_002017153	0	86	657.136	420	365
contig02267	succinate dehydrogenase c	1208	gi|195038233|ref|XP_001990564.1|GH19420 [Drosophila grimshawi] >gi|193894760|gb|EDV93626.1| GH19420 [Drosophila grimshawi]	XP_001990564	5.00056e-64	79	213.386	174	138
contig00512	succinate dehydrogenase	1706	gi|195436412|ref|XP_002066162.1|GK22213 [Drosophila willistoni] >gi|194162247|gb|EDW77148.1| GK22213 [Drosophila willistoni]	XP_002066162	0	93	610.912	338	317
contig01375	succinate dehydrogenase	1398	gi|194758066|ref|XP_001961283.1|GF11072 [Drosophila ananassae] >gi|190622581|gb|EDV38105.1| GF11072 [Drosophila ananassae]	XP_001961283	0	92	545.814	296	274
contig04131	succinate dehydrogenase	930	gi|289742231|gb|ADD19863.1|succinate dehydrogenase membrane anchor subunit [Glossina morsitans morsitans]	ADD19863	9.44419e-60	74	199.519	173	129
contig06203	subito	716	gi|195029533|ref|XP_001987627.1|GH19853 [Drosophila grimshawi] >gi|193903627|gb|EDW02494.1| GH19853 [Drosophila grimshawi]	XP_001987627	1.79453e-27	65	119.013	169	111
contig02973	subfamily member 17	1090	gi|198455311|ref|XP_001359941.2|GA14374 [Drosophila pseudoobscura pseudoobscura] >gi|198133189|gb|EAL29093.2| GA14374 [Drosophila pseudoobscura pseudoobscura]	XP_001359941	2.34141e-115	81	348.206	300	243
contig02058	sub2-65 [Ceratitis capitata]	1251	gi|218136541|gb|ACK57534.1|sub2-65 [Ceratitis capitata]	ACK57534	2.95215e-60	59	208.379	318	189
contig06017	structure-specific endonuclease subunit slx1-like	731	gi|259511466|sp|B3P230.2|SLX1_DROERRecName: Full=Structure-specific endonuclease subunit SLX1 homolog	B3P230	5.51629e-56	75	191.045	140	106
contig03526	structure specific recognition protein	1008	gi|195436362|ref|XP_002066137.1|GK22092 [Drosophila willistoni] >gi|194162222|gb|EDW77123.1| GK22092 [Drosophila willistoni]	XP_002066137	2.46608e-41	78	161.77	198	156
contig05075	structural maintenance of chromosomes smc4	829	gi|28317138|gb|AAD46883.2|AF160943_1LD20207p, partial [Drosophila melanogaster]	AAD46883	4.45226e-75	83	201.83	130	109
contig05353	structural maintenance of chromosomes smc4	797	gi|198474055|ref|XP_002132616.1|GA25922 [Drosophila pseudoobscura pseudoobscura] >gi|198138229|gb|EDY70018.1| GA25922 [Drosophila pseudoobscura pseudoobscura]	XP_002132616	1.32875e-48	66	175.252	179	119
contig01089	structural maintenance of chromosomes smc3	1466	gi|195134412|ref|XP_002011631.1|GI10989 [Drosophila mojavensis] >gi|193906754|gb|EDW05621.1| GI10989 [Drosophila mojavensis]	XP_002011631	0	94	692.575	408	386
contig05994	structural maintenance of chromosomes smc3	735	gi|195392610|ref|XP_002054950.1|GJ19101 [Drosophila virilis] >gi|194149460|gb|EDW65151.1| GJ19101 [Drosophila virilis]	XP_002054950	1.38707e-136	98	422.55	231	227
contig05529	structural maintenance of chromosomes smc1	776	gi|195400084|ref|XP_002058648.1|GJ14197 [Drosophila virilis] >gi|194142208|gb|EDW58616.1| GJ14197 [Drosophila virilis]	XP_002058648	2.58479e-118	95	376.711	215	206
contig04640	structural maintenance of chromosomes protein 6	863	gi|198452537|ref|XP_001358825.2|GA18949 [Drosophila pseudoobscura pseudoobscura] >gi|198131970|gb|EAL27968.2| GA18949 [Drosophila pseudoobscura pseudoobscura]	XP_001358825	5.12996e-19	61	96.2857	123	76
contig04346	structural maintenance of chromosomes 5 smc5	909	gi|157127726|ref|XP_001661151.1|structural maintenance of chromosomes 5 smc5 [Aedes aegypti] >gi|108872830|gb|EAT37055.1| structural maintenance of chromosomes 5 smc5 [Aedes aegypti]	XP_001661151	4.46951e-88	66	294.278	295	197
contig01511	stromal interaction isoform a	1365	gi|24642358|ref|NP_523357.2|stromal interaction molecule, isoform A [Drosophila melanogaster] >gi|17368342|sp|P83094.1|STIM_DROME RecName: Full=Stromal interaction molecule homolog; Flags: Precursor >gi|15042568|gb|AAK82338.1|AF328906_1 stromal interaction molecule-like protein STIM [Drosophila melanogaster] >gi|17862708|gb|AAL39831.1| LD45776p [Drosophila melanogaster] >gi|22832319|gb|AAF48542.2…	NP_523357	0	97	570.081	286	280
contig04553	stretchin- isoform k	886	gi|195488404|ref|XP_002092301.1|GE14113 [Drosophila yakuba] >gi|194178402|gb|EDW92013.1| GE14113 [Drosophila yakuba]	XP_002092301	5.3405e-07	58	59.6918	102	60
contig03412	stretchin- isoform h	1027	gi|9623349|gb|AAF90129.1|AF257311_1stretchin-MLCK [Drosophila melanogaster]	AAF90129	1.06397e-72	94	234.572	132	125
contig03984	stretchin- isoform h	954	gi|194756216|ref|XP_001960375.1|GF13334 [Drosophila ananassae] >gi|190621673|gb|EDV37197.1| GF13334 [Drosophila ananassae]	XP_001960375	1.857e-73	82	258.07	227	188
contig04160	stretchin- isoform h	932	gi|195121634|ref|XP_002005325.1|GI20421 [Drosophila mojavensis] >gi|193910393|gb|EDW09260.1| GI20421 [Drosophila mojavensis]	XP_002005325	9.88879e-128	83	414.075	298	249
contig01251	stretchin- isoform g	1429	gi|195121634|ref|XP_002005325.1|GI20421 [Drosophila mojavensis] >gi|193910393|gb|EDW09260.1| GI20421 [Drosophila mojavensis]	XP_002005325	7.30492e-15	49	86.6557	154	76
contig08743	stretch regulated skeletal muscle	493	gi|23505740|gb|AAN28923.1|cAMP generating peptide precursor [Neobellieria bullata]	AAN28923	9.8451e-18	88	81.6481	52	46
contig07774	stress-activated map kinase-interacting protein 1	574	gi|198457042|ref|XP_001360529.2|GA10075 [Drosophila pseudoobscura pseudoobscura] >gi|221222502|sp|Q291K8.2|SIN1_DROPS RecName: Full=Stress-activated map kinase-interacting protein 1; Short=SAPK-interacting protein 1 >gi|198135835|gb|EAL25104.2| GA10075 [Drosophila pseudoobscura pseudoobscura]	XP_001360529	1.595e-18	62	91.6633	100	62
contig09433	stress-activated map kinase-interacting protein 1	426	gi|195485976|ref|XP_002091312.1|GE13587 [Drosophila yakuba] >gi|194177413|gb|EDW91024.1| GE13587 [Drosophila yakuba]	XP_002091312	3.28808e-47	73	169.859	149	110
contig08145	stip1 homology and u box-containing	544	gi|312376009|gb|EFR23227.1|hypothetical protein AND_13284 [Anopheles darlingi]	EFR23227	1.10644e-48	85	165.622	106	91
contig08876	stip1 homology and u box-containing	478	gi|125987271|ref|XP_001357398.1|GA18734 [Drosophila pseudoobscura pseudoobscura] >gi|195146714|ref|XP_002014329.1| GL19010 [Drosophila persimilis] >gi|54645729|gb|EAL34467.1| GA18734 [Drosophila pseudoobscura pseudoobscura] >gi|194106282|gb|EDW28325.1| GL19010 [Drosophila persimilis]	XP_001357398	3.55604e-48	100	167.548	80	80
contig09601	sticks and isoform a	413	gi|194752975|ref|XP_001958794.1|GF12383 [Drosophila ananassae] >gi|190620092|gb|EDV35616.1| GF12383 [Drosophila ananassae]	XP_001958794	1.61992e-23	67	105.531	156	106
contig01237	sterol regulatory element-binding protein 1	1431	gi|195496150|ref|XP_002095571.1|GE19622 [Drosophila yakuba] >gi|194181672|gb|EDW95283.1| GE19622 [Drosophila yakuba]	XP_002095571	2.55307e-132	67	420.624	462	311
contig07529	sterol carrier protein-2	595	gi|289742905|gb|ADD20200.1|hypothetical conserved protein [Glossina morsitans morsitans]	ADD20200	3.75087e-43	87	150.599	107	94
contig01267	sterol carrier protein x-related thiolase	1424	gi|195032391|ref|XP_001988491.1|GH10548 [Drosophila grimshawi] >gi|193904491|gb|EDW03358.1| GH10548 [Drosophila grimshawi]	XP_001988491	0	90	660.988	379	344
contig01578	steroid dehydrogenase	1352	gi|289743167|gb|ADD20331.1|hydroxysteroid dehydrogenase 12 17-beta [Glossina morsitans morsitans]	ADD20331	6.03847e-122	76	369.392	290	221
contig02531	steroid dehydrogenase	1158	gi|195115014|ref|XP_002002062.1|GI17177 [Drosophila mojavensis] >gi|193912637|gb|EDW11504.1| GI17177 [Drosophila mojavensis]	XP_002002062	2.4731e-136	89	264.233	160	143
contig06913	sterile20-like isoform b	638	gi|195489607|ref|XP_002092807.1|GE11466 [Drosophila yakuba] >gi|194178908|gb|EDW92519.1| GE11466 [Drosophila yakuba]	XP_002092807	2.01053e-90	97	219.164	111	108
contig05080	stem-loop binding protein	829	gi|194744473|ref|XP_001954718.1|GF18411 [Drosophila ananassae] >gi|190627755|gb|EDV43279.1| GF18411 [Drosophila ananassae]	XP_001954718	5.01246e-50	76	176.022	171	131
contig01368	stearoyl-coa desaturase	1400	gi|289741235|gb|ADD19365.1|stearoyl-CoA desaturase [Glossina morsitans morsitans]	ADD19365	7.04513e-148	82	437.187	326	268
contig05480	starch branching enzyme ii	780	gi|17861974|gb|AAL39464.1|LD03583p [Drosophila melanogaster]	AAL39464	3.40276e-128	93	382.874	203	189
contig03832	sry interacting protein 1	975	gi|312285700|gb|ADQ64540.1|hypothetical protein [Bactrocera oleae]	ADQ64540	1.37214e-114	100	340.887	164	164
contig04161	srr1l_drome ame: full=srr1-like protein	930	gi|195157860|ref|XP_002019812.1|GL12599 [Drosophila persimilis] >gi|194116403|gb|EDW38446.1| GL12599 [Drosophila persimilis]	XP_002019812	1.29365e-76	67	246.128	255	171
contig07945	srpn10 protein	561	gi|381392366|gb|AFG28183.1|Serp1 [Glossina morsitans morsitans]	AFG28183	2.57398e-14	52	78.5666	136	71
contig07608	srb7p: rna polymerase ii holoenzyme	589	gi|195062422|ref|XP_001996187.1|GH22363 [Drosophila grimshawi] >gi|193899682|gb|EDV98548.1| GH22363 [Drosophila grimshawi]	XP_001996187	2.29558e-73	91	228.794	136	124
contig03175	squamous cell carcinoma antigen recognized by t-cells 3-like	1058	gi|157131009|ref|XP_001655775.1|hypothetical protein AaeL_AAEL011963 [Aedes aegypti] >gi|108871684|gb|EAT35909.1| conserved hypothetical protein [Aedes aegypti]	XP_001655775	9.27706e-62	64	221.476	262	170
contig02373	spt3-associated factor 42	1182	gi|195578633|ref|XP_002079168.1|GD23805 [Drosophila simulans] >gi|194191177|gb|EDX04753.1| GD23805 [Drosophila simulans]	XP_002079168	3.53024e-129	73	385.185	323	239
contig08317	spondin [Glossina morsitans morsitans]	529	gi|289740229|gb|ADD18862.1|spondin [Glossina morsitans morsitans]	ADD18862	2.90062e-17	61	86.2705	81	50
contig02950	spn43ac	1093	gi|195430280|ref|XP_002063184.1|GK21526 [Drosophila willistoni] >gi|194159269|gb|EDW74170.1| GK21526 [Drosophila willistoni]	XP_002063184	5.45373e-85	71	277.715	260	187
contig00349	split isoform d	1835	gi|386768866|ref|NP_001245816.1|split ends, isoform D [Drosophila melanogaster] >gi|383291252|gb|AFH03493.1| split ends, isoform D [Drosophila melanogaster]	NP_001245816	1.99801e-36	50	155.606	599	304
contig10244	split isoform d	359	gi|195114438|ref|XP_002001774.1|GI17029 [Drosophila mojavensis] >gi|193912349|gb|EDW11216.1| GI17029 [Drosophila mojavensis]	XP_002001774	1.36363e-10	84	67.0106	64	54
contig11527	split isoform d	266	gi|195433104|ref|XP_002064555.1|GK23912 [Drosophila willistoni] >gi|194160640|gb|EDW75541.1| GK23912 [Drosophila willistoni]	XP_002064555	1.53326e-22	72	100.908	87	63
contig06417	split isoform a	692	gi|90855669|gb|ABE01196.1|IP15248p [Drosophila melanogaster]	ABE01196	2.34987e-102	94	312.768	168	158
contig00491	splicing factor u2af large subunit	1722	gi|289741197|gb|ADD19346.1|splicing factor U2AF large subunit [Glossina morsitans morsitans]	ADD19346	0	97	704.516	377	369
contig03520	splicing factor u2af 38 kda subunit	1015	gi|225581058|gb|ACN94635.1|GA17536 [Drosophila miranda]	ACN94635	9.70232e-129	99	380.948	179	178
contig02252	splicing factor srp54	1212	gi|195146978|ref|XP_002014460.1|GL18941 [Drosophila persimilis] >gi|194106413|gb|EDW28456.1| GL18941 [Drosophila persimilis]	XP_002014460	6.05592e-57	96	204.912	108	104
contig06201	splicing factor srp54	718	gi|194859370|ref|XP_001969361.1|GG10062 [Drosophila erecta] >gi|190661228|gb|EDV58420.1| GG10062 [Drosophila erecta]	XP_001969361	5.88313e-93	95	293.123	156	149
contig00044	splicing factor 45	2589	gi|195433330|ref|XP_002064668.1|GK23713 [Drosophila willistoni] >gi|194160753|gb|EDW75654.1| GK23713 [Drosophila willistoni]	XP_002064668	5.67243e-168	74	506.138	450	333
contig10699	splicing factor 3b subunit 4	328	gi|195469914|ref|XP_002099881.1|GE16738 [Drosophila yakuba] >gi|194187405|gb|EDX00989.1| GE16738 [Drosophila yakuba]	XP_002099881	1.74749e-59	98	196.052	97	96
contig00386	splicing factor 3b subunit 2	1795	gi|194855273|ref|XP_001968510.1|GG24466 [Drosophila erecta] >gi|190660377|gb|EDV57569.1| GG24466 [Drosophila erecta]	XP_001968510	0	95	671.003	396	378
contig04778	splicing factor 3b subunit 1-like	862	gi|170045972|ref|XP_001850562.1|U2 small nuclear ribonucleoprotein [Culex quinquefasciatus] >gi|167868920|gb|EDS32303.1| U2 small nuclear ribonucleoprotein [Culex quinquefasciatus]	XP_001850562	2.47848e-147	98	324.324	165	162
contig04719	splicing factor 3a subunit 3	863	gi|195389991|ref|XP_002053652.1|GJ24013 [Drosophila virilis] >gi|194151738|gb|EDW67172.1| GJ24013 [Drosophila virilis]	XP_002053652	8.50967e-105	94	300.056	167	158
contig04983	splicing factor 3a subunit 3	841	gi|194770892|ref|XP_001967517.1|GF20764 [Drosophila ananassae] >gi|190618527|gb|EDV34051.1| GF20764 [Drosophila ananassae]	XP_001967517	4.05126e-166	97	481.871	253	246
contig03151	splicing factor 3a subunit 2	1063	gi|289740415|gb|ADD18955.1|splicing factor 3A subunit 2 [Glossina morsitans morsitans]	ADD18955	8.70903e-149	97	431.795	249	244
contig02701	splicing factor	1125	gi|194750733|ref|XP_001957684.1|GF10538 [Drosophila ananassae] >gi|190624966|gb|EDV40490.1| GF10538 [Drosophila ananassae]	XP_001957684	7.91518e-123	96	372.089	224	216
contig00479	splicing arginine serine-rich 7	1729	gi|24582360|ref|NP_723226.1|x16 [Drosophila melanogaster] >gi|7243686|gb|AAF43414.1|AF232774_1 SR family splicing factor 9G8 [Drosophila melanogaster] >gi|6433840|emb|CAB60724.1| DXl6 protein [Drosophila melanogaster] >gi|7297188|gb|AAF52454.1| x16 [Drosophila melanogaster] >gi|20152051|gb|AAM11385.1| LD46359p [Drosophila melanogaster] >gi|220946366|gb|ACL85726.1| xl6-PA [synthetic construct] >gi…	NP_723226	3.13949e-49	79	181.03	130	103
contig02154	splicing	1236	gi|323301202|gb|ADX35943.1|RE23444p [Drosophila melanogaster]	ADX35943	1.34115e-55	93	196.823	107	100
contig05100	spliceosome associated protein	826	gi|195146423|ref|XP_002014184.1|GL22994 [Drosophila persimilis] >gi|194103127|gb|EDW25170.1| GL22994 [Drosophila persimilis]	XP_002014184	2.3259e-65	82	222.246	152	125
contig05672	spliceosomal protein sap	761	gi|195012560|ref|XP_001983703.1|GH16029 [Drosophila grimshawi] >gi|193897185|gb|EDV96051.1| GH16029 [Drosophila grimshawi]	XP_001983703	6.09776e-64	97	220.32	107	104
contig05885	spliceosomal protein on the x	744	gi|195060144|ref|XP_001995761.1|GH17589 [Drosophila grimshawi] >gi|193896547|gb|EDV95413.1| GH17589 [Drosophila grimshawi]	XP_001995761	8.44344e-57	94	194.897	104	98
contig05547	spliceosomal protein fbp21	775	gi|195118168|ref|XP_002003612.1|GI18009 [Drosophila mojavensis] >gi|193914187|gb|EDW13054.1| GI18009 [Drosophila mojavensis]	XP_002003612	1.39434e-88	80	277.715	242	194
contig01656	spirit	1331	gi|195447514|ref|XP_002071248.1|GK25688 [Drosophila willistoni] >gi|194167333|gb|EDW82234.1| GK25688 [Drosophila willistoni]	XP_002071248	2.34917e-63	62	219.935	251	156
contig01867	spirit	1285	gi|83763963|emb|CAJ12166.1|cg2056 protein [Drosophila simulans]	CAJ12166	5.28313e-64	60	217.238	248	151
contig02435	spirit	1176	gi|57865331|gb|AAW57295.1|clip-domain serine proteinase [Delia antiqua]	AAW57295	4.36623e-71	57	238.424	313	181
contig02066	spindle b	1249	gi|209946342|gb|ACI97402.1|spindle B [Drosophila simulans]	ACI97402	1.77915e-107	78	331.643	283	222
contig06718	spindle assembly abnormal 6	664	gi|195113789|ref|XP_002001450.1|GI10799 [Drosophila mojavensis] >gi|193918044|gb|EDW16911.1| GI10799 [Drosophila mojavensis]	XP_002001450	1.06541e-72	70	238.81	222	157
contig03517	sphingosine-1-phosphate lyase	1009	gi|195488831|ref|XP_002092479.1|GE14215 [Drosophila yakuba] >gi|194178580|gb|EDW92191.1| GE14215 [Drosophila yakuba]	XP_002092479	2.99423e-136	94	409.453	225	213
contig04221	sphingomyelin phosphodiesterase	921	gi|195023859|ref|XP_001985761.1|GH20981 [Drosophila grimshawi] >gi|193901761|gb|EDW00628.1| GH20981 [Drosophila grimshawi]	XP_001985761	1.127e-147	94	439.884	227	215
contig00687	sphingolipid delta 4 desaturase c-4 hydroxylase protein des2	1618	gi|125986881|ref|XP_001357203.1|GA21524 [Drosophila pseudoobscura pseudoobscura] >gi|54645534|gb|EAL34272.1| GA21524 [Drosophila pseudoobscura pseudoobscura]	XP_001357203	0	95	614.764	321	307
contig00781	spermine synthase	1575	gi|289742457|gb|ADD19976.1|spermidine synthase [Glossina morsitans morsitans]	ADD19976	1.01258e-169	94	452.981	253	239
contig01006	spermidine synthase	1496	gi|195446427|ref|XP_002070775.1|GK10845 [Drosophila willistoni] >gi|194166860|gb|EDW81761.1| GK10845 [Drosophila willistoni]	XP_002070775	2.13342e-157	86	460.299	286	247
contig02669	spermatogenesis-associated protein 20	1132	gi|195382934|ref|XP_002050183.1|GJ22002 [Drosophila virilis] >gi|194144980|gb|EDW61376.1| GJ22002 [Drosophila virilis]	XP_002050183	1.63455e-122	85	382.104	241	206
contig00850	sperm-leucylaminopeptidase 3	1550	gi|194868385|ref|XP_001972281.1|GG15436 [Drosophila erecta] >gi|190654064|gb|EDV51307.1| GG15436 [Drosophila erecta]	XP_001972281	5.16883e-172	88	475.707	330	291
contig04956	sperm-leucylaminopeptidase 1	837	gi|194865838|ref|XP_001971629.1|GG14331 [Drosophila erecta] >gi|190653412|gb|EDV50655.1| GG14331 [Drosophila erecta]	XP_001971629	1.53755e-140	81	418.313	277	227
contig00309	spectrin beta chain	1877	gi|194763182|ref|XP_001963712.1|GF21115 [Drosophila ananassae] >gi|190618637|gb|EDV34161.1| GF21115 [Drosophila ananassae]	XP_001963712	0	94	983.4	573	543
contig02376	spectrin beta chain	1185	gi|226515|prf||1516310Abeta spectrin	1516310A	0	99	645.966	395	394
contig05876	spectrin alpha chain	745	gi|77403889|gb|ABA81823.1|RE03775p [Drosophila melanogaster]	ABA81823	3.97719e-104	97	339.732	174	169
contig04663	specifically rac-associated	873	gi|170064454|ref|XP_001867531.1|cytoplasmic FMR1-interacting protein [Culex quinquefasciatus] >gi|167881861|gb|EDS45244.1| cytoplasmic FMR1-interacting protein [Culex quinquefasciatus]	XP_001867531	0	98	567	282	277
contig01152	spatzle-processing enzyme	1453	gi|195110975|ref|XP_002000055.1|GI24877 [Drosophila mojavensis] >gi|193916649|gb|EDW15516.1| GI24877 [Drosophila mojavensis]	XP_002000055	3.40211e-110	64	342.813	376	241
contig04532	spatzle-processing enzyme	888	gi|312285682|gb|ADQ64531.1|hypothetical protein [Bactrocera oleae]	ADQ64531	9.06913e-31	98	101.679	51	50
contig04188	sox14 protein	930	gi|6634125|emb|CAB64387.1|Sox14 protein [Drosophila melanogaster]	CAB64387	3.30434e-60	94	209.534	107	101
contig03444	sox box protein isoform a	1021	gi|195382569|ref|XP_002050002.1|GJ21897 [Drosophila virilis] >gi|194144799|gb|EDW61195.1| GJ21897 [Drosophila virilis]	XP_002050002	3.497e-11	90	59.6918	40	36
contig00471	sossb_drome ame: full=soss complex subunit b homolog	1728	gi|195338909|ref|XP_002036066.1|GM13565 [Drosophila sechellia] >gi|194129946|gb|EDW51989.1| GM13565 [Drosophila sechellia]	XP_002036066	1.00308e-65	82	223.402	145	120
contig04278	sorting nexin-9	918	gi|289743129|gb|ADD20312.1|sorting nexin 9 [Glossina morsitans morsitans]	ADD20312	4.06815e-32	65	113.235	110	72
contig07347	sorting nexin-9	611	gi|289743129|gb|ADD20312.1|sorting nexin 9 [Glossina morsitans morsitans]	ADD20312	1.39975e-113	90	345.895	204	184
contig00335	sorting nexin-6	1849	gi|386769320|ref|NP_001245939.1|Snx6, isoform B [Drosophila melanogaster] >gi|383291392|gb|AFH03613.1| Snx6, isoform B [Drosophila melanogaster]	NP_001245939	0	86	702.205	469	406
contig02010	sorting nexin 9	1257	gi|289743129|gb|ADD20312.1|sorting nexin 9 [Glossina morsitans morsitans]	ADD20312	4.84522e-05	71	45.0542	39	28
contig00575	sorting nexin	1672	gi|195438515|ref|XP_002067182.1|GK24153 [Drosophila willistoni] >gi|194163267|gb|EDW78168.1| GK24153 [Drosophila willistoni]	XP_002067182	0	93	714.531	395	371
contig00961	sorting nexin	1513	gi|125977142|ref|XP_001352604.1|GA19839 [Drosophila pseudoobscura pseudoobscura] >gi|195168097|ref|XP_002024868.1| GL17876 [Drosophila persimilis] >gi|54641352|gb|EAL30102.1| GA19839 [Drosophila pseudoobscura pseudoobscura] >gi|194108298|gb|EDW30341.1| GL17876 [Drosophila persimilis]	XP_001352604	3.58545e-09	75	67.781	56	42
contig01471	sorting nexin	1373	gi|195110563|ref|XP_001999849.1|GI22847 [Drosophila mojavensis] >gi|195400240|ref|XP_002058726.1| GJ14149 [Drosophila virilis] >gi|193916443|gb|EDW15310.1| GI22847 [Drosophila mojavensis] >gi|194142286|gb|EDW58694.1| GJ14149 [Drosophila virilis]	XP_001999849	2.51157e-115	100	346.665	167	167
contig07173	sorting nexin	627	gi|125977142|ref|XP_001352604.1|GA19839 [Drosophila pseudoobscura pseudoobscura] >gi|195168097|ref|XP_002024868.1| GL17876 [Drosophila persimilis] >gi|54641352|gb|EAL30102.1| GA19839 [Drosophila pseudoobscura pseudoobscura] >gi|194108298|gb|EDW30341.1| GL17876 [Drosophila persimilis]	XP_001352604	1.87908e-21	68	100.523	94	64
contig10907	sorting nexin	313	gi|195375116|ref|XP_002046349.1|GJ12849 [Drosophila virilis] >gi|194153507|gb|EDW68691.1| GJ12849 [Drosophila virilis]	XP_002046349	2.12535e-43	86	157.532	94	81
contig00004	sorbitol dehydrogenase	3367	gi|289741749|gb|ADD19622.1|thioredoxin binding protein tBP-2/VDUP1 [Glossina morsitans morsitans]	ADD19622	0	90	729.939	422	383
contig06733	sorbitol dehydrogenase	666	gi|312285788|gb|ADQ64584.1|hypothetical protein [Bactrocera oleae]	ADQ64584	9.11808e-110	100	325.479	169	169
contig10000	sorbitol dehydrogenase	381	gi|289741353|gb|ADD19424.1|sorbitol dehydrogenase [Glossina morsitans morsitans]	ADD19424	6.21263e-55	84	185.652	125	106
contig10001	sorbitol dehydrogenase	381	gi|289741353|gb|ADD19424.1|sorbitol dehydrogenase [Glossina morsitans morsitans]	ADD19424	6.21263e-55	84	185.652	125	106
contig10931	sorbitol dehydrogenase	311	gi|390179498|ref|XP_002138026.2|GA27549 [Drosophila pseudoobscura pseudoobscura] >gi|388859877|gb|EDY68584.2| GA27549 [Drosophila pseudoobscura pseudoobscura]	XP_002138026	7.97683e-30	93	117.857	61	57
contig06316	something that sticks like isoform b	707	gi|386768546|ref|NP_001246487.1|something that sticks like glue, isoform B [Drosophila melanogaster] >gi|295855540|gb|ADG46060.1| MIP16350p [Drosophila melanogaster] >gi|383302674|gb|AFH08240.1| something that sticks like glue, isoform B [Drosophila melanogaster]	NP_001246487	1.08554e-108	80	332.798	233	188
contig01419	something about silencing protein 10-like	1388	gi|195396821|ref|XP_002057027.1|GJ16854 [Drosophila virilis] >gi|194146794|gb|EDW62513.1| GJ16854 [Drosophila virilis]	XP_002057027	1.02992e-123	72	378.252	444	320
contig04985	soma ferritin	836	gi|307198815|gb|EFN79593.1|Soma ferritin [Harpegnathos saltator]	EFN79593	7.52612e-47	76	164.851	151	116
contig01213	solute carrier organic anion transporter family member 3a1-like	1431	gi|195171439|ref|XP_002026513.1|GL15588 [Drosophila persimilis] >gi|194111419|gb|EDW33462.1| GL15588 [Drosophila persimilis]	XP_002026513	1.30573e-62	87	225.328	138	121
contig04759	solute carrier family 35 member e1 homolog	861	gi|195438667|ref|XP_002067254.1|GK16322 [Drosophila willistoni] >gi|194163339|gb|EDW78240.1| GK16322 [Drosophila willistoni]	XP_002067254	1.27566e-39	96	141.354	78	75
contig07391	solute carrier family 30 member 9	606	gi|195334809|ref|XP_002034069.1|GM21665 [Drosophila sechellia] >gi|194126039|gb|EDW48082.1| GM21665 [Drosophila sechellia]	XP_002034069	1.48314e-60	89	196.823	134	120
contig04713	solute carrier family 25 member 46	864	gi|195425859|ref|XP_002061180.1|GK10284 [Drosophila willistoni] >gi|194157265|gb|EDW72166.1| GK10284 [Drosophila willistoni]	XP_002061180	3.46853e-28	61	120.939	145	89
contig06227	solute carrier family 17 (anion sugar transporter) member isoform cra_b	714	gi|195037495|ref|XP_001990196.1|GH18362 [Drosophila grimshawi] >gi|193894392|gb|EDV93258.1| GH18362 [Drosophila grimshawi]	XP_001990196	1.38059e-50	59	182.185	236	140
contig00346	soluble nsf attachment protein	1829	gi|194874778|ref|XP_001973464.1|GG16100 [Drosophila erecta] >gi|190655247|gb|EDV52490.1| GG16100 [Drosophila erecta]	XP_001973464	0	97	581.252	292	285
contig00499	sodium-dependent phosphate transporter	1713	gi|289743127|gb|ADD20311.1|permease of the major facilitator superfamily [Glossina morsitans morsitans]	ADD20311	2.43308e-166	72	493.041	457	333
contig01188	sodium-dependent phosphate transporter	1439	gi|289743127|gb|ADD20311.1|permease of the major facilitator superfamily [Glossina morsitans morsitans]	ADD20311	1.80348e-147	69	441.425	420	293
contig01682	sodium-dependent phosphate transporter	1324	gi|289743127|gb|ADD20311.1|permease of the major facilitator superfamily [Glossina morsitans morsitans]	ADD20311	4.496e-171	84	499.975	333	281
contig02075	sodium-dependent phosphate transporter	1240	gi|289743127|gb|ADD20311.1|permease of the major facilitator superfamily [Glossina morsitans morsitans]	ADD20311	1.07026e-83	66	274.633	281	188
contig03341	sodium-dependent phosphate transporter	1038	gi|198474532|ref|XP_001356729.2|GA15786 [Drosophila pseudoobscura pseudoobscura] >gi|198138431|gb|EAL33794.2| GA15786 [Drosophila pseudoobscura pseudoobscura]	XP_001356729	2.11883e-46	92	174.096	100	92
contig03670	sodium-dependent phosphate transporter	995	gi|195032184|ref|XP_001988453.1|GH11174 [Drosophila grimshawi] >gi|193904453|gb|EDW03320.1| GH11174 [Drosophila grimshawi]	XP_001988453	1.86749e-83	88	271.937	202	178
contig05867	sodium-dependent phosphate transporter	744	gi|194755463|ref|XP_001960011.1|GF13156 [Drosophila ananassae] >gi|190621309|gb|EDV36833.1| GF13156 [Drosophila ananassae]	XP_001960011	8.49275e-88	89	278.485	159	143
contig00282	sodium potassium-dependent atpase beta-2 subunit	1907	gi|289739675|gb|ADD18585.1|Na+/K+ ATPase beta subunit [Glossina morsitans morsitans]	ADD18585	5.66468e-119	77	367.851	272	212
contig03853	sodium potassium-dependent atpase beta-2 subunit	972	gi|195155698|ref|XP_002018738.1|GL25960 [Drosophila persimilis] >gi|194114891|gb|EDW36934.1| GL25960 [Drosophila persimilis]	XP_002018738	0	96	542.732	276	265
contig02532	sodium dicarboxylate	1159	gi|194751779|ref|XP_001958201.1|GF10804 [Drosophila ananassae] >gi|190625483|gb|EDV41007.1| GF10804 [Drosophila ananassae]	XP_001958201	5.59895e-53	94	194.897	111	105
contig03396	sodium chloride cotransporter isoform a	1030	gi|194747119|ref|XP_001956000.1|GF24985 [Drosophila ananassae] >gi|190623282|gb|EDV38806.1| GF24985 [Drosophila ananassae]	XP_001956000	4.78683e-130	88	326.635	205	181
contig01090	socs box protein ssb-1	1469	gi|195327905|ref|XP_002030657.1|GM25566 [Drosophila sechellia] >gi|194119600|gb|EDW41643.1| GM25566 [Drosophila sechellia]	XP_002030657	9.82309e-96	79	303.138	222	176
contig08669	snrnp sm protein	497	gi|390178194|ref|XP_002137483.2|GA30187 [Drosophila pseudoobscura pseudoobscura] >gi|388859360|gb|EDY68041.2| GA30187 [Drosophila pseudoobscura pseudoobscura]	XP_002137483	1.349e-40	99	142.51	101	100
contig05225	sno isoform b	813	gi|195148088|ref|XP_002015006.1|GL19481 [Drosophila persimilis] >gi|194106959|gb|EDW29002.1| GL19481 [Drosophila persimilis]	XP_002015006	4.35081e-36	68	145.206	154	105
contig01877	snf4 amp-activated protein kinase gamma subunit	1283	gi|195389468|ref|XP_002053398.1|GJ23359 [Drosophila virilis] >gi|194151484|gb|EDW66918.1| GJ23359 [Drosophila virilis]	XP_002053398	2.08414e-37	70	155.221	160	112
contig04414	snf4 amp-activated protein kinase gamma isoform a	902	gi|198456569|ref|XP_002136322.1|GA27910 [Drosophila pseudoobscura pseudoobscura] >gi|198142663|gb|EDY71389.1| GA27910 [Drosophila pseudoobscura pseudoobscura]	XP_002136322	7.52473e-29	77	122.094	88	68
contig03493	snare vti1a protein	1017	gi|195126244|ref|XP_002007584.1|GI12301 [Drosophila mojavensis] >gi|193919193|gb|EDW18060.1| GI12301 [Drosophila mojavensis]	XP_002007584	2.5385e-82	79	260.381	230	182
contig08147	smooth muscle	542	gi|195378986|ref|XP_002048262.1|GJ13870 [Drosophila virilis] >gi|194155420|gb|EDW70604.1| GJ13870 [Drosophila virilis]	XP_002048262	5.3851e-51	82	183.341	116	96
contig02842	smg8_aedae ame: full=protein smg8 ame: full=protein smg-8 homolog	1106	gi|157134902|ref|XP_001656499.1|hypothetical protein AaeL_AAEL003157 [Aedes aegypti] >gi|121957012|sp|Q17G65.1|SMG8_AEDAE RecName: Full=Protein SMG8; AltName: Full=Protein smg-8 homolog >gi|108881359|gb|EAT45584.1| conserved hypothetical protein [Aedes aegypti]	XP_001656499	1.00181e-51	80	193.741	143	115
contig03838	smc1	972	gi|209946238|gb|ACI97350.1|SMC1 [Drosophila melanogaster]	ACI97350	9.37419e-172	93	490.345	272	255
contig05341	small ribonucleoprotein particle u1 subunit 70k	801	gi|195577189|ref|XP_002078455.1|GD22522 [Drosophila simulans] >gi|194190464|gb|EDX04040.1| GD22522 [Drosophila simulans]	XP_002078455	9.93604e-08	65	56.9954	60	39
contig05415	small optic isoform b	790	gi|195132625|ref|XP_002010743.1|GI21537 [Drosophila mojavensis] >gi|193907531|gb|EDW06398.1| GI21537 [Drosophila mojavensis]	XP_002010743	7.75717e-125	97	337.421	164	160
contig05558	small nuclear ribonucleoprotein-associated protein b	775	gi|195118784|ref|XP_002003916.1|GI18165 [Drosophila mojavensis] >gi|195384904|ref|XP_002051152.1| GJ14598 [Drosophila virilis] >gi|193914491|gb|EDW13358.1| GI18165 [Drosophila mojavensis] >gi|194147609|gb|EDW63307.1| GJ14598 [Drosophila virilis]	XP_002003916	7.84473e-67	96	216.468	153	147
contig04595	small nuclear ribonucleoprotein sm d3	880	gi|195384527|ref|XP_002050966.1|GJ19907 [Drosophila virilis] >gi|194145763|gb|EDW62159.1| GJ19907 [Drosophila virilis]	XP_002050966	3.08148e-52	100	178.718	83	83
contig03025	small nuclear ribonucleoprotein sm d1	1082	gi|195019728|ref|XP_001985042.1|GH14721 [Drosophila grimshawi] >gi|193898524|gb|EDV97390.1| GH14721 [Drosophila grimshawi]	XP_001985042	5.22457e-45	98	160.999	81	80
contig06939	small nuclear ribonucleoprotein f	646	gi|110760095|ref|XP_001120305.1|PREDICTED: small nuclear ribonucleoprotein F isoform 1 [Apis mellifera] >gi|328782586|ref|XP_003250168.1| PREDICTED: small nuclear ribonucleoprotein F isoform 2 [Apis mellifera] >gi|380015356|ref|XP_003691669.1| PREDICTED: small nuclear ribonucleoprotein F-like [Apis florea] >gi|383862941|ref|XP_003706941.1| PREDICTED: small nuclear ribonucleoprotein F-like [Megach…	XP_001120305	4.60263e-39	92	139.813	78	72
contig05786	small nuclear ribonucleoprotein e	752	gi|24582631|ref|NP_609162.1|small ribonucleoprotein particle protein SmE [Drosophila melanogaster] >gi|29428063|sp|Q9VLV5.1|RUXE_DROME RecName: Full=Probable small nuclear ribonucleoprotein E; Short=snRNP-E; AltName: Full=Sm protein E; Short=Sm-E; Short=SmE >gi|7297315|gb|AAF52576.1| small ribonucleoprotein particle protein SmE [Drosophila melanogaster] >gi|28317182|gb|AAO39600.1| GM19936p [Droso…	NP_609162	6.0678e-56	97	184.882	94	92
contig00359	small membrane protein	1823	gi|195157180|ref|XP_002019474.1|GL12204 [Drosophila persimilis] >gi|194116065|gb|EDW38108.1| GL12204 [Drosophila persimilis]	XP_002019474	3.50234e-41	65	156.377	178	117
contig05367	small glutamine-rich tetratricopeptide containing isoform a	798	gi|194758920|ref|XP_001961704.1|GF14798 [Drosophila ananassae] >gi|190615401|gb|EDV30925.1| GF14798 [Drosophila ananassae]	XP_001961704	2.62452e-91	71	284.648	273	195
contig01855	small edrk-rich factor 1-like	1283	gi|24647419|ref|NP_732133.1|CG17931 [Drosophila melanogaster] >gi|194901272|ref|XP_001980176.1| GG20026 [Drosophila erecta] >gi|195501003|ref|XP_002097615.1| GE26320 [Drosophila yakuba] >gi|23396857|sp|Q9VEW2.1|SERFL_DROME RecName: Full=Putative SERF-like protein >gi|7300138|gb|AAF55305.1| CG17931 [Drosophila melanogaster] >gi|190651879|gb|EDV49134.1| GG20026 [Drosophila erecta] >gi|194183716|gb|…	NP_732133	9.64019e-14	90	75.0998	43	39
contig00177	small calcium-binding mitochondrial	2098	gi|24663279|ref|NP_729803.1|CG32103, isoform C [Drosophila melanogaster] >gi|21429170|gb|AAM50304.1| RE56970p [Drosophila melanogaster] >gi|23093605|gb|AAF49922.2| CG32103, isoform C [Drosophila melanogaster] >gi|220958030|gb|ACL91558.1| CG32103-PC [synthetic construct]	NP_729803	0	85	531.176	363	312
contig00141	small bristles	2170	gi|195394079|ref|XP_002055673.1|GJ18656 [Drosophila virilis] >gi|194150183|gb|EDW65874.1| GJ18656 [Drosophila virilis]	XP_002055673	3.55316e-56	77	177.178	143	111
contig01095	small bristles	1466	gi|195394079|ref|XP_002055673.1|GJ18656 [Drosophila virilis] >gi|194150183|gb|EDW65874.1| GJ18656 [Drosophila virilis]	XP_002055673	1.44073e-105	67	340.117	338	229
contig11333	small androgen receptor-interacting protein	279	gi|198475032|ref|XP_001356904.2|GA10259 [Drosophila pseudoobscura pseudoobscura] >gi|198138647|gb|EAL33970.2| GA10259 [Drosophila pseudoobscura pseudoobscura]	XP_001356904	2.78056e-18	74	84.3445	89	66
contig07440	slit-robo rho gtpase-activating protein 1	601	gi|345495357|ref|XP_001607307.2|PREDICTED: SLIT-ROBO Rho GTPase-activating protein 1-like [Nasonia vitripennis]	XP_001607307	1.61854e-76	81	258.84	194	159
contig03279	slip1_drome ame: full=slo-interacting protein 1 ame: full=dslip1	1035	gi|195133946|ref|XP_002011399.1|GI14063 [Drosophila mojavensis] >gi|193912022|gb|EDW10889.1| GI14063 [Drosophila mojavensis]	XP_002011399	6.15025e-30	68	129.798	129	89
contig04819	slender lobes	859	gi|194894502|ref|XP_001978079.1|GG17887 [Drosophila erecta] >gi|190649728|gb|EDV47006.1| GG17887 [Drosophila erecta]	XP_001978079	2.32832e-45	63	174.481	213	136
contig12419	slender lobes	203	gi|195048334|ref|XP_001992512.1|GH24162 [Drosophila grimshawi] >gi|193893353|gb|EDV92219.1| GH24162 [Drosophila grimshawi]	XP_001992512	1.8569e-11	83	67.3958	67	56
contig08322	slc45 ortholog 1	526	gi|195442818|ref|XP_002069143.1|GK24322 [Drosophila willistoni] >gi|194165228|gb|EDW80129.1| GK24322 [Drosophila willistoni]	XP_002069143	1.64163e-70	90	168.703	97	88
contig07697	skp1 dimerization domain protein	582	gi|339254126|ref|XP_003372286.1|Skp1 family, dimerization domain protein [Trichinella spiralis] >gi|316967334|gb|EFV51769.1| Skp1 family, dimerization domain protein [Trichinella spiralis]	XP_003372286	1.66215e-06	65	53.9138	58	38
contig09374	skeletal muscle kidney enriched inositol 5-phosphatase	432	gi|125808692|ref|XP_001360834.1|GA19874 [Drosophila pseudoobscura pseudoobscura] >gi|54636006|gb|EAL25409.1| GA19874 [Drosophila pseudoobscura pseudoobscura]	XP_001360834	3.34081e-62	83	204.912	137	114
contig08255	sisterless a	532	gi|195131375|ref|XP_002010126.1|GI15754 [Drosophila mojavensis] >gi|193908576|gb|EDW07443.1| GI15754 [Drosophila mojavensis]	XP_002010126	4.14566e-07	54	55.4546	104	57
contig04192	sister chromatid cohesion protein dcc1-like	928	gi|56201304|dbj|BAD72906.1|unnamed protein product [Drosophila simulans] >gi|56201323|dbj|BAD72924.1| unnamed protein product [Drosophila sechellia]	BAD72906	1.79468e-119	84	360.147	256	216
contig09696	sister chromatid cohesion protein dcc1-like	406	gi|195486928|ref|XP_002091710.1|GE12100 [Drosophila yakuba] >gi|194177811|gb|EDW91422.1| GE12100 [Drosophila yakuba]	XP_002091710	2.0999e-32	90	127.487	70	63
contig09795	single-stranded dna-binding protein mssp-1	397	gi|198465625|ref|XP_001353703.2|GA16892 [Drosophila pseudoobscura pseudoobscura] >gi|198150245|gb|EAL29436.2| GA16892 [Drosophila pseudoobscura pseudoobscura]	XP_001353703	3.94752e-17	95	85.5001	47	45
contig05702	single-stranded dna-binding mitochondrial	760	gi|195036068|ref|XP_001989493.1|GH18833 [Drosophila grimshawi] >gi|193893689|gb|EDV92555.1| GH18833 [Drosophila grimshawi]	XP_001989493	5.15216e-72	84	227.639	143	121
contig03009	single-strand selective monofunctional uracil dna glycosylase	1082	gi|195391482|ref|XP_002054389.1|GJ24424 [Drosophila virilis] >gi|194152475|gb|EDW67909.1| GJ24424 [Drosophila virilis]	XP_002054389	2.49224e-105	77	322.013	244	190
contig09882	single kunitz protease inhibitor	390	gi|223634762|sp|B2G331.1|APHC1_HETCRRecName: Full=Analgesic polypeptide HC1; Short=APHC1; Flags: Precursor >gi|187264140|emb|CAP69846.1| analgesic polypeptide Heteractis crispa 1 protein precursor	B2G331	8.32994e-15	63	73.559	68	43
contig05530	sin3b	775	gi|195029591|ref|XP_001987655.1|GH19841 [Drosophila grimshawi] >gi|193903655|gb|EDW02522.1| GH19841 [Drosophila grimshawi]	XP_001987655	1.0161e-31	54	134.035	268	147
contig00088	sin3 histone deacetylase corepressor complex component sds3-like	2363	gi|289742089|gb|ADD19792.1|histone deacetylase complex protein [Glossina morsitans morsitans]	ADD19792	1.91305e-130	81	402.905	333	273
contig10720	simila to cg6426	327	gi|389608463|dbj|BAM17841.1|similar to CG6426 [Papilio xuthus]	BAM17841	5.60814e-08	67	55.4546	46	31
contig02903	signal-transducer and activator of transcription protein at isoform b	1096	gi|289812778|gb|ADD18408.1|STAT protein [Glossina morsitans morsitans]	ADD18408	1.23622e-144	75	426.017	341	258
contig01914	signal sequence receptor beta	1279	gi|195016435|ref|XP_001984410.1|GH16443 [Drosophila grimshawi] >gi|193897892|gb|EDV96758.1| GH16443 [Drosophila grimshawi]	XP_001984410	8.58496e-111	92	334.724	190	175
contig02056	signal recognition particle receptor beta	1246	gi|195375965|ref|XP_002046767.1|GJ12305 [Drosophila virilis] >gi|194153925|gb|EDW69109.1| GJ12305 [Drosophila virilis]	XP_002046767	2.64795e-113	84	342.813	244	207
contig02068	signal recognition particle protein 72	1250	gi|195113033|ref|XP_002001074.1|GI10583 [Drosophila mojavensis] >gi|193917668|gb|EDW16535.1| GI10583 [Drosophila mojavensis]	XP_002001074	0	90	543.502	361	326
contig08028	signal recognition particle 68 kda protein	551	gi|195490999|ref|XP_002093377.1|GE20795 [Drosophila yakuba] >gi|194179478|gb|EDW93089.1| GE20795 [Drosophila yakuba]	XP_002093377	4.91364e-89	90	283.108	184	167
contig01069	signal recognition particle 54 kda protein	1475	gi|157134401|ref|XP_001663285.1|signal recognition particle 54 kda protein [Aedes aegypti] >gi|108870487|gb|EAT34712.1| signal recognition particle 54 kda protein [Aedes aegypti]	XP_001663285	0	95	537.339	299	287
contig06930	signal recognition particle 19 kda protein	647	gi|195126084|ref|XP_002007504.1|GI12354 [Drosophila mojavensis] >gi|193919113|gb|EDW17980.1| GI12354 [Drosophila mojavensis]	XP_002007504	1.42942e-68	83	218.009	137	114
contig08253	signal recognition particle 14 kda	533	gi|25012649|gb|AAN71420.1|RE48595p, partial [Drosophila melanogaster]	AAN71420	5.12275e-47	89	159.844	98	88
contig07591	signal recognition 9kd-	590	gi|194751123|ref|XP_001957876.1|GF23801 [Drosophila ananassae] >gi|190625158|gb|EDV40682.1| GF23801 [Drosophila ananassae]	XP_001957876	6.2304e-45	100	154.066	77	77
contig00011	signal peptide peptidase	3093	gi|289740747|gb|ADD19121.1|signal peptide protease [Glossina morsitans morsitans]	ADD19121	0	93	627.476	359	336
contig06769	signal peptidase subunit	662	gi|157106881|ref|XP_001649527.1|signal peptidase 12kDa subunit, putative [Aedes aegypti] >gi|108879760|gb|EAT43985.1| signal peptidase 12kDa subunit, putative [Aedes aegypti]	XP_001649527	2.90128e-38	81	138.272	88	72
contig05147	signal peptidase complex subunit 3	822	gi|195444264|ref|XP_002069788.1|GK11711 [Drosophila willistoni] >gi|194165873|gb|EDW80774.1| GK11711 [Drosophila willistoni]	XP_002069788	4.44966e-109	93	324.324	179	167
contig00774	signal peptidase 18 kda subunit	1572	gi|195389741|ref|XP_002053533.1|GJ23297 [Drosophila virilis] >gi|194151619|gb|EDW67053.1| GJ23297 [Drosophila virilis]	XP_002053533	7.76383e-121	97	363.999	185	181
contig03674	si:ch211- partial	983	gi|24585316|ref|NP_609998.1|CG10631 [Drosophila melanogaster] >gi|7298624|gb|AAF53840.1| CG10631 [Drosophila melanogaster]	NP_609998	1.22706e-06	59	58.9214	76	45
contig04331	shuttle isoform a	910	gi|195388914|ref|XP_002053123.1|GJ23514 [Drosophila virilis] >gi|194151209|gb|EDW66643.1| GJ23514 [Drosophila virilis]	XP_002053123	1.04381e-123	86	379.793	258	224
contig05164	short-chain dehydrogenase	820	gi|195573044|ref|XP_002104505.1|GD18413 [Drosophila simulans] >gi|194200432|gb|EDX14008.1| GD18413 [Drosophila simulans]	XP_002104505	4.1416e-66	65	219.164	221	145
contig00898	short-chain dehydrogenase	1535	gi|289743401|gb|ADD20448.1|hydroxysteroid dehydrogenase-like 2 [Glossina morsitans morsitans]	ADD20448	0	84	652.899	413	347
contig01061	short-chain dehydrogenase	1477	gi|125982994|ref|XP_001355262.1|GA12240 [Drosophila pseudoobscura pseudoobscura] >gi|195168792|ref|XP_002025214.1| GL13353 [Drosophila persimilis] >gi|54643576|gb|EAL32319.1| GA12240 [Drosophila pseudoobscura pseudoobscura] >gi|194108670|gb|EDW30713.1| GL13353 [Drosophila persimilis]	XP_001355262	9.96414e-146	83	431.795	296	246
contig02122	short-chain dehydrogenase	1238	gi|195454635|ref|XP_002074334.1|GK18350 [Drosophila willistoni] >gi|194170419|gb|EDW85320.1| GK18350 [Drosophila willistoni]	XP_002074334	2.16945e-137	80	407.142	296	237
contig02399	short-chain dehydrogenase	1183	gi|195383254|ref|XP_002050341.1|GJ22105 [Drosophila virilis] >gi|194145138|gb|EDW61534.1| GJ22105 [Drosophila virilis]	XP_002050341	4.16838e-176	88	505.368	321	283
contig02446	short-chain dehydrogenase	1174	gi|289741513|gb|ADD19504.1|putative short chain-type dehydrogenase [Glossina morsitans morsitans]	ADD19504	1.46036e-120	82	360.533	247	204
contig02687	short-chain dehydrogenase	1127	gi|195119882|ref|XP_002004458.1|GI19943 [Drosophila mojavensis] >gi|193909526|gb|EDW08393.1| GI19943 [Drosophila mojavensis]	XP_002004458	3.76288e-154	87	446.817	274	241
contig03263	short-chain dehydrogenase	1045	gi|195394712|ref|XP_002055986.1|GJ10468 [Drosophila virilis] >gi|194142695|gb|EDW59098.1| GJ10468 [Drosophila virilis]	XP_002055986	1.71645e-107	82	238.81	152	125
contig05394	short-chain dehydrogenase	793	gi|195331197|ref|XP_002032289.1|GM23600 [Drosophila sechellia] >gi|194121232|gb|EDW43275.1| GM23600 [Drosophila sechellia]	XP_002032289	4.21382e-61	65	206.068	219	143
contig05500	short-chain dehydrogenase	780	gi|194753454|ref|XP_001959027.1|GF12671 [Drosophila ananassae] >gi|190620325|gb|EDV35849.1| GF12671 [Drosophila ananassae]	XP_001959027	1.09914e-60	88	205.682	125	110
contig07047	short-chain dehydrogenase	637	gi|195399261|ref|XP_002058239.1|GJ15602 [Drosophila virilis] >gi|194150663|gb|EDW66347.1| GJ15602 [Drosophila virilis]	XP_002058239	3.22003e-79	85	250.751	154	131
contig08102	short-chain dehydrogenase	545	gi|195399261|ref|XP_002058239.1|GJ15602 [Drosophila virilis] >gi|194150663|gb|EDW66347.1| GJ15602 [Drosophila virilis]	XP_002058239	1.9999e-84	86	263.077	154	133
contig08879	short-chain dehydrogenase	478	gi|195130885|ref|XP_002009881.1|GI14997 [Drosophila mojavensis] >gi|193908331|gb|EDW07198.1| GI14997 [Drosophila mojavensis]	XP_002009881	3.44906e-42	73	150.984	159	117
contig09010	short-chain dehydrogenase	466	gi|195447358|ref|XP_002071178.1|GK25275 [Drosophila willistoni] >gi|194167263|gb|EDW82164.1| GK25275 [Drosophila willistoni]	XP_002071178	5.60757e-65	84	211.846	142	120
contig10174	short-chain dehydrogenase	366	gi|114050771|ref|NP_001040154.1|short-chain dehydrogenease/reductase [Bombyx mori] >gi|87248225|gb|ABD36165.1| short-chain dehydrogenease/reductase [Bombyx mori]	NP_001040154	6.44429e-23	71	98.5969	99	71
contig10677	short-chain dehydrogenase	330	gi|114050771|ref|NP_001040154.1|short-chain dehydrogenease/reductase [Bombyx mori] >gi|87248225|gb|ABD36165.1| short-chain dehydrogenease/reductase [Bombyx mori]	NP_001040154	8.21209e-24	71	100.523	99	71
contig10878	short-chain dehydrogenase	315	gi|195113667|ref|XP_002001389.1|GI10765 [Drosophila mojavensis] >gi|193917983|gb|EDW16850.1| GI10765 [Drosophila mojavensis]	XP_002001389	1.42792e-07	76	56.225	43	33
contig11641	short-chain dehydrogenase	259	gi|239789830|dbj|BAH71514.1|ACYPI007791 [Acyrthosiphon pisum]	BAH71514	2.74984e-22	75	95.5153	69	52
contig12072	short-chain dehydrogenase	226	gi|195054086|ref|XP_001993957.1|GH18214 [Drosophila grimshawi] >gi|193895827|gb|EDV94693.1| GH18214 [Drosophila grimshawi]	XP_001993957	6.03027e-19	89	80.1073	46	41
contig03449	short spindle 3	1019	gi|195114380|ref|XP_002001745.1|GI17016 [Drosophila mojavensis] >gi|193912320|gb|EDW11187.1| GI17016 [Drosophila mojavensis]	XP_002001745	1.29864e-68	74	244.202	189	140
contig04621	short spindle 2	872	gi|194870622|ref|XP_001972687.1|GG15659 [Drosophila erecta] >gi|190654470|gb|EDV51713.1| GG15659 [Drosophila erecta]	XP_001972687	3.42029e-16	56	87.4261	154	87
contig04600	short isoform l	879	gi|3758909|emb|CAA09869.1|Kakapo [Drosophila melanogaster]	CAA09869	0	95	563.918	292	279
contig07469	short isoform k	599	gi|221330231|ref|NP_001137659.1|short stop, isoform K [Drosophila melanogaster] >gi|220902207|gb|ACL83113.1| short stop, isoform K [Drosophila melanogaster]	NP_001137659	2.60832e-09	80	65.0846	47	38
contig07364	short isoform i	609	gi|21430276|gb|AAM50816.1|LD35918p [Drosophila melanogaster]	AAM50816	4.91897e-135	96	391.349	203	196
contig01885	short isoform h	1281	gi|195124419|ref|XP_002006690.1|GI18447 [Drosophila mojavensis] >gi|193911758|gb|EDW10625.1| GI18447 [Drosophila mojavensis]	XP_002006690	1.68659e-157	81	505.753	403	330
contig02658	short isoform h	1135	gi|195124419|ref|XP_002006690.1|GI18447 [Drosophila mojavensis] >gi|193911758|gb|EDW10625.1| GI18447 [Drosophila mojavensis]	XP_002006690	4.37438e-111	72	369.777	331	239
contig06915	short isoform h	639	gi|195334192|ref|XP_002033768.1|GM20247 [Drosophila sechellia] >gi|194125738|gb|EDW47781.1| GM20247 [Drosophila sechellia]	XP_002033768	1.3085e-90	82	303.138	213	176
contig07448	short isoform h	601	gi|21483436|gb|AAM52693.1|LD39385p [Drosophila melanogaster]	AAM52693	1.21674e-101	89	327.791	200	178
contig07956	short isoform h	559	gi|195334192|ref|XP_002033768.1|GM20247 [Drosophila sechellia] >gi|194125738|gb|EDW47781.1| GM20247 [Drosophila sechellia]	XP_002033768	3.22236e-95	89	315.079	186	166
contig00039	short isoform ab	2636	gi|195442045|ref|XP_002068771.1|GK17953 [Drosophila willistoni] >gi|194164856|gb|EDW79757.1| GK17953 [Drosophila willistoni]	XP_002068771	0	82	1182.55	877	727
contig01186	short isoform ab	1441	gi|195583169|ref|XP_002081396.1|GD25734 [Drosophila simulans] >gi|194193405|gb|EDX06981.1| GD25734 [Drosophila simulans]	XP_002081396	0	83	731.48	503	420
contig06146	short isoform ab	723	gi|386767915|ref|NP_001246311.1|short stop, isoform AB [Drosophila melanogaster] >gi|383302466|gb|AFH08065.1| short stop, isoform AB [Drosophila melanogaster]	NP_001246311	1.61594e-15	55	85.1149	143	80
contig06318	short isoform ab	705	gi|195056389|ref|XP_001995090.1|GH22959 [Drosophila grimshawi] >gi|193899296|gb|EDV98162.1| GH22959 [Drosophila grimshawi]	XP_001995090	9.84586e-63	68	223.787	235	160
contig10740	short chain type dehydrogenase	325	gi|157117197|ref|XP_001652982.1|short chain type dehydrogenase [Aedes aegypti] >gi|108876126|gb|EAT40351.1| short chain type dehydrogenase [Aedes aegypti] >gi|122937792|gb|ABM68625.1| AAEL007893-PA [Aedes aegypti]	XP_001652982	3.00096e-41	78	146.362	107	84
contig11049	short chain type dehydrogenase	302	gi|195146306|ref|XP_002014127.1|GL24510 [Drosophila persimilis] >gi|194103070|gb|EDW25113.1| GL24510 [Drosophila persimilis]	XP_002014127	5.82538e-40	82	142.895	90	74
contig12026	short chain dehydrogenase reductase family protein	231	gi|196004937|ref|XP_002112335.1|hypothetical protein TRIADDRAFT_50287 [Trichoplax adhaerens] >gi|190584376|gb|EDV24445.1| hypothetical protein TRIADDRAFT_50287 [Trichoplax adhaerens]	XP_002112335	4.01633e-20	93	89.3521	49	46
contig06322	shaker cognate isoform i	704	gi|195336980|ref|XP_002035111.1|GM14516 [Drosophila sechellia] >gi|194128204|gb|EDW50247.1| GM14516 [Drosophila sechellia]	XP_002035111	9.27548e-22	97	100.138	46	45
contig03119	sgf11_musdo ame: full=saga-associated factor 11 homolog	1064	gi|238688978|sp|B1PM81.1|SGF11_MUSDORecName: Full=SAGA-associated factor 11 homolog >gi|169135241|gb|ACA48515.1| SAGA complex subunit Sgf11-like protein [Musca domestica]	B1PM81	1.44982e-83	87	263.848	172	151
contig12361	sex-regulated protein janus-a	207	gi|157105730|ref|XP_001649001.1|janus A, putative [Aedes aegypti] >gi|108880032|gb|EAT44257.1| janus A, putative [Aedes aegypti]	XP_001649001	3.22525e-07	80	51.9878	41	33
contig01140	sex-lethal protein	1456	gi|52075416|emb|CAG29242.1|sex-lethal protein [Bactrocera oleae]	CAG29242	7.29159e-155	97	455.292	305	297
contig09285	sex-lethal protein	440	gi|52075416|emb|CAG29242.1|sex-lethal protein [Bactrocera oleae]	CAG29242	3.05383e-09	100	62.3882	36	36
contig00457	sex-determining protein fem-1	1739	gi|195029423|ref|XP_001987572.1|GH19890 [Drosophila grimshawi] >gi|193903572|gb|EDW02439.1| GH19890 [Drosophila grimshawi]	XP_001987572	2.4102e-178	78	533.872	410	323
contig00773	sex combs extra	1578	gi|289741557|gb|ADD19526.1|putative E3 ubiquitin ligase [Glossina morsitans morsitans]	ADD19526	0	88	603.594	424	377
contig03268	seven in absentia	1048	gi|195169812|ref|XP_002025708.1|GL20852 [Drosophila persimilis] >gi|198463409|ref|XP_001352812.2| GA22147 [Drosophila pseudoobscura pseudoobscura] >gi|194109201|gb|EDW31244.1| GL20852 [Drosophila persimilis] >gi|198151241|gb|EAL30313.2| GA22147 [Drosophila pseudoobscura pseudoobscura]	XP_002025708	8.32193e-84	100	267.314	125	125
contig07488	set domain protein	599	gi|157126101|ref|XP_001654536.1|set domain protein [Aedes aegypti] >gi|108873380|gb|EAT37605.1| set domain protein [Aedes aegypti]	XP_001654536	4.77345e-53	84	125.946	77	65
contig00066	set and mynd domain-containing protein 5	2451	gi|198454620|ref|XP_001359652.2|GA17400 [Drosophila pseudoobscura pseudoobscura] >gi|198132877|gb|EAL28802.2| GA17400 [Drosophila pseudoobscura pseudoobscura]	XP_001359652	0	87	582.793	366	319
contig00375	seryl-trna synthetase	1809	gi|195386010|ref|XP_002051697.1|GJ10873 [Drosophila virilis] >gi|194148154|gb|EDW63852.1| GJ10873 [Drosophila virilis]	XP_002051697	0	94	884.789	470	444
contig01092	seryl-trna synthetase	1469	gi|198452048|ref|XP_001358602.2|GA18540 [Drosophila pseudoobscura pseudoobscura] >gi|198131765|gb|EAL27743.2| GA18540 [Drosophila pseudoobscura pseudoobscura]	XP_001358602	1.3679e-144	75	432.18	379	288
contig01080	serpin isoform b	1474	gi|83595241|gb|ABC25072.1|serine protease inhibitor 1 [Glossina morsitans morsitans]	ABC25072	1.03804e-100	63	319.316	404	255
contig01057	serpin isoform a	1480	gi|83595255|gb|ABC25079.1|serine protease inhibitor [Glossina morsitans morsitans]	ABC25079	4.60019e-99	63	316.235	373	238
contig01724	serpin isoform a	1317	gi|83595241|gb|ABC25072.1|serine protease inhibitor 1 [Glossina morsitans morsitans]	ABC25072	2.44984e-129	73	390.963	352	259
contig01150	serpin b6	1451	gi|83595247|gb|ABC25075.1|serine protease inhibitor 5 [Glossina morsitans morsitans] >gi|289741555|gb|ADD19525.1| serpin [Glossina morsitans morsitans] >gi|381392370|gb|AFG28185.1| Serp3 [Glossina morsitans morsitans]	ABC25075	2.29128e-146	76	408.297	338	258
contig01631	serpin b3-like	1341	gi|194760332|ref|XP_001962395.1|GF14458 [Drosophila ananassae] >gi|190616092|gb|EDV31616.1| GF14458 [Drosophila ananassae]	XP_001962395	6.7407e-31	49	132.109	271	135
contig00829	serpin 43ad	1559	gi|19921718|ref|NP_610261.1|serpin 43Ad [Drosophila melanogaster] >gi|17945619|gb|AAL48860.1| RE27547p [Drosophila melanogaster] >gi|21627799|gb|AAF59286.2| serpin 43Ad [Drosophila melanogaster] >gi|220948286|gb|ACL86686.1| Spn43Ad-PA [synthetic construct] >gi|220957456|gb|ACL91271.1| Spn43Ad-PA [synthetic construct]	NP_610261	1.78051e-77	57	259.61	373	216
contig03108	serpin 4	1068	gi|195426507|ref|XP_002061372.1|GK20760 [Drosophila willistoni] >gi|194157457|gb|EDW72358.1| GK20760 [Drosophila willistoni]	XP_002061372	1.81886e-141	79	419.468	327	259
contig06645	serpin 4	672	gi|195356949|ref|XP_002044890.1|GM11074 [Drosophila sechellia] >gi|194123567|gb|EDW45610.1| GM11074 [Drosophila sechellia]	XP_002044890	4.95205e-44	64	160.229	191	124
contig00442	serpin 27a	1750	gi|195117140|ref|XP_002003107.1|GI24139 [Drosophila mojavensis] >gi|193913682|gb|EDW12549.1| GI24139 [Drosophila mojavensis]	XP_002003107	2.79949e-126	64	389.423	431	279
contig05179	serologically defined colon cancer antigen 1	817	gi|194742419|ref|XP_001953700.1|GF17891 [Drosophila ananassae] >gi|190626737|gb|EDV42261.1| GF17891 [Drosophila ananassae]	XP_001953700	3.45069e-102	79	330.102	229	183
contig10977	serine-type	308	gi|157121155|ref|XP_001659851.1|serine-type enodpeptidase, putative [Aedes aegypti] >gi|108874680|gb|EAT38905.1| serine-type enodpeptidase, putative [Aedes aegypti]	XP_001659851	2.04853e-16	66	80.1073	75	50
contig11091	serine-type	299	gi|157122943|ref|XP_001659968.1|serine-type enodpeptidase, putative [Aedes aegypti] >gi|108882968|gb|EAT47193.1| serine-type enodpeptidase, putative [Aedes aegypti]	XP_001659968	1.15855e-16	68	80.4925	75	51
contig06105	serine-threonine protein plant-	725	gi|312285532|gb|ADQ64456.1|hypothetical protein [Bactrocera oleae]	ADQ64456	3.35788e-82	100	254.988	152	152
contig04215	serine-threonine kinase receptor-associated protein	926	gi|289741225|gb|ADD19360.1|serine/threonine kinase receptor-associated protein [Glossina morsitans morsitans]	ADD19360	0	86	531.176	317	275
contig00650	serine-pyruvate aminotransferase	1630	gi|195432771|ref|XP_002064390.1|GK20138 [Drosophila willistoni] >gi|194160475|gb|EDW75376.1| GK20138 [Drosophila willistoni]	XP_002064390	0	84	613.609	392	331
contig05008	serine threonine-protein phosphatase 5	839	gi|195445289|ref|XP_002070260.1|GK11960 [Drosophila willistoni] >gi|194166345|gb|EDW81246.1| GK11960 [Drosophila willistoni]	XP_002070260	1.82381e-120	93	365.925	190	178
contig10814	serine threonine-protein phosphatase 2b catalytic subunit 2	320	gi|393908480|gb|EJD75076.1|serine/threonine-protein phosphatase 2B catalytic subunit 3 [Loa loa]	EJD75076	1.3838e-14	97	77.411	34	33
contig00264	serine threonine-protein phosphatase 2a catalytic subunit alpha isoform	1937	gi|17136620|ref|NP_476805.1|microtubule star [Drosophila melanogaster] >gi|194765657|ref|XP_001964943.1| GF21831 [Drosophila ananassae] >gi|194862952|ref|XP_001970203.1| GG10501 [Drosophila erecta] >gi|195148104|ref|XP_002015014.1| GL18646 [Drosophila persimilis] >gi|195339019|ref|XP_002036119.1| GM16609 [Drosophila sechellia] >gi|195471409|ref|XP_002087997.1| GE14639 [Drosophila yakuba] >gi|1955…	NP_476805	0	100	650.973	309	309
contig00221	serine threonine-protein phosphatase 2a 56 kda regulatory subunit alpha isoform-like	1987	gi|195444467|ref|XP_002069880.1|GK11331 [Drosophila willistoni] >gi|194165965|gb|EDW80866.1| GK11331 [Drosophila willistoni]	XP_002069880	4.53193e-131	96	407.527	250	241
contig03606	serine threonine-protein kinase tao1	1002	gi|195479756|ref|XP_002101016.1|GE17378 [Drosophila yakuba] >gi|194188540|gb|EDX02124.1| GE17378 [Drosophila yakuba]	XP_002101016	0	95	605.52	309	296
contig03635	serine threonine-protein kinase rio3 (rio kinase 3)	1000	gi|195437386|ref|XP_002066621.1|GK24469 [Drosophila willistoni] >gi|194162706|gb|EDW77607.1| GK24469 [Drosophila willistoni]	XP_002066621	1.86747e-116	89	359.762	199	179
contig01197	serine threonine-protein kinase rio2	1440	gi|195055528|ref|XP_001994669.1|GH17367 [Drosophila grimshawi] >gi|193892432|gb|EDV91298.1| GH17367 [Drosophila grimshawi]	XP_001994669	0	81	666.381	470	384
contig01793	serine threonine-protein kinase pelle-like	1301	gi|322791257|gb|EFZ15781.1|hypothetical protein SINV_00896 [Solenopsis invicta]	EFZ15781	2.16471e-73	69	248.825	238	165
contig04267	serine threonine-protein kinase pak 7-like	921	gi|193643513|ref|XP_001943927.1|PREDICTED: serine/threonine-protein kinase PAK 7-like [Acyrthosiphon pisum]	XP_001943927	2.18004e-16	85	72.0182	47	40
contig00311	serine threonine-protein kinase 38 (ndr2 protein kinase)	1875	gi|195427553|ref|XP_002061841.1|GK17215 [Drosophila willistoni] >gi|194157926|gb|EDW72827.1| GK17215 [Drosophila willistoni]	XP_002061841	0	99	927.161	452	448
contig00113	serine threonine protein kinase tgf-beta stimulated factor	2276	gi|289740893|gb|ADD19194.1|serine/threonine protein kinase/TGF-beta stimulated factor [Glossina morsitans morsitans]	ADD19194	0	92	572.392	319	296
contig00827	serine threonine protein kinase	1554	gi|195470004|ref|XP_002099925.1|GE16766 [Drosophila yakuba] >gi|194187449|gb|EDX01033.1| GE16766 [Drosophila yakuba]	XP_002099925	3.02064e-164	88	493.812	328	290
contig02204	serine threonine protein kinase	1216	gi|195019073|ref|XP_001984902.1|GH16744 [Drosophila grimshawi] >gi|259531719|sp|B4J3F1.1|PLK4_DROGR RecName: Full=Serine/threonine-protein kinase PLK4; AltName: Full=Polo-like kinase 4; Short=PLK-4; AltName: Full=Serine/threonine-protein kinase SAK >gi|193898384|gb|EDV97250.1| GH16744 [Drosophila grimshawi]	XP_001984902	1.04226e-31	85	136.346	92	79
contig02233	serine threonine protein kinase	1213	gi|194742307|ref|XP_001953644.1|GF17126 [Drosophila ananassae] >gi|190626681|gb|EDV42205.1| GF17126 [Drosophila ananassae]	XP_001953644	2.91829e-39	83	148.673	98	82
contig09503	serine threonine protein kinase	422	gi|195129705|ref|XP_002009296.1|GI11323 [Drosophila mojavensis] >gi|193920905|gb|EDW19772.1| GI11323 [Drosophila mojavensis]	XP_002009296	4.7302e-44	93	160.999	82	77
contig02606	serine threonine kinase 11-interacting protein	1144	gi|195030596|ref|XP_001988154.1|GH11013 [Drosophila grimshawi] >gi|193904154|gb|EDW03021.1| GH11013 [Drosophila grimshawi]	XP_001988154	5.33385e-67	73	239.965	212	156
contig06125	serine proteinase stubble-like	724	gi|386766487|ref|NP_001163718.3|CG11836, isoform I [Drosophila melanogaster] >gi|383292946|gb|ACZ95012.3| CG11836, isoform I [Drosophila melanogaster]	NP_001163718	1.18458e-60	89	147.902	92	82
contig04647	serine protease sp24d	876	gi|68500400|gb|AAY98012.1|serine protease Ssp3-2 precursor [Stomoxys calcitrans]	AAY98012	3.33295e-53	57	184.496	247	141
contig03587	serine protease serpin	1007	gi|195437003|ref|XP_002066434.1|GK18897 [Drosophila willistoni] >gi|194162519|gb|EDW77420.1| GK18897 [Drosophila willistoni]	XP_002066434	9.89997e-94	79	296.975	217	173
contig05220	serine protease serpin	811	gi|195061084|ref|XP_001995921.1|GH14210 [Drosophila grimshawi] >gi|193891713|gb|EDV90579.1| GH14210 [Drosophila grimshawi]	XP_001995921	5.0636e-64	72	189.889	191	139
contig03304	serine protease p90	1041	gi|195445006|ref|XP_002070129.1|GK11885 [Drosophila willistoni] >gi|194166214|gb|EDW81115.1| GK11885 [Drosophila willistoni]	XP_002070129	4.99677e-38	51	149.443	296	152
contig01059	serine protease inhibitor 6	1479	gi|195384693|ref|XP_002051049.1|GJ22484 [Drosophila virilis] >gi|194145846|gb|EDW62242.1| GJ22484 [Drosophila virilis]	XP_002051049	0	82	525.398	375	311
contig01289	serine protease inhibitor 43ab	1420	gi|289740385|gb|ADD18940.1|serine protease inhibitor 43AB [Glossina morsitans morsitans]	ADD18940	2.61551e-178	79	516.924	399	317
contig01441	serine protease inhibitor 43aa	1379	gi|195426523|ref|XP_002061378.1|GK20886 [Drosophila willistoni] >gi|194157463|gb|EDW72364.1| GK20886 [Drosophila willistoni]	XP_002061378	5.78616e-81	59	266.544	372	223
contig01577	serine protease inhibitor 43aa	1352	gi|195027686|ref|XP_001986713.1|GH21519 [Drosophila grimshawi] >gi|193902713|gb|EDW01580.1| GH21519 [Drosophila grimshawi]	XP_001986713	0	83	545.043	383	319
contig03968	serine protease inhibitor	948	gi|195494434|ref|XP_002094838.1|GE19993 [Drosophila yakuba] >gi|194180939|gb|EDW94550.1| GE19993 [Drosophila yakuba]	XP_002094838	2.70078e-35	78	145.591	109	86
contig08923	serine protease htra2	472	gi|195110721|ref|XP_001999928.1|GI24802 [Drosophila mojavensis] >gi|257096536|sp|B4K835.1|HTRA2_DROMO RecName: Full=Serine protease HTRA2, mitochondrial; AltName: Full=High temperature requirement protein A2; Flags: Precursor >gi|193916522|gb|EDW15389.1| GI24802 [Drosophila mojavensis]	XP_001999928	5.26954e-19	81	90.8929	70	57
contig04099	serine protease 6	940	gi|198471383|ref|XP_001355599.2|GA21958 [Drosophila pseudoobscura pseudoobscura] >gi|198145893|gb|EAL32658.2| GA21958 [Drosophila pseudoobscura pseudoobscura]	XP_001355599	8.53767e-74	66	238.424	247	164
contig04632	serine protease 6	876	gi|195168532|ref|XP_002025085.1|GL26772 [Drosophila persimilis] >gi|194108530|gb|EDW30573.1| GL26772 [Drosophila persimilis]	XP_002025085	3.4908e-66	65	218.394	229	150
contig01045	serine protease	1481	gi|195119151|ref|XP_002004095.1|GI19467 [Drosophila mojavensis] >gi|193914670|gb|EDW13537.1| GI19467 [Drosophila mojavensis]	XP_002004095	1.07735e-134	71	406.371	343	244
contig01154	serine protease	1447	gi|24646462|ref|NP_524338.2|snake, isoform A [Drosophila melanogaster] >gi|161078246|ref|NP_001097766.1| snake, isoform B [Drosophila melanogaster] >gi|47117822|sp|P05049.2|SNAK_DROME RecName: Full=Serine protease snake; Flags: Precursor >gi|7299715|gb|AAF54897.1| snake, isoform A [Drosophila melanogaster] >gi|85861065|gb|ABC86482.1| IP03044p [Drosophila melanogaster] >gi|158030240|gb|ABW08657.1|…	NP_524338	1.69212e-162	75	478.404	371	280
contig01198	serine protease	1440	gi|289739637|gb|ADD18566.1|large serine protease [Glossina morsitans morsitans]	ADD18566	2.07831e-155	68	459.529	431	295
contig01263	serine protease	1424	gi|194751475|ref|XP_001958052.1|GF23711 [Drosophila ananassae] >gi|190625334|gb|EDV40858.1| GF23711 [Drosophila ananassae]	XP_001958052	6.69089e-175	78	508.834	397	313
contig01297	serine protease	1419	gi|195109220|ref|XP_001999185.1|GI24370 [Drosophila mojavensis] >gi|193915779|gb|EDW14646.1| GI24370 [Drosophila mojavensis]	XP_001999185	0	76	542.732	424	326
contig02407	serine protease	1181	gi|336444932|gb|AEI58563.1|serine protease [Eupolyphaga sinensis]	AEI58563	2.70782e-72	66	237.269	233	154
contig02463	serine protease	1171	gi|194894270|ref|XP_001978038.1|GG19374 [Drosophila erecta] >gi|190649687|gb|EDV46965.1| GG19374 [Drosophila erecta]	XP_001978038	1.5497e-104	76	320.857	254	194
contig02874	serine protease	1096	gi|195172293|ref|XP_002026933.1|GL12830 [Drosophila persimilis] >gi|194112701|gb|EDW34744.1| GL12830 [Drosophila persimilis]	XP_002026933	1.39452e-83	78	273.863	217	171
contig02992	serine protease	1083	gi|289739913|gb|ADD18704.1|trypsin [Glossina morsitans morsitans]	ADD18704	3.36092e-72	57	238.424	299	171
contig03060	serine protease	1076	gi|195456680|ref|XP_002075240.1|GK16086 [Drosophila willistoni] >gi|194171325|gb|EDW86226.1| GK16086 [Drosophila willistoni]	XP_002075240	4.88292e-108	74	329.717	261	195
contig03149	serine protease	1063	gi|194745568|ref|XP_001955259.1|GF16324 [Drosophila ananassae] >gi|190628296|gb|EDV43820.1| GF16324 [Drosophila ananassae]	XP_001955259	8.55434e-78	69	249.98	225	157
contig03789	serine protease	975	gi|386764287|ref|NP_511134.2|gastrulation-defective [Drosophila melanogaster] >gi|108743663|gb|ABG02140.1| IP03293p [Drosophila melanogaster] >gi|383293350|gb|AAF48122.2| gastrulation-defective [Drosophila melanogaster]	NP_511134	1.2194e-74	72	245.743	225	162
contig06222	serine protease	716	gi|289739363|gb|ADD18429.1|putative serine protease [Glossina morsitans morsitans]	ADD18429	4.42428e-06	53	53.5286	75	40
contig10315	serine protease	353	gi|195391668|ref|XP_002054482.1|GJ22783 [Drosophila virilis] >gi|194152568|gb|EDW68002.1| GJ22783 [Drosophila virilis]	XP_002054482	5.57342e-13	48	72.4034	132	64
contig06528	serine partial	682	gi|195031936|ref|XP_001988413.1|GH11151 [Drosophila grimshawi] >gi|195083001|ref|XP_001997379.1| GH22535 [Drosophila grimshawi] >gi|193904413|gb|EDW03280.1| GH11151 [Drosophila grimshawi] >gi|193906291|gb|EDW05158.1| GH22535 [Drosophila grimshawi]	XP_001988413	2.35216e-109	82	326.635	221	183
contig04130	serine palmitoyltransferase small subunit b	935	gi|195445010|ref|XP_002070131.1|GK11193 [Drosophila willistoni] >gi|194166216|gb|EDW81117.1| GK11193 [Drosophila willistoni]	XP_002070131	1.78548e-19	67	89.7373	83	56
contig07010	serine palmitoyltransferase 1	640	gi|195123003|ref|XP_002005999.1|GI18787 [Drosophila mojavensis] >gi|193911067|gb|EDW09934.1| GI18787 [Drosophila mojavensis]	XP_002005999	4.5609e-31	75	104.76	89	67
contig03405	serine palmitoyltransferase	1030	gi|195436830|ref|XP_002066358.1|GK18137 [Drosophila willistoni] >gi|194162443|gb|EDW77344.1| GK18137 [Drosophila willistoni]	XP_002066358	6.18012e-32	97	134.42	69	67
contig00173	serine hydroxymethyltransferase	2099	gi|289740671|gb|ADD19083.1|serine hydroxymethyltransferase [Glossina morsitans morsitans]	ADD19083	0	91	778.859	465	424
contig00789	serine arginine-rich splicing factor 2-like	1571	gi|194761376|ref|XP_001962905.1|GF15672 [Drosophila ananassae] >gi|190616602|gb|EDV32126.1| GF15672 [Drosophila ananassae]	XP_001962905	2.27033e-52	96	186.808	96	93
contig01706	serine arginine-rich splicing factor 1-like	1322	gi|289739445|gb|ADD18470.1|alternative splicing factor ASF/SF2 [Glossina morsitans morsitans]	ADD18470	1.51655e-92	90	290.426	190	171
contig05643	serine arginine-rich splicing factor 1-like	767	gi|157113456|ref|XP_001657837.1|arginine/serine-rich splicing factor [Aedes aegypti] >gi|108877724|gb|EAT41949.1| arginine/serine-rich splicing factor [Aedes aegypti]	XP_001657837	2.30527e-45	97	162.155	81	79
contig03259	serine 3-dehydrogenase	1049	gi|195454250|ref|XP_002074156.1|GK12769 [Drosophila willistoni] >gi|194170241|gb|EDW85142.1| GK12769 [Drosophila willistoni]	XP_002074156	2.11984e-95	73	295.049	249	183
contig03335	serine 3-dehydrogenase	1034	gi|194743114|ref|XP_001954045.1|GF18078 [Drosophila ananassae] >gi|190627082|gb|EDV42606.1| GF18078 [Drosophila ananassae]	XP_001954045	4.80819e-119	84	355.14	239	201
contig03447	serine 3-dehydrogenase	1026	gi|195401903|ref|XP_002059550.1|GJ14832 [Drosophila virilis] >gi|194147257|gb|EDW62972.1| GJ14832 [Drosophila virilis]	XP_002059550	1.41487e-56	62	194.897	260	163
contig04239	serine 3-dehydrogenase	923	gi|194762764|ref|XP_001963504.1|GF20253 [Drosophila ananassae] >gi|190629163|gb|EDV44580.1| GF20253 [Drosophila ananassae]	XP_001963504	6.09972e-86	69	269.24	255	177
contig06839	serin threonin-kinase	656	gi|2887282|emb|CAA50068.1|serin/threonin-kinase [Drosophila melanogaster]	CAA50068	2.05515e-93	97	294.278	145	141
contig06812	serendipity-delta	653	gi|195395038|ref|XP_002056143.1|GJ10777 [Drosophila virilis] >gi|194142852|gb|EDW59255.1| GJ10777 [Drosophila virilis]	XP_002056143	1.47963e-56	72	194.897	179	130
contig05113	serendipity alpha	826	gi|383471905|gb|AFH35884.1|serendipity alpha [Anastrepha suspensa]	AFH35884	2.16436e-40	77	156.377	129	100
contig02227	sepiapterin reductase	1219	gi|289741601|gb|ADD19548.1|putative dehydrogenase [Glossina morsitans morsitans]	ADD19548	3.48624e-90	75	284.648	267	202
contig01983	sentrin-specific protease	1245	gi|195352704|ref|XP_002042851.1|GM11534 [Drosophila sechellia] >gi|194126898|gb|EDW48941.1| GM11534 [Drosophila sechellia]	XP_002042851	2.51601e-14	48	66.2402	129	63
contig03575	sentrin sumo-specific protease senp7	1008	gi|28574965|ref|NP_788470.1|CG10107, isoform B [Drosophila melanogaster] >gi|21483454|gb|AAM52702.1| LD44235p [Drosophila melanogaster] >gi|28380594|gb|AAO41275.1| CG10107, isoform B [Drosophila melanogaster] >gi|220946322|gb|ACL85704.1| CG10107-PB [synthetic construct] >gi|220956028|gb|ACL90557.1| CG10107-PB [synthetic construct]	NP_788470	4.94133e-107	69	338.961	339	236
contig01250	sentrin sumo-specific protease	1420	gi|195448669|ref|XP_002071761.1|GK10155 [Drosophila willistoni] >gi|194167846|gb|EDW82747.1| GK10155 [Drosophila willistoni]	XP_002071761	1.51194e-76	89	268.855	151	135
contig06140	sensory neuron membrane protein 1	719	gi|195156970|ref|XP_002019369.1|GL12372 [Drosophila persimilis] >gi|332321756|sp|B4GMC9.1|SNMP1_DROPE RecName: Full=Sensory neuron membrane protein 1 >gi|194115960|gb|EDW38003.1| GL12372 [Drosophila persimilis]	XP_002019369	6.77737e-86	87	276.174	170	149
contig02549	sensitized chromosome inheritance modifier 19	1149	gi|195388472|ref|XP_002052904.1|GJ17814 [Drosophila virilis] >gi|194149361|gb|EDW65059.1| GJ17814 [Drosophila virilis]	XP_002052904	1.55553e-36	80	81.2629	61	49
contig04303	sensitized chromosome inheritance modifier 19	914	gi|194759137|ref|XP_001961806.1|GF14745 [Drosophila ananassae] >gi|190615503|gb|EDV31027.1| GF14745 [Drosophila ananassae]	XP_001961806	3.42801e-52	79	166.007	112	89
contig08730	senescence-associated protein	491	gi|328848484|gb|EGF97697.1|hypothetical protein MELLADRAFT_84525 [Melampsora larici-populina 98AG31]	EGF97697	1.8248e-24	95	83.1889	41	39
contig03645	seminal fluid protein isoform a	993	gi|195447516|ref|XP_002071249.1|GK25689 [Drosophila willistoni] >gi|194167334|gb|EDW82235.1| GK25689 [Drosophila willistoni]	XP_002071249	3.19815e-24	56	106.686	147	83
contig11602	seminal fluid protein hacp049	260	gi|195031120|ref|XP_001988292.1|GH10645 [Drosophila grimshawi] >gi|193904292|gb|EDW03159.1| GH10645 [Drosophila grimshawi]	XP_001988292	2.64984e-27	86	110.538	65	56
contig09196	seminal fluid protein cssfp052	449	gi|364023655|gb|AEW46902.1|seminal fluid protein CSSFP052 [Chilo suppressalis]	AEW46902	2.69429e-06	85	53.1434	34	29
contig03617	semaphorin- isoform a	1002	gi|194749961|ref|XP_001957400.1|GF10396 [Drosophila ananassae] >gi|190624682|gb|EDV40206.1| GF10396 [Drosophila ananassae]	XP_001957400	2.01165e-71	74	248.825	211	157
contig09720	selenoprotein w2	403	gi|158288678|ref|XP_310527.4|AGAP000556-PA [Anopheles gambiae str. PEST] >gi|157018684|gb|EAA06627.4| AGAP000556-PA [Anopheles gambiae str. PEST]	XP_310527	1.613e-14	67	73.559	64	43
contig02654	selenoprotein t	1127	gi|289742175|gb|ADD19835.1|selenoprotein T [Glossina morsitans morsitans]	ADD19835	7.36318e-97	92	297.745	178	164
contig04539	selenoprotein g	886	gi|289739733|gb|ADD18614.1|selenoprotein G [Glossina morsitans morsitans]	ADD18614	2.43694e-18	68	86.6557	108	74
contig05144	selenoprotein g	823	gi|289739733|gb|ADD18614.1|selenoprotein G [Glossina morsitans morsitans]	ADD18614	2.65139e-09	81	61.6178	44	36
contig00753	selenophosphate synthetase	1588	gi|289741309|gb|ADD19402.1|selenophosphate synthetase [Glossina morsitans morsitans]	ADD19402	0	98	805.823	400	395
contig00862	selenophosphate synthetase	1546	gi|28574119|ref|NP_477478.4|selenophosphate synthetase 2, isoform A [Drosophila melanogaster] >gi|182676388|sp|Q9VKY8.3|SPS2_DROME RecName: Full=Selenide, water dikinase 2; AltName: Full=Selenium donor protein 2; Short=Dsps2; AltName: Full=Selenophosphate synthase 2 >gi|13508542|emb|CAB93526.2| selenophosphate synthetase 2 [Drosophila melanogaster] >gi|28380340|gb|AAF52918.2| selenophosphate synt…	NP_477478	1.87024e-137	74	413.305	340	253
contig02328	selenium-binding protein	1198	gi|390177821|ref|XP_002137356.2|LOW QUALITY PROTEIN: GA30021, partial [Drosophila pseudoobscura pseudoobscura] >gi|388859209|gb|EDY67914.2| LOW QUALITY PROTEIN: GA30021, partial [Drosophila pseudoobscura pseudoobscura]	XP_002137356	1.43167e-176	87	512.686	304	267
contig07659	selenium-binding protein	583	gi|195395126|ref|XP_002056187.1|GJ10800 [Drosophila virilis] >gi|195395130|ref|XP_002056189.1| GJ10801 [Drosophila virilis] >gi|194142896|gb|EDW59299.1| GJ10800 [Drosophila virilis] >gi|194142898|gb|EDW59301.1| GJ10801 [Drosophila virilis]	XP_002056187	6.211e-101	94	310.842	168	159
contig01103	sel1l protein	1467	gi|195392343|ref|XP_002054817.1|GJ24649 [Drosophila virilis] >gi|194152903|gb|EDW68337.1| GJ24649 [Drosophila virilis]	XP_002054817	0	94	669.463	358	340
contig05774	secretory phospholipase isoform a	751	gi|194863826|ref|XP_001970633.1|GG23279 [Drosophila erecta] >gi|190662500|gb|EDV59692.1| GG23279 [Drosophila erecta]	XP_001970633	5.15777e-84	86	259.61	163	141
contig00276	secretory phospholipase	1920	gi|195134791|ref|XP_002011820.1|GI14370 [Drosophila mojavensis] >gi|193909074|gb|EDW07941.1| GI14370 [Drosophila mojavensis]	XP_002011820	3.71613e-55	78	196.823	143	112
contig04896	secretory pathway calcium isoform a	848	gi|195160509|ref|XP_002021118.1|GL24999 [Drosophila persimilis] >gi|194118231|gb|EDW40274.1| GL24999 [Drosophila persimilis]	XP_002021118	3.91183e-130	95	395.201	224	215
contig02487	secretory carrier-associated membrane protein	1166	gi|289740779|gb|ADD19137.1|secretory carrier membrane protein [Glossina morsitans morsitans]	ADD19137	2.04204e-152	84	445.277	340	288
contig01254	secretion-regulating guanine nucleotide exchange factor	1427	gi|195159714|ref|XP_002020723.1|GL14793 [Drosophila persimilis] >gi|195159718|ref|XP_002020725.1| GL14788 [Drosophila persimilis] >gi|194117673|gb|EDW39716.1| GL14793 [Drosophila persimilis] >gi|194117675|gb|EDW39718.1| GL14788 [Drosophila persimilis]	XP_002020723	1.31116e-153	81	453.366	320	262
contig02641	secreted thioredoxin-like protein	1138	gi|289741151|gb|ADD19323.1|secreted thioredoxin-like protein [Glossina morsitans morsitans]	ADD19323	4.20684e-77	68	250.751	240	164
contig03754	secreted salivary gland	984	gi|195107510|ref|XP_001998355.1|GI23918 [Drosophila mojavensis] >gi|193914949|gb|EDW13816.1| GI23918 [Drosophila mojavensis]	XP_001998355	4.86649e-47	75	165.622	137	103
contig02052	secreted protein	1253	gi|289740081|gb|ADD18788.1|secreted protein [Glossina morsitans morsitans]	ADD18788	1.45707e-11	50	72.0182	195	99
contig02855	secreted protein	1107	gi|195382479|ref|XP_002049957.1|GJ21874 [Drosophila virilis] >gi|194144754|gb|EDW61150.1| GJ21874 [Drosophila virilis]	XP_002049957	2.24733e-45	61	166.392	235	144
contig03722	secreted protein	988	gi|195436517|ref|XP_002066214.1|GK22059 [Drosophila willistoni] >gi|194162299|gb|EDW77200.1| GK22059 [Drosophila willistoni]	XP_002066214	1.27736e-24	56	110.538	164	93
contig02317	secreted peptide	1199	gi|289743281|gb|ADD20388.1|secreted peptide [Glossina morsitans morsitans]	ADD20388	1.75578e-23	76	101.679	76	58
contig02298	second mitotic wave missing	1202	gi|195031332|ref|XP_001988331.1|GH11107 [Drosophila grimshawi] >gi|193904331|gb|EDW03198.1| GH11107 [Drosophila grimshawi]	XP_001988331	1.06358e-44	78	175.637	167	131
contig00306	sec63 protein	1882	gi|195375712|ref|XP_002046644.1|GJ12993 [Drosophila virilis] >gi|194153802|gb|EDW68986.1| GJ12993 [Drosophila virilis]	XP_002046644	1.14977e-99	78	331.643	286	225
contig01894	sec24b protein	1282	gi|2997682|gb|AAC08573.1|F12F6.6 [Drosophila heteroneura]	AAC08573	7.2452e-65	92	218.779	118	109
contig09612	sd27140p	405	gi|3426089|emb|CAA09069.1|polyprotein [Drosophila melanogaster]	CAA09069	1.15948e-10	57	67.781	118	68
contig02663	scramblase isoform b	1132	gi|195017438|ref|XP_001984596.1|GH16555 [Drosophila grimshawi] >gi|193898078|gb|EDV96944.1| GH16555 [Drosophila grimshawi]	XP_001984596	9.90308e-109	96	334.724	170	164
contig04560	scramblase isoform b	885	gi|195017438|ref|XP_001984596.1|GH16555 [Drosophila grimshawi] >gi|193898078|gb|EDV96944.1| GH16555 [Drosophila grimshawi]	XP_001984596	3.10148e-78	78	253.062	182	142
contig03866	scp-containing protein a	972	gi|195157772|ref|XP_002019768.1|GL12570 [Drosophila persimilis] >gi|198455307|ref|XP_001359938.2| GA18663 [Drosophila pseudoobscura pseudoobscura] >gi|194116359|gb|EDW38402.1| GL12570 [Drosophila persimilis] >gi|198133188|gb|EAL29090.2| GA18663 [Drosophila pseudoobscura pseudoobscura]	XP_002019768	3.14079e-30	48	124.79	241	117
contig00692	scm-related gene containing four mbt isoform c	1611	gi|195385978|ref|XP_002051681.1|GJ10983 [Drosophila virilis] >gi|194148138|gb|EDW63836.1| GJ10983 [Drosophila virilis]	XP_002051681	2.13437e-62	64	231.876	279	180
contig00149	sclla_drome ame: full=protein scylla ame: full=protein regulated in development and dna damage response 2 short=redd-2	2164	gi|195427357|ref|XP_002061743.1|GK17162 [Drosophila willistoni] >gi|194157828|gb|EDW72729.1| GK17162 [Drosophila willistoni]	XP_002061743	5.88853e-13	97	78.1814	38	37
contig05208	scf apoptosis response protein	817	gi|195452374|ref|XP_002073326.1|GK13214 [Drosophila willistoni] >gi|194169411|gb|EDW84312.1| GK13214 [Drosophila willistoni]	XP_002073326	5.19029e-94	91	285.034	160	147
contig01796	scavenger receptor class b member 1	1299	gi|195434469|ref|XP_002065225.1|GK14781 [Drosophila willistoni] >gi|194161310|gb|EDW76211.1| GK14781 [Drosophila willistoni]	XP_002065225	1.94626e-78	76	267.7	235	179
contig05785	scaffold attachment factor isoform a	751	gi|198449747|ref|XP_002136955.1|GA26852 [Drosophila pseudoobscura pseudoobscura] >gi|198130739|gb|EDY67513.1| GA26852 [Drosophila pseudoobscura pseudoobscura]	XP_002136955	1.20125e-40	62	158.688	232	146
contig08601	scaffold attachment factor b	502	gi|89243314|gb|ABD64824.1|Dvir_CG6995 [Drosophila virilis]	ABD64824	3.4469e-47	95	167.933	87	83
contig08957	scaffold attachment factor	471	gi|242018672|ref|XP_002429798.1|scaffold attachment factor B, putative [Pediculus humanus corporis] >gi|212514810|gb|EEB17060.1| scaffold attachment factor B, putative [Pediculus humanus corporis]	XP_002429798	6.27935e-06	68	51.9878	54	37
contig07662	sbpi_sarbu ame: full=protease inhibitor ame: full=sbpi	585	gi|134256|sp|P26228.1|SBPI_SARBURecName: Full=Protease inhibitor; AltName: Full=SBPI >gi|388370|gb|AAB27040.1| SBP1=protease inhibitor [Sarcophaga bullata=larvae, hemolymph, Peptide, 57 aa]	P26228	1.66916e-23	91	97.8265	57	52
contig00516	sarcoplasmic calcium-binding protein 2	1705	gi|344227168|gb|AEN03041.1|juvenile hormone diol kinase [Bactrocera dorsalis]	AEN03041	9.98959e-108	98	331.643	162	160
contig01613	sarcoplasmic calcium-binding protein 1	1342	gi|62862484|ref|NP_001015389.1|sarcoplasmic calcium-binding protein 1 [Drosophila melanogaster] >gi|21429940|gb|AAM50648.1| GH15296p [Drosophila melanogaster] >gi|30923571|gb|EAA46049.1| sarcoplasmic calcium-binding protein 1 [Drosophila melanogaster] >gi|220950012|gb|ACL87549.1| Scp1-PA [synthetic construct] >gi|220959034|gb|ACL92060.1| Scp1-PA [synthetic construct]	NP_001015389	1.33919e-116	95	350.517	189	181
contig03018	sarcoplasmic calcium-binding	1083	gi|195392980|ref|XP_002055132.1|GJ19204 [Drosophila virilis] >gi|194149642|gb|EDW65333.1| GJ19204 [Drosophila virilis]	XP_002055132	6.77083e-115	93	347.051	195	183
contig02342	sarcomere length isoform e	1194	gi|195396218|ref|XP_002056729.1|GJ10055 [Drosophila virilis] >gi|194143438|gb|EDW59841.1| GJ10055 [Drosophila virilis]	XP_002056729	6.87314e-134	84	417.542	306	260
contig04835	sarcomere length isoform d	857	gi|195111976|ref|XP_002000552.1|GI22457 [Drosophila mojavensis] >gi|193917146|gb|EDW16013.1| GI22457 [Drosophila mojavensis]	XP_002000552	7.83416e-24	92	110.923	63	58
contig02364	sarcoglycan beta	1188	gi|195453904|ref|XP_002073995.1|GK12845 [Drosophila willistoni] >gi|194170080|gb|EDW84981.1| GK12845 [Drosophila willistoni]	XP_002073995	4.83318e-120	71	363.614	355	253
contig06338	sarcocystatin a	703	gi|195393216|ref|XP_002055250.1|GJ19267 [Drosophila virilis] >gi|194149760|gb|EDW65451.1| GJ19267 [Drosophila virilis]	XP_002055250	3.57001e-37	75	136.732	118	89
contig04372	saposin-related protein	903	gi|195113191|ref|XP_002001151.1|GI10623 [Drosophila mojavensis] >gi|193917745|gb|EDW16612.1| GI10623 [Drosophila mojavensis]	XP_002001151	1.93704e-107	74	344.739	294	218
contig01542	salivary serine protease	1359	gi|125807156|ref|XP_001360288.1|GA15797 [Drosophila pseudoobscura pseudoobscura] >gi|54635460|gb|EAL24863.1| GA15797 [Drosophila pseudoobscura pseudoobscura]	XP_001360288	1.21014e-148	70	440.269	387	274
contig01900	salivary serine protease	1280	gi|198456314|ref|XP_001360289.2|GA15794 [Drosophila pseudoobscura pseudoobscura] >gi|198135567|gb|EAL24864.2| GA15794 [Drosophila pseudoobscura pseudoobscura]	XP_001360289	3.03316e-143	70	425.631	381	268
contig00617	salivary secreted ribonuclease	1650	gi|74811717|sp|Q7Z0Q2.1|RNKB_CERCARecName: Full=Ribonuclease kappa-B; Short=RNase K-B; Short=RNase kappa-B; AltName: Full=Cc RNase >gi|32135108|emb|CAD29629.1| ribonuclease [Ceratitis capitata] >gi|151302814|emb|CAI44685.1| ribonuclease [Ceratitis capitata] >gi|151302816|emb|CAI44686.1| ribonuclease [Ceratitis capitata]	Q7Z0Q2	1.07429e-40	94	151.754	95	90
contig03870	salivary secreted protein	968	gi|195455414|ref|XP_002074713.1|GK23212 [Drosophila willistoni] >gi|194170798|gb|EDW85699.1| GK23212 [Drosophila willistoni]	XP_002074713	5.84493e-47	72	166.392	163	118
contig04671	salivary gland-expressed isoform b	869	gi|194903342|ref|XP_001980851.1|GG17387 [Drosophila erecta] >gi|190652554|gb|EDV49809.1| GG17387 [Drosophila erecta]	XP_001980851	5.06837e-48	71	171.4	145	104
contig03293	salivary expressed partial	1043	gi|195424116|ref|XP_002060918.1|GK15599 [Drosophila willistoni] >gi|194157003|gb|EDW71904.1| GK15599 [Drosophila willistoni]	XP_002060918	2.65118e-27	62	114.775	143	90
contig07702	salivary cysteine-rich peptide	582	gi|195150439|ref|XP_002016162.1|GL11445 [Drosophila persimilis] >gi|198457235|ref|XP_001360598.2| GA15722 [Drosophila pseudoobscura pseudoobscura] >gi|194110009|gb|EDW32052.1| GL11445 [Drosophila persimilis] >gi|198135908|gb|EAL25173.2| GA15722 [Drosophila pseudoobscura pseudoobscura]	XP_002016162	3.14379e-28	76	111.694	93	71
contig04503	safb-like transcription modulator-like	892	gi|194909369|ref|XP_001981932.1|GG11323 [Drosophila erecta] >gi|190656570|gb|EDV53802.1| GG11323 [Drosophila erecta]	XP_001981932	1.56149e-17	82	91.6633	68	56
contig03898	s18 chorion protein	966	gi|3135759|emb|CAA70117.1|s18 chorion protein [Ceratitis capitata]	CAA70117	2.27682e-20	73	97.8265	156	114
contig03847	s-phase kinase-associated protein 1	973	gi|289740495|gb|ADD18995.1|SCF ubiquitin ligase skp1 component [Glossina morsitans morsitans]	ADD18995	1.44935e-100	95	303.908	159	152
contig00095	s-adenosylmethionine synthetase	2351	gi|289742007|gb|ADD19751.1|s-adenosylmethionine synthetase [Glossina morsitans morsitans]	ADD19751	0	95	723.391	402	385
contig00042	s-adenosylmethionine decarboxylase	2631	gi|195132881|ref|XP_002010868.1|GI21472 [Drosophila mojavensis] >gi|193907656|gb|EDW06523.1| GI21472 [Drosophila mojavensis]	XP_002010868	1.22439e-156	80	474.167	337	272
contig04643	s-adenosyl-methyl transferase mraw	876	gi|289740101|gb|ADD18798.1|putative SAM-dependent methyltransferases [Glossina morsitans morsitans]	ADD18798	5.36206e-134	87	395.971	250	218
contig01929	ryanodine receptor homologue	1277	gi|195153727|ref|XP_002017775.1|GL17127 [Drosophila persimilis] >gi|194113571|gb|EDW35614.1| GL17127 [Drosophila persimilis]	XP_002017775	2.5176e-167	98	492.656	308	303
contig10564	rwd domain-containing protein 4a	335	gi|195484217|ref|XP_002090600.1|GE13202 [Drosophila yakuba] >gi|194176701|gb|EDW90312.1| GE13202 [Drosophila yakuba]	XP_002090600	1.17107e-27	86	110.153	72	62
contig01875	rwd domain containing 2a	1277	gi|195153637|ref|XP_002017730.1|GL17149 [Drosophila persimilis] >gi|194113526|gb|EDW35569.1| GL17149 [Drosophila persimilis]	XP_002017730	2.1401e-91	69	288.886	270	188
contig00729	ruvb-like 1-like	1599	gi|289742555|gb|ADD20025.1|DNA helicase [Glossina morsitans morsitans]	ADD20025	0	98	867.455	456	450
contig08116	rtf1 cg10955-pa	546	gi|195384395|ref|XP_002050903.1|GJ22408 [Drosophila virilis] >gi|194145700|gb|EDW62096.1| GJ22408 [Drosophila virilis]	XP_002050903	2.08425e-23	100	106.301	55	55
contig00235	rrp12_drome ame: full=rrp12-like protein	1969	gi|194895424|ref|XP_001978250.1|GG19496 [Drosophila erecta] >gi|190649899|gb|EDV47177.1| GG19496 [Drosophila erecta]	XP_001978250	9.26948e-91	72	316.62	392	285
contig04401	rrna-processing protein utp23 homolog	906	gi|312285460|gb|ADQ64420.1|hypothetical protein [Bactrocera oleae]	ADQ64420	2.30192e-139	100	404.06	210	210
contig05773	rrna-processing protein fcf1 homolog	751	gi|195387517|ref|XP_002052441.1|GJ17547 [Drosophila virilis] >gi|194148898|gb|EDW64596.1| GJ17547 [Drosophila virilis]	XP_002052441	3.44658e-119	94	349.747	183	173
contig02996	rrna processing protein ebp2	1085	gi|195112488|ref|XP_002000804.1|GI22322 [Drosophila mojavensis] >gi|193917398|gb|EDW16265.1| GI22322 [Drosophila mojavensis]	XP_002000804	1.0129e-115	88	349.362	270	239
contig00900	rrna 2 -o-methyltransferase fibrillarin-like	1534	gi|83595231|gb|ABC25067.1|fibrillarin protein [Glossina morsitans morsitans]	ABC25067	8.76285e-162	98	471.47	238	235
contig06788	rpa43_n protein	649	gi|195577155|ref|XP_002078438.1|GD22536 [Drosophila simulans] >gi|194190447|gb|EDX04023.1| GD22536 [Drosophila simulans]	XP_002078438	1.98109e-69	75	223.402	187	142
contig02422	rpa-interacting protein alpha	1177	gi|195454450|ref|XP_002074242.1|GK18391 [Drosophila willistoni] >gi|194170327|gb|EDW85228.1| GK18391 [Drosophila willistoni]	XP_002074242	4.69664e-32	54	129.413	217	118
contig04584	rough deal	882	gi|195575328|ref|XP_002105631.1|GD21586 [Drosophila simulans] >gi|194201558|gb|EDX15134.1| GD21586 [Drosophila simulans]	XP_002105631	7.74646e-112	76	350.132	281	215
contig05819	rothmund-thomson syndrome dna helicase recq4	744	gi|195588637|ref|XP_002084064.1|GD13015 [Drosophila simulans] >gi|194196073|gb|EDX09649.1| GD13015 [Drosophila simulans]	XP_002084064	2.9873e-42	60	160.999	197	120
contig02318	rolling stone	1198	gi|194765453|ref|XP_001964841.1|GF22126 [Drosophila ananassae] >gi|190617451|gb|EDV32975.1| GF22126 [Drosophila ananassae]	XP_001964841	3.78397e-82	67	263.462	278	188
contig05044	rolling isoform b	828	gi|195427579|ref|XP_002061854.1|GK17221 [Drosophila willistoni] >gi|194157939|gb|EDW72840.1| GK17221 [Drosophila willistoni]	XP_002061854	9.12228e-27	50	119.783	249	126
contig02916	roadblock similar 54b	1095	gi|24655996|ref|NP_611450.1|CG10822 [Drosophila melanogaster] >gi|7302426|gb|AAF57512.1| CG10822 [Drosophila melanogaster] >gi|117935493|gb|AAY85054.2| IP05203p [Drosophila melanogaster] >gi|220951322|gb|ACL88204.1| CG10822-PA [synthetic construct]	NP_611450	3.74517e-32	76	126.331	107	82
contig06320	rnase h and integrase-like protein	700	gi|195552332|ref|XP_002076433.1|GD17700 [Drosophila simulans] >gi|194201686|gb|EDX15262.1| GD17700 [Drosophila simulans]	XP_002076433	2.76381e-09	69	60.8474	56	39
contig07268	rna-directed dna polymerase from mobile element jockey-like	617	gi|350419500|ref|XP_003492203.1|PREDICTED: RNA-directed DNA polymerase from mobile element jockey-like [Bombus impatiens]	XP_003492203	8.61629e-09	55	47.3654	76	42
contig02102	rna-directed dna polymerase from mobile element jockey- partial	1230	gi|383865837|ref|XP_003708379.1|PREDICTED: RNA-directed DNA polymerase from mobile element jockey-like, partial [Megachile rotundata]	XP_003708379	3.52524e-66	66	222.246	247	164
contig05172	rna-directed dna polymerase from mobile element jockey- partial	819	gi|42397986|gb|AAS13459.1|putative reverse transcriptase [Drosophila simulans]	AAS13459	2.34805e-12	65	45.4394	35	23
contig00737	rna-dependent rna polymerase	1596	gi|9629510|ref|NP_044732.1|replicase [Galinsoga mosaic virus] >gi|2213432|emb|CAA73863.1| replicase [Galinsoga mosaic virus]	NP_044732	5.02109e-23	45	111.694	322	148
contig01339	rna-dependent rna polymerase	1409	gi|195483665|ref|XP_002090381.1|GE13084 [Drosophila yakuba] >gi|194176482|gb|EDW90093.1| GE13084 [Drosophila yakuba]	XP_002090381	5.76676e-11	66	72.7886	57	38
contig00529	rna-binding protein s1	1697	gi|195037837|ref|XP_001990367.1|GH18277 [Drosophila grimshawi] >gi|193894563|gb|EDV93429.1| GH18277 [Drosophila grimshawi]	XP_001990367	8.19193e-52	90	192.2	106	96
contig01506	rna-binding protein nova-1	1367	gi|195553068|ref|XP_002076598.1|GD15148 [Drosophila simulans] >gi|194202209|gb|EDX15785.1| GD15148 [Drosophila simulans]	XP_002076598	1.51773e-16	97	85.5001	39	38
contig01167	rna-binding protein nob1	1446	gi|195447312|ref|XP_002071158.1|GK25644 [Drosophila willistoni] >gi|194167243|gb|EDW82144.1| GK25644 [Drosophila willistoni]	XP_002071158	0	77	639.032	493	384
contig04952	rna-binding protein lark	844	gi|125977312|ref|XP_001352689.1|GA21193 [Drosophila pseudoobscura pseudoobscura] >gi|54641438|gb|EAL30188.1| GA21193 [Drosophila pseudoobscura pseudoobscura]	XP_001352689	1.03651e-146	94	426.787	233	221
contig05477	rna-binding protein 8a	783	gi|195401569|ref|XP_002059385.1|GJ18464 [Drosophila virilis] >gi|194142391|gb|EDW58797.1| GJ18464 [Drosophila virilis]	XP_002059385	2.70741e-97	96	293.123	154	148
contig03306	rna-binding protein 7	1042	gi|195035923|ref|XP_001989421.1|GH10062 [Drosophila grimshawi] >gi|193905421|gb|EDW04288.1| GH10062 [Drosophila grimshawi]	XP_001989421	1.61293e-24	78	108.997	78	61
contig04375	rna-binding protein 39-like isoform 2	907	gi|195155759|ref|XP_002018768.1|GL25979 [Drosophila persimilis] >gi|194114921|gb|EDW36964.1| GL25979 [Drosophila persimilis]	XP_002018768	5.51552e-78	92	249.98	171	158
contig01483	rna-binding protein 34	1372	gi|195453715|ref|XP_002073909.1|GK12898 [Drosophila willistoni] >gi|194169994|gb|EDW84895.1| GK12898 [Drosophila willistoni]	XP_002073909	8.47587e-70	72	199.904	158	115
contig08614	rna-binding protein 28-like	502	gi|289741785|gb|ADD19640.1|nucleolar protein fibrillarin NOP77 [Glossina morsitans morsitans]	ADD19640	2.26763e-39	75	149.443	142	107
contig11529	rna-binding protein 26	267	gi|158298457|ref|XP_318628.4|AGAP009601-PA [Anopheles gambiae str. PEST] >gi|157013890|gb|EAA14544.5| AGAP009601-PA [Anopheles gambiae str. PEST]	XP_318628	1.17622e-12	82	71.633	41	34
contig05479	rna-binding protein 12	781	gi|170050943|ref|XP_001861539.1|conserved hypothetical protein [Culex quinquefasciatus] >gi|167872416|gb|EDS35799.1| conserved hypothetical protein [Culex quinquefasciatus]	XP_001861539	3.77622e-23	87	99.7525	62	54
contig02049	rna-binding motif protein 13	1253	gi|195354937|ref|XP_002043952.1|GM13703 [Drosophila sechellia] >gi|194129197|gb|EDW51240.1| GM13703 [Drosophila sechellia]	XP_002043952	1.65581e-99	97	311.227	187	183
contig00431	rna rnp complex-1-interacting phosphatase-like	1763	gi|195333497|ref|XP_002033427.1|GM21302 [Drosophila sechellia] >gi|194125397|gb|EDW47440.1| GM21302 [Drosophila sechellia]	XP_002033427	2.8829e-49	63	130.183	113	72
contig03236	rna pseudouridylate synthase domain-containing protein 2-like	1048	gi|345479289|ref|XP_001605561.2|PREDICTED: RNA pseudouridylate synthase domain-containing protein 2-like [Nasonia vitripennis]	XP_001605561	2.32268e-58	73	131.339	118	87
contig01387	rna polymerase-associated protein rtf1-like	1398	gi|195384395|ref|XP_002050903.1|GJ22408 [Drosophila virilis] >gi|194145700|gb|EDW62096.1| GJ22408 [Drosophila virilis]	XP_002050903	2.80191e-173	86	517.309	447	387
contig08780	rna polymerase subunit ii	485	gi|110169501|gb|ABG54003.1|RNA polymerase subunit II [Cordilura pleuricata]	ABG54003	4.19072e-19	85	87.8113	57	49
contig00586	rna polymerase ii-associated factor 1-like protein	1668	gi|195111787|ref|XP_002000458.1|GI10242 [Drosophila mojavensis] >gi|193917052|gb|EDW15919.1| GI10242 [Drosophila mojavensis]	XP_002000458	1.88917e-152	94	444.891	239	225
contig05809	rna polymerase ii subunit b1 ctd phosphatase rpap2-like	751	gi|158296659|ref|XP_001688997.1|AGAP008431-PA [Anopheles gambiae str. PEST] >gi|157014816|gb|EDO63560.1| AGAP008431-PA [Anopheles gambiae str. PEST]	XP_001688997	2.3723e-48	75	169.474	132	100
contig05626	rna polymerase ii second largest subunit	769	gi|195054746|ref|XP_001994284.1|GH25170 [Drosophila grimshawi] >gi|193896154|gb|EDV95020.1| GH25170 [Drosophila grimshawi]	XP_001994284	1.46583e-159	100	454.907	218	218
contig05343	rna polymerase ii large subunit	796	gi|195059969|ref|XP_001995730.1|GH17604 [Drosophila grimshawi] >gi|193896516|gb|EDV95382.1| GH17604 [Drosophila grimshawi]	XP_001995730	6.26399e-40	93	158.303	78	73
contig08054	rna polymerase ii large partial	549	gi|308387502|gb|ADO30479.1|RNA polymerase II [Bactrocera dorsalis]	ADO30479	1.67057e-81	98	166.392	82	81
contig06853	rna polymerase ii	652	gi|308387502|gb|ADO30479.1|RNA polymerase II [Bactrocera dorsalis]	ADO30479	3.68576e-05	75	42.3578	44	33
contig06679	rna polymerase i 49 kda subunit	668	gi|194900226|ref|XP_001979658.1|GG16519 [Drosophila erecta] >gi|190651361|gb|EDV48616.1| GG16519 [Drosophila erecta]	XP_001979658	2.10536e-29	74	77.7962	74	55
contig03929	rna m5u methyltransferase	962	gi|195377591|ref|XP_002047572.1|GJ13518 [Drosophila virilis] >gi|194154730|gb|EDW69914.1| GJ13518 [Drosophila virilis]	XP_002047572	1.50092e-88	87	287.345	185	162
contig01664	rna 3 terminal phosphate cyclase	1334	gi|195393390|ref|XP_002055337.1|GJ18845 [Drosophila virilis] >gi|194149847|gb|EDW65538.1| GJ18845 [Drosophila virilis]	XP_002055337	0	91	659.833	380	349
contig08867	rna 3 -terminal phosphate cyclase	474	gi|289741129|gb|ADD19312.1|RNA 3'-terminal phosphate cyclase [Glossina morsitans morsitans]	ADD19312	1.10944e-60	77	201.83	157	122
contig11743	rna 3 -terminal phosphate cyclase	252	gi|289741129|gb|ADD19312.1|RNA 3'-terminal phosphate cyclase [Glossina morsitans morsitans]	ADD19312	8.38234e-36	86	133.65	83	72
contig04308	rna (guanine-9-)-methyltransferase domain-containing protein 2-like	914	gi|195026761|ref|XP_001986329.1|GH20584 [Drosophila grimshawi] >gi|193902329|gb|EDW01196.1| GH20584 [Drosophila grimshawi]	XP_001986329	4.53835e-102	76	312.383	276	212
contig08846	rlb1	480	gi|125776906|ref|XP_001359434.1|GA20858 [Drosophila pseudoobscura pseudoobscura] >gi|54639178|gb|EAL28580.1| GA20858 [Drosophila pseudoobscura pseudoobscura]	XP_001359434	5.69886e-26	79	110.538	144	114
contig07354	ring-box protein 2-like	610	gi|24652785|ref|NP_610691.1|Roc2, isoform A [Drosophila melanogaster] >gi|281363174|ref|NP_001163119.1| Roc2, isoform B [Drosophila melanogaster] >gi|195485672|ref|XP_002091186.1| GE13508 [Drosophila yakuba] >gi|21064639|gb|AAM29549.1| RE61847p [Drosophila melanogaster] >gi|21627443|gb|AAF58633.2| Roc2, isoform A [Drosophila melanogaster] >gi|194177287|gb|EDW90898.1| GE13508 [Drosophila yakuba] >…	NP_610691	8.49808e-64	93	203.756	112	105
contig04827	ring-box protein 1a	857	gi|195469549|ref|XP_002099700.1|GE16630 [Drosophila yakuba] >gi|194187224|gb|EDX00808.1| GE16630 [Drosophila yakuba]	XP_002099700	2.72514e-69	100	220.705	108	108
contig01162	ring finger protein 5	1448	gi|83595295|gb|ABC25099.1|transcription regulator [Glossina morsitans morsitans] >gi|289739513|gb|ADD18504.1| putative E3 ubiquitin ligase [Glossina morsitans morsitans]	ABC25099	3.68269e-104	84	322.783	210	178
contig06479	ring finger protein 181	687	gi|125774551|ref|XP_001358534.1|GA20524 [Drosophila pseudoobscura pseudoobscura] >gi|54638273|gb|EAL27675.1| GA20524 [Drosophila pseudoobscura pseudoobscura]	XP_001358534	5.48728e-81	91	249.595	147	134
contig01827	ring finger protein 17-like	1288	gi|195395204|ref|XP_002056226.1|GJ10335 [Drosophila virilis] >gi|194142935|gb|EDW59338.1| GJ10335 [Drosophila virilis]	XP_002056226	2.55433e-35	56	149.058	222	126
contig01027	ring finger protein 126-b	1485	gi|125778114|ref|XP_001359837.1|GA11309 [Drosophila pseudoobscura pseudoobscura] >gi|195157482|ref|XP_002019625.1| GL12113 [Drosophila persimilis] >gi|54639587|gb|EAL28989.1| GA11309 [Drosophila pseudoobscura pseudoobscura] >gi|194116216|gb|EDW38259.1| GL12113 [Drosophila persimilis]	XP_001359837	8.94386e-65	65	224.172	235	153
contig02675	ring finger protein 121	1120	gi|289741311|gb|ADD19403.1|putative RING-containing E3 ubiquitin ligase [Glossina morsitans morsitans]	ADD19403	1.31413e-121	92	365.155	196	182
contig08631	ring finger protein 121	501	gi|195163896|ref|XP_002022785.1|GL14563 [Drosophila persimilis] >gi|194104808|gb|EDW26851.1| GL14563 [Drosophila persimilis]	XP_002022785	3.07911e-56	89	188.348	117	105
contig01126	ring finger protein 11	1458	gi|289741679|gb|ADD19587.1|hypothetical conserved protein [Glossina morsitans morsitans]	ADD19587	6.36175e-71	85	233.032	150	128
contig02896	ring finger protein	1099	gi|195379949|ref|XP_002048733.1|GJ21206 [Drosophila virilis] >gi|194143530|gb|EDW59926.1| GJ21206 [Drosophila virilis]	XP_002048733	1.43699e-08	64	63.1586	76	49
contig05033	ring finger membrane protein	833	gi|194769025|ref|XP_001966608.1|GF22266 [Drosophila ananassae] >gi|190617372|gb|EDV32896.1| GF22266 [Drosophila ananassae]	XP_001966608	5.84103e-77	82	246.514	185	153
contig10552	ring finger and transmembrane domain-containing protein 2-like	336	gi|194745580|ref|XP_001955265.1|GF18672 [Drosophila ananassae] >gi|190628302|gb|EDV43826.1| GF18672 [Drosophila ananassae]	XP_001955265	6.24437e-32	80	127.102	70	56
contig07964	ring finger and transmembrane domain-containing protein 2	557	gi|21392032|gb|AAM48370.1|LD44641p [Drosophila melanogaster]	AAM48370	4.12519e-29	67	120.939	191	128
contig03426	ring and yy1 binding protein	1026	gi|194755890|ref|XP_001960212.1|GF11639 [Drosophila ananassae] >gi|190621510|gb|EDV37034.1| GF11639 [Drosophila ananassae]	XP_001960212	2.34691e-45	95	162.155	87	83
contig08006	ring and yy1 binding protein	555	gi|195121254|ref|XP_002005135.1|GI20311 [Drosophila mojavensis] >gi|195383048|ref|XP_002050238.1| GJ22038 [Drosophila virilis] >gi|193910203|gb|EDW09070.1| GI20311 [Drosophila mojavensis] >gi|194145035|gb|EDW61431.1| GJ22038 [Drosophila virilis]	XP_002005135	2.82178e-20	93	91.6633	45	42
contig00526	rilp-like protein homolog	1696	gi|195131197|ref|XP_002010037.1|GI15695 [Drosophila mojavensis] >gi|193908487|gb|EDW07354.1| GI15695 [Drosophila mojavensis]	XP_002010037	1.27554e-101	80	324.709	268	215
contig02902	riken cdna 4933439f18 gene	1098	gi|91089493|ref|XP_969796.1|PREDICTED: similar to AGAP000312-PA [Tribolium castaneum] >gi|270012579|gb|EFA09027.1| hypothetical protein TcasGA2_TC006738 [Tribolium castaneum]	XP_969796	1.79711e-97	90	299.286	195	176
contig03784	rigor mortis	980	gi|194753764|ref|XP_001959180.1|GF12753 [Drosophila ananassae] >gi|190620478|gb|EDV36002.1| GF12753 [Drosophila ananassae]	XP_001959180	3.45608e-43	60	169.474	223	135
contig04178	rigor mortis	929	gi|198458327|ref|XP_002138529.1|GA24824 [Drosophila pseudoobscura pseudoobscura] >gi|198136302|gb|EDY69087.1| GA24824 [Drosophila pseudoobscura pseudoobscura]	XP_002138529	1.90736e-47	53	181.03	262	141
contig03036	ribulose-phosphate 3-epimerase	1079	gi|195383236|ref|XP_002050332.1|GJ20270 [Drosophila virilis] >gi|194145129|gb|EDW61525.1| GJ20270 [Drosophila virilis]	XP_002050332	1.25312e-122	89	363.614	220	196
contig07210	ribosome-associated membrane protein	619	gi|289743689|gb|ADD20592.1|putative membrane protein [Glossina morsitans morsitans] >gi|289743691|gb|ADD20593.1| putative membrane protein [Glossina morsitans morsitans]	ADD20592	4.8972e-36	100	130.954	64	64
contig02960	ribosome production factor 1	1081	gi|194861356|ref|XP_001969766.1|GG10274 [Drosophila erecta] >gi|190661633|gb|EDV58825.1| GG10274 [Drosophila erecta]	XP_001969766	6.23905e-144	97	424.476	220	215
contig01076	ribosome maturation protein sbds-like	1475	gi|194752133|ref|XP_001958377.1|GF23548 [Drosophila ananassae] >gi|190625659|gb|EDV41183.1| GF23548 [Drosophila ananassae]	XP_001958377	2.04716e-142	94	420.624	231	218
contig01599	ribosome biogenesis protein wdr12 homolog	1347	gi|125984602|ref|XP_001356065.1|GA19813 [Drosophila pseudoobscura pseudoobscura] >gi|121994601|sp|Q29KQ0.1|WDR12_DROPS RecName: Full=Ribosome biogenesis protein WDR12 homolog >gi|54644383|gb|EAL33124.1| GA19813 [Drosophila pseudoobscura pseudoobscura]	XP_001356065	0	88	662.529	400	355
contig01147	ribosome biogenesis protein tsr1 (20s rrna accumulation protein 1)	1451	gi|16184663|gb|AAL13820.1|LD28370p [Drosophila melanogaster]	AAL13820	0	90	628.246	371	336
contig03535	ribosome biogenesis protein bop1 homolog	1013	gi|195029563|ref|XP_001987641.1|GH22027 [Drosophila grimshawi] >gi|229621673|sp|B4J9K1.1|BOP1_DROGR RecName: Full=Ribosome biogenesis protein BOP1 homolog >gi|193903641|gb|EDW02508.1| GH22027 [Drosophila grimshawi]	XP_001987641	1.18331e-168	96	500.36	258	248
contig04567	ribosomal rna processing protein 1 homolog	878	gi|21356169|ref|NP_651976.1|Nnp-1 [Drosophila melanogaster] >gi|14194975|sp|Q9VJZ7.1|RRP1L_DROME RecName: Full=Ribosomal RNA processing protein 1 homolog; AltName: Full=NNP-1 homolog; AltName: Full=RRP1-like protein >gi|7298046|gb|AAF53287.1| Nnp-1 [Drosophila melanogaster] >gi|51092173|gb|AAT94500.1| LD23193p [Drosophila melanogaster]	NP_651976	1.15958e-58	70	208.764	238	168
contig01576	ribosomal rna methyltransferase	1352	gi|195133724|ref|XP_002011289.1|GI16447 [Drosophila mojavensis] >gi|193907264|gb|EDW06131.1| GI16447 [Drosophila mojavensis]	XP_002011289	2.62693e-127	80	399.438	407	329
contig07889	ribosomal protein ubq l40e	564	gi|17136570|ref|NP_476776.1|ribosomal protein L40 [Drosophila melanogaster] >gi|58390190|ref|XP_317555.2| AGAP007927-PA [Anopheles gambiae str. PEST] >gi|125986696|ref|XP_001357111.1| GA15543 [Drosophila pseudoobscura pseudoobscura] >gi|157113624|ref|XP_001652028.1| anopheles stephensi ubiquitin [Aedes aegypti] >gi|170032305|ref|XP_001844022.1| anopheles stephensi ubiquitin [Culex quinquefasciatu…	NP_476776	2.07562e-86	100	261.151	128	128
contig11777	ribosomal protein s9	250	gi|194747739|ref|XP_001956309.1|GF24655 [Drosophila ananassae] >gi|195428917|ref|XP_002062512.1| GK17575 [Drosophila willistoni] >gi|190623591|gb|EDV39115.1| GF24655 [Drosophila ananassae] >gi|194158597|gb|EDW73498.1| GK17575 [Drosophila willistoni]	XP_001956309	6.24282e-25	98	101.293	58	57
contig04947	ribosomal protein s6	845	gi|195046566|ref|XP_001992181.1|GH24620 [Drosophila grimshawi] >gi|193893022|gb|EDV91888.1| GH24620 [Drosophila grimshawi]	XP_001992181	4.40803e-123	96	362.844	228	220
contig04785	ribosomal protein s5a	854	gi|195131604|ref|XP_002010240.1|GI15824 [Drosophila mojavensis] >gi|193908690|gb|EDW07557.1| GI15824 [Drosophila mojavensis]	XP_002010240	8.60452e-149	97	427.172	227	221
contig04450	ribosomal protein s4e	898	gi|195377379|ref|XP_002047468.1|GJ13462 [Drosophila virilis] >gi|194154626|gb|EDW69810.1| GJ13462 [Drosophila virilis]	XP_002047468	0	99	523.857	261	260
contig04529	ribosomal protein s3	890	gi|289743349|gb|ADD20422.1|ribosomal protein S3 [Glossina morsitans morsitans]	ADD20422	1.40074e-153	94	441.425	245	231
contig07988	ribosomal protein s29	559	gi|28316886|gb|AAL68340.2|RH06643p, partial [Drosophila melanogaster]	AAL68340	9.86013e-34	89	124.405	67	60
contig06809	ribosomal protein s27a	658	gi|17136574|ref|NP_476778.1|ribosomal protein S27A [Drosophila melanogaster] >gi|194761816|ref|XP_001963119.1| GF15783 [Drosophila ananassae] >gi|194859914|ref|XP_001969479.1| GG10127 [Drosophila erecta] >gi|195050553|ref|XP_001992918.1| GH13542 [Drosophila grimshawi] >gi|195146884|ref|XP_002014414.1| GL18966 [Drosophila persimilis] >gi|195339809|ref|XP_002036509.1| GM18339 [Drosophila sechellia]…	NP_476778	3.28968e-77	99	239.965	156	155
contig04565	ribosomal protein s27	884	gi|198462092|ref|XP_001352335.2|GA10310 [Drosophila pseudoobscura pseudoobscura] >gi|198142795|gb|EAL29373.2| GA10310 [Drosophila pseudoobscura pseudoobscura]	XP_001352335	4.9605e-52	100	176.022	84	84
contig08862	ribosomal protein s25	478	gi|24645865|ref|NP_524315.2|ribosomal protein S25, isoform A [Drosophila melanogaster] >gi|24645867|ref|NP_731544.1| ribosomal protein S25, isoform B [Drosophila melanogaster] >gi|194743880|ref|XP_001954426.1| GF18256 [Drosophila ananassae] >gi|194902116|ref|XP_001980595.1| GG17238 [Drosophila erecta] >gi|195037905|ref|XP_001990401.1| GH19325 [Drosophila grimshawi] >gi|195107575|ref|XP_001998384.…	NP_524315	9.56795e-46	99	155.992	117	116
contig05163	ribosomal protein s24	822	gi|194754850|ref|XP_001959707.1|GF13006 [Drosophila ananassae] >gi|190621005|gb|EDV36529.1| GF13006 [Drosophila ananassae]	XP_001959707	2.34606e-62	98	203.371	122	120
contig07810	ribosomal protein s23	572	gi|38048731|gb|AAR10268.1|similar to Drosophila melanogaster CG8415, partial [Drosophila yakuba]	AAR10268	6.00066e-100	99	296.204	148	147
contig09608	ribosomal protein s21e	411	gi|74814523|sp|Q8I7N7.1|RS21_CERCARecName: Full=40S ribosomal protein S21 >gi|27525442|emb|CAD47834.1| ribosomal protein S21 [Ceratitis capitata]	Q8I7N7	5.66045e-52	98	169.859	83	82
contig08371	ribosomal protein s20	524	gi|194742782|ref|XP_001953880.1|GF17987 [Drosophila ananassae] >gi|194899664|ref|XP_001979379.1| GG24144 [Drosophila erecta] >gi|195498316|ref|XP_002096470.1| RpS20 [Drosophila yakuba] >gi|38047727|gb|AAR09766.1| similar to Drosophila melanogaster RpS20, partial [Drosophila yakuba] >gi|38048269|gb|AAR10037.1| similar to Drosophila melanogaster RpS20, partial [Drosophila yakuba] >gi|190626917|gb|E…	XP_001953880	4.56463e-77	96	236.498	120	116
contig06280	ribosomal protein s18	710	gi|211938661|gb|ACJ13227.1|FI09342p [Drosophila melanogaster]	ACJ13227	3.47165e-85	97	261.536	135	132
contig06045	ribosomal protein s17	731	gi|195015456|ref|XP_001984206.1|GH16319 [Drosophila grimshawi] >gi|193897688|gb|EDV96554.1| GH16319 [Drosophila grimshawi]	XP_001984206	1.14622e-72	97	228.409	114	111
contig07723	ribosomal protein s16	579	gi|19922746|ref|NP_611685.1|ribosomal protein S16 [Drosophila melanogaster] >gi|194880709|ref|XP_001974507.1| GG21057 [Drosophila erecta] >gi|195346756|ref|XP_002039923.1| GM15924 [Drosophila sechellia] >gi|195487908|ref|XP_002092092.1| GE13998 [Drosophila yakuba] >gi|195585732|ref|XP_002082634.1| GD11679 [Drosophila simulans] >gi|54039449|sp|Q9W237.1|RS16_DROME RecName: Full=40S ribosomal protei…	NP_611685	2.70617e-83	99	254.218	148	147
contig07016	ribosomal protein s14b	639	gi|289741361|gb|ADD19428.1|ribosomal protein S14b [Glossina morsitans morsitans]	ADD19428	7.34071e-76	100	236.113	140	140
contig08012	ribosomal protein s13	555	gi|195107527|ref|XP_001998360.1|GI23672 [Drosophila mojavensis] >gi|195115669|ref|XP_002002379.1| GI13008 [Drosophila mojavensis] >gi|195389995|ref|XP_002053654.1| GJ23232 [Drosophila virilis] >gi|193912954|gb|EDW11821.1| GI13008 [Drosophila mojavensis] >gi|193914954|gb|EDW13821.1| GI23672 [Drosophila mojavensis] >gi|194151740|gb|EDW67174.1| GJ23232 [Drosophila virilis]	XP_001998360	1.22601e-102	99	303.138	151	150
contig07979	ribosomal protein mitochondrial-like	557	gi|195132981|ref|XP_002010918.1|GI21440 [Drosophila mojavensis] >gi|193907706|gb|EDW06573.1| GI21440 [Drosophila mojavensis]	XP_002010918	1.08565e-49	87	166.777	106	93
contig08003	ribosomal protein lp1	556	gi|195388324|ref|XP_002052830.1|GJ17775 [Drosophila virilis] >gi|194149287|gb|EDW64985.1| GJ17775 [Drosophila virilis]	XP_002052830	3.09166e-39	90	139.813	112	101
contig07866	ribosomal protein l7ae	564	gi|194765585|ref|XP_001964907.1|GF22789 [Drosophila ananassae] >gi|195063307|ref|XP_001996356.1| GH25137 [Drosophila grimshawi] >gi|195118955|ref|XP_002003997.1| GI20000 [Drosophila mojavensis] >gi|190617517|gb|EDV33041.1| GF22789 [Drosophila ananassae] >gi|193895221|gb|EDV94087.1| GH25137 [Drosophila grimshawi] >gi|193914572|gb|EDW13439.1| GI20000 [Drosophila mojavensis]	XP_001964907	1.11637e-58	97	190.66	127	124
contig03448	ribosomal protein l7a	1024	gi|289742753|gb|ADD20124.1|ribosomal protein L7A [Glossina morsitans morsitans]	ADD20124	7.68685e-161	99	462.225	238	236
contig03939	ribosomal protein l7-like	962	gi|195386630|ref|XP_002052007.1|GJ17314 [Drosophila virilis] >gi|194148464|gb|EDW64162.1| GJ17314 [Drosophila virilis]	XP_002052007	4.41134e-141	85	410.609	257	219
contig09698	ribosomal protein l7	406	gi|38048287|gb|AAR10046.1|similar to Drosophila melanogaster RpL7, partial [Drosophila yakuba]	AAR10046	2.551e-70	94	219.935	135	127
contig10542	ribosomal protein l7	337	gi|195177920|ref|XP_002028965.1|GL16367 [Drosophila persimilis] >gi|194110733|gb|EDW32776.1| GL16367 [Drosophila persimilis]	XP_002028965	1.40481e-64	97	206.068	112	109
contig01541	ribosomal protein l5	1359	gi|195164533|ref|XP_002023101.1|GL21177 [Drosophila persimilis] >gi|198473442|ref|XP_002133263.1| GA28757 [Drosophila pseudoobscura pseudoobscura] >gi|194105186|gb|EDW27229.1| GL21177 [Drosophila persimilis] >gi|198139459|gb|EDY70665.1| GA28757 [Drosophila pseudoobscura pseudoobscura]	XP_002023101	0	95	533.487	289	276
contig02254	ribosomal protein l4	1214	gi|289739703|gb|ADD18599.1|ribosomal protein L4 [Glossina morsitans morsitans]	ADD18599	0	96	612.453	356	342
contig08986	ribosomal protein l39	469	gi|194756878|ref|XP_001960697.1|GF13482 [Drosophila ananassae] >gi|190621995|gb|EDV37519.1| GF13482 [Drosophila ananassae]	XP_001960697	1.501e-25	100	102.834	51	51
contig08659	ribosomal protein l38	498	gi|224924384|gb|ACN69142.1|60S ribosomal protein L38 [Stomoxys calcitrans]	ACN69142	6.83146e-40	100	139.813	70	70
contig07678	ribosomal protein l35a	583	gi|195497343|ref|XP_002096058.1|GE25280 [Drosophila yakuba] >gi|38047825|gb|AAR09815.1| similar to Drosophila melanogaster CG2099, partial [Drosophila yakuba] >gi|194182159|gb|EDW95770.1| GE25280 [Drosophila yakuba]	XP_002096058	3.98445e-76	98	236.113	119	117
contig06177	ribosomal protein l31	716	gi|195381071|ref|XP_002049279.1|ribosomal protein L31 [Drosophila virilis] >gi|194144076|gb|EDW60472.1| ribosomal protein L31 [Drosophila virilis]	XP_002049279	1.44761e-66	98	212.616	118	116
contig01687	ribosomal protein l3	1325	gi|40882439|gb|AAR96131.1|RH62603p [Drosophila melanogaster]	AAR96131	0	98	395.971	210	206
contig07082	ribosomal protein l27a	630	gi|195035694|ref|XP_001989307.1|GH11657 [Drosophila grimshawi] >gi|193905307|gb|EDW04174.1| GH11657 [Drosophila grimshawi]	XP_001989307	1.94032e-77	94	239.965	149	141
contig07238	ribosomal protein l27	621	gi|195112164|ref|XP_002000646.1|GI10350 [Drosophila mojavensis] >gi|195395728|ref|XP_002056486.1| GJ10202 [Drosophila virilis] >gi|193917240|gb|EDW16107.1| GI10350 [Drosophila mojavensis] >gi|194143195|gb|EDW59598.1| GJ10202 [Drosophila virilis] >gi|388329672|gb|AFK29226.1| ribosomal protein L27 [Drosophila buzzatii]	XP_002000646	1.15768e-68	97	216.853	135	131
contig05584	ribosomal protein l26	772	gi|308387498|gb|ADO30477.1|ribosomal protein L26 [Bactrocera dorsalis]	ADO30477	3.63805e-100	98	299.671	149	147
contig05260	ribosomal protein l24-like	815	gi|194743428|ref|XP_001954202.1|GF18157 [Drosophila ananassae] >gi|190627239|gb|EDV42763.1| GF18157 [Drosophila ananassae]	XP_001954202	1.50347e-103	95	310.457	191	182
contig09660	ribosomal protein l24	409	gi|195397646|ref|XP_002057439.1|GJ18129 [Drosophila virilis] >gi|194141093|gb|EDW57512.1| GJ18129 [Drosophila virilis]	XP_002057439	1.83139e-64	99	204.142	114	113
contig04296	ribosomal protein l23a	917	gi|289740439|gb|ADD18967.1|60s ribosomal protein L23 [Glossina morsitans morsitans]	ADD18967	2.7162e-83	99	263.077	132	131
contig09611	ribosomal protein l22	413	gi|289739691|gb|ADD18593.1|ribosomal protein L22 [Glossina morsitans morsitans]	ADD18593	5.22642e-21	98	94.3597	80	79
contig05395	ribosomal protein l21	793	gi|195433345|ref|XP_002064675.1|GK19074 [Drosophila willistoni] >gi|194160760|gb|EDW75661.1| GK19074 [Drosophila willistoni]	XP_002064675	2.88624e-89	93	272.707	159	149
contig04728	ribosomal protein l19	868	gi|289742279|gb|ADD19887.1|60s ribosomal protein L19 [Glossina morsitans morsitans]	ADD19887	4.77672e-106	97	318.161	204	198
contig11288	ribosomal protein l13a	283	gi|21357053|ref|NP_649560.1|ribosomal protein L13A [Drosophila melanogaster] >gi|194898819|ref|XP_001978961.1| GG12958 [Drosophila erecta] >gi|195343731|ref|XP_002038445.1| GM10821 [Drosophila sechellia] >gi|195502030|ref|XP_002098046.1| GE10144 [Drosophila yakuba] >gi|195568491|ref|XP_002102248.1| GD19800 [Drosophila simulans] >gi|31340319|sp|Q9VNE9.1|RL13A_DROME RecName: Full=60S ribosomal prot…	NP_649560	5.57857e-37	95	133.65	69	66
contig01492	ribosomal protein l13	1368	gi|125985115|ref|XP_001356321.1|GA18330 [Drosophila pseudoobscura pseudoobscura] >gi|195146936|ref|XP_002014440.1| GL18951 [Drosophila persimilis] >gi|54644644|gb|EAL33384.1| GA18330 [Drosophila pseudoobscura pseudoobscura] >gi|194106393|gb|EDW28436.1| GL18951 [Drosophila persimilis]	XP_001356321	4.01215e-123	92	368.622	217	201
contig07060	ribosomal protein l11	636	gi|194753153|ref|XP_001958882.1|GF12342 [Drosophila ananassae] >gi|190620180|gb|EDV35704.1| GF12342 [Drosophila ananassae]	XP_001958882	1.46114e-127	99	368.622	178	177
contig11858	ribosomal protein l10a	244	gi|289740205|gb|ADD18850.1|60s ribosomal protein L10A [Glossina morsitans morsitans]	ADD18850	7.81112e-25	92	101.679	54	50
contig05438	ribosomal protein l10	788	gi|195400323|ref|XP_002058767.1|GJ11194 [Drosophila virilis] >gi|194147489|gb|EDW63196.1| GJ11194 [Drosophila virilis]	XP_002058767	1.93622e-154	99	440.269	218	216
contig06602	ribosomal protein isoform c	676	gi|195381291|ref|XP_002049387.1|GJ21555 [Drosophila virilis] >gi|194144184|gb|EDW60580.1| GJ21555 [Drosophila virilis]	XP_002049387	1.15671e-56	94	189.119	97	92
contig07078	ribosomal protein isoform c	632	gi|198471088|ref|XP_001355489.2|GA12822 [Drosophila pseudoobscura pseudoobscura] >gi|198145762|gb|EAL32548.2| GA12822 [Drosophila pseudoobscura pseudoobscura]	XP_001355489	3.73753e-80	90	247.284	159	144
contig06358	ribosomal protein isoform a	700	gi|185178064|gb|ACC77573.1|ribosomal protein L34 [Ceratitis capitata]	ACC77573	1.12855e-68	99	217.624	110	109
contig07359	ribosomal protein 49	610	gi|2500374|sp|Q94460.1|RL32_DROACRecName: Full=60S ribosomal protein L32; AltName: Full=Ribosomal protein 49 >gi|1519359|gb|AAB07488.1| ribosomal protein 49 [Drosophila acanthoptera]	Q94460	1.01161e-90	99	273.092	134	133
contig07309	ribosomal protein	613	gi|125982680|ref|XP_001355137.1|GA20486 [Drosophila pseudoobscura pseudoobscura] >gi|194763819|ref|XP_001964030.1| GF21342 [Drosophila ananassae] >gi|195163646|ref|XP_002022660.1| GL14685 [Drosophila persimilis] >gi|54643450|gb|EAL32194.1| GA20486 [Drosophila pseudoobscura pseudoobscura] >gi|190618955|gb|EDV34479.1| GF21342 [Drosophila ananassae] >gi|194104683|gb|EDW26726.1| GL14685 [Drosophila p…	XP_001355137	3.73363e-73	100	227.639	115	115
contig02657	ribose-phosphate pyrophosphokinase 1	1136	gi|21355239|ref|NP_648345.1|CG6767, isoform A [Drosophila melanogaster] >gi|17946216|gb|AAL49148.1| RE57174p [Drosophila melanogaster] >gi|23093786|gb|AAF50223.2| CG6767, isoform A [Drosophila melanogaster] >gi|220948594|gb|ACL86840.1| CG6767-PA [synthetic construct] >gi|220958100|gb|ACL91593.1| CG6767-PA [synthetic construct]	NP_648345	3.56066e-142	99	419.083	203	202
contig00283	ribose-phosphate pyrophosphokinase	1907	gi|24651454|ref|NP_733386.1|CG2246, isoform B [Drosophila melanogaster] >gi|281362873|ref|NP_001163778.1| CG2246, isoform G [Drosophila melanogaster] >gi|23172707|gb|AAN14244.1| CG2246, isoform B [Drosophila melanogaster] >gi|255958352|gb|ACU43543.1| LD38861p [Drosophila melanogaster] >gi|256000839|gb|ACU51760.1| LP08261p [Drosophila melanogaster] >gi|272477247|gb|ACZ95072.1| CG2246, isoform G [D…	NP_733386	0	91	696.812	387	356
contig00246	ribose-5-phosphate isomerase	1956	gi|170035968|ref|XP_001845838.1|ribose-5-phosphate isomerase [Culex quinquefasciatus] >gi|167878437|gb|EDS41820.1| ribose-5-phosphate isomerase [Culex quinquefasciatus]	XP_001845838	2.95048e-119	88	365.925	230	204
contig05405	ribophorin ii	792	gi|289742023|gb|ADD19759.1|oligosaccharyltransferase delta subunit [Glossina morsitans morsitans]	ADD19759	6.65199e-88	75	284.648	260	196
contig01054	ribonucleoside-diphosphate reductase small chain	1480	gi|195027582|ref|XP_001986661.1|GH20400 [Drosophila grimshawi] >gi|193902661|gb|EDW01528.1| GH20400 [Drosophila grimshawi]	XP_001986661	0	91	640.573	388	356
contig09333	ribonucleoside diphosphate reductase large subunit	435	gi|194761754|ref|XP_001963091.1|GF14111 [Drosophila ananassae] >gi|190616788|gb|EDV32312.1| GF14111 [Drosophila ananassae]	XP_001963091	1.11185e-41	81	156.377	102	83
contig00243	ribonucleoprotein	1966	gi|195382251|ref|XP_002049844.1|GJ21813 [Drosophila virilis] >gi|194144641|gb|EDW61037.1| GJ21813 [Drosophila virilis]	XP_002049844	1.67209e-104	86	352.058	204	177
contig07693	ribonuclease uk114	583	gi|195052623|ref|XP_001993336.1|GH13123 [Drosophila grimshawi] >gi|193900395|gb|EDV99261.1| GH13123 [Drosophila grimshawi]	XP_001993336	2.29306e-70	91	220.705	132	121
contig00115	ribonuclease t2	2254	gi|195379074|ref|XP_002048306.1|GJ13895 [Drosophila virilis] >gi|194155464|gb|EDW70648.1| GJ13895 [Drosophila virilis]	XP_002048306	1.94635e-125	81	389.037	254	206
contig07836	ribonuclease p protein subunit p21-like	570	gi|198471021|ref|XP_002133638.1|GA22703 [Drosophila pseudoobscura pseudoobscura] >gi|198145729|gb|EDY72265.1| GA22703 [Drosophila pseudoobscura pseudoobscura]	XP_002133638	2.4713e-24	52	103.605	167	88
contig09174	ribonuclease h2 subunit c	451	gi|24654477|ref|NP_725699.1|CG30105 [Drosophila melanogaster] >gi|21627059|gb|AAM68481.1| CG30105 [Drosophila melanogaster]	NP_725699	7.85951e-35	70	128.642	130	91
contig01049	ribonuclease h2 subunit b-like	1477	gi|195447498|ref|XP_002071241.1|GK25236 [Drosophila willistoni] >gi|194167326|gb|EDW82227.1| GK25236 [Drosophila willistoni]	XP_002071241	4.32912e-101	65	318.161	370	242
contig02735	ribonuclease h1	1124	gi|2677845|gb|AAC47810.1|ribonuclease H1 [Drosophila melanogaster]	AAC47810	5.78213e-72	75	159.458	116	88
contig02016	ribonuclear protein at isoform e	1259	gi|289742401|gb|ADD19948.1|RNA-binding protein musashi [Glossina morsitans morsitans]	ADD19948	1.45643e-85	84	279.641	183	155
contig00425	riboflavin kinase	1771	gi|195157380|ref|XP_002019574.1|GL12140 [Drosophila persimilis] >gi|198454978|ref|XP_001359802.2| GA15482 [Drosophila pseudoobscura pseudoobscura] >gi|194116165|gb|EDW38208.1| GL12140 [Drosophila persimilis] >gi|198133040|gb|EAL28954.2| GA15482 [Drosophila pseudoobscura pseudoobscura]	XP_002019574	7.31469e-66	82	222.246	151	125
contig01433	rhythmically expressed gene isoform a	1384	gi|195380221|ref|XP_002048869.1|GJ21077 [Drosophila virilis] >gi|194143666|gb|EDW60062.1| GJ21077 [Drosophila virilis]	XP_002048869	3.05648e-60	83	131.339	87	73
contig03139	rhythmically expressed gene 2 protein	1063	gi|289741205|gb|ADD19350.1|putative hydrolase [Glossina morsitans morsitans]	ADD19350	9.8404e-91	74	283.108	248	184
contig03646	rhythmically expressed gene 2	995	gi|195336350|ref|XP_002034804.1|GM14270 [Drosophila sechellia] >gi|194127897|gb|EDW49940.1| GM14270 [Drosophila sechellia]	XP_002034804	1.78032e-117	72	350.903	275	199
contig00137	rhomboid protein mitochondrial	2189	gi|194755283|ref|XP_001959921.1|GF11795 [Drosophila ananassae] >gi|190621219|gb|EDV36743.1| GF11795 [Drosophila ananassae]	XP_001959921	7.8452e-143	74	433.721	351	260
contig01228	rhogef and pleckstrin domain protein	1428	gi|195111815|ref|XP_002000472.1|GI10249 [Drosophila mojavensis] >gi|193917066|gb|EDW15933.1| GI10249 [Drosophila mojavensis]	XP_002000472	4.61702e-172	90	508.834	289	262
contig04859	rhodopsin partial	854	gi|195037004|ref|XP_001989955.1|GH19080 [Drosophila grimshawi] >gi|193894151|gb|EDV93017.1| GH19080 [Drosophila grimshawi]	XP_001989955	2.43928e-144	93	421.394	244	227
contig08203	rhodopsin partial	538	gi|63086922|emb|CAI47590.1|rhodopsin 6 [Calliphora vicina]	CAI47590	1.626e-56	96	192.2	102	98
contig05316	rhodopsin 4	804	gi|195128539|ref|XP_002008720.1|GI11660 [Drosophila mojavensis] >gi|193920329|gb|EDW19196.1| GI11660 [Drosophila mojavensis]	XP_002008720	1.65491e-103	91	317.39	194	177
contig03383	rhodopsin 3	1031	gi|195054842|ref|XP_001994332.1|GH23919 [Drosophila grimshawi] >gi|193896202|gb|EDV95068.1| GH23919 [Drosophila grimshawi]	XP_001994332	6.1567e-104	95	321.242	162	154
contig05900	rhodopsin 3	742	gi|195111070|ref|XP_002000102.1|GI10051 [Drosophila mojavensis] >gi|193916696|gb|EDW15563.1| GI10051 [Drosophila mojavensis]	XP_002000102	1.29889e-88	86	278.1	193	166
contig02747	rho-associated protein kinase 1	1128	gi|195447610|ref|XP_002071291.1|GK25713 [Drosophila willistoni] >gi|194167376|gb|EDW82277.1| GK25713 [Drosophila willistoni]	XP_002071291	4.40708e-72	86	235.728	138	120
contig08369	rho rac cdc gtpase-activating protein	523	gi|324096502|gb|ADY17780.1|RE19853p [Drosophila melanogaster]	ADY17780	1.3075e-89	95	278.87	149	142
contig02268	rho guanyl-nucleotide exchange factor	1211	gi|195119035|ref|XP_002004037.1|GI19769 [Drosophila mojavensis] >gi|193914612|gb|EDW13479.1| GI19769 [Drosophila mojavensis]	XP_002004037	2.18783e-86	69	295.819	306	214
contig02202	rho guanine dissociation factor	1225	gi|195128561|ref|XP_002008731.1|GI11654 [Drosophila mojavensis] >gi|193920340|gb|EDW19207.1| GI11654 [Drosophila mojavensis]	XP_002008731	1.83195e-117	92	351.673	197	182
contig06796	rho gtpase-activating protein 26	660	gi|195131541|ref|XP_002010209.1|GI14824 [Drosophila mojavensis] >gi|193908659|gb|EDW07526.1| GI14824 [Drosophila mojavensis]	XP_002010209	9.73994e-31	100	129.413	59	59
contig10954	rho gtpase activating protein 23	301	gi|340384903|ref|XP_003390950.1|PREDICTED: hypothetical protein LOC100634292 [Amphimedon queenslandica]	XP_003390950	2.11751e-06	34	42.3578	136	47
contig02594	rh-like protein	1148	gi|195402951|ref|XP_002060063.1|GJ15523 [Drosophila virilis] >gi|194141861|gb|EDW58274.1| GJ15523 [Drosophila virilis]	XP_002060063	2.60178e-114	85	351.673	284	244
contig06670	rgs-gaip interacting protein gipc	672	gi|195455322|ref|XP_002074668.1|GK23041 [Drosophila willistoni] >gi|194170753|gb|EDW85654.1| GK23041 [Drosophila willistoni]	XP_002074668	3.98373e-107	88	323.553	189	168
contig05383	reverse transcriptase polyprotein	797	gi|14039785|gb|AAK53386.1|AF365402_1reverse transcriptase-like polymerase [Drosophila melanogaster]	AAK53386	1.986e-10	62	48.9062	58	36
contig12300	reverse transcriptase polyprotein	206	gi|58698955|ref|ZP_00373813.1|reverse transcriptase polyprotein [Wolbachia endosymbiont of Drosophila ananassae] >gi|58534532|gb|EAL58673.1| reverse transcriptase polyprotein [Wolbachia endosymbiont of Drosophila ananassae]	ZP_00373813	1.90551e-11	75	48.521	37	28
contig07600	reverse transcriptase family protein	581	gi|339256318|ref|XP_003370466.1|reverse transcriptase family protein [Trichinella spiralis] >gi|316958048|gb|EFV47262.1| reverse transcriptase family protein [Trichinella spiralis]	XP_003370466	1.91915e-21	68	70.4774	64	44
contig06843	reverse transcriptase (rna-dependent dna polymerase)	645	gi|357607323|gb|EHJ65450.1|putative endonuclease and reverse transcriptase-like protein [Danaus plexippus]	EHJ65450	1.43818e-06	41	41.2022	106	44
contig00288	reverse transcriptase	1875	gi|9369279|emb|CAB99192.1|endonuclease/reverse transcriptase [Drosophila melanogaster]	CAB99192	9.81034e-115	61	241.121	288	177
contig00694	reverse transcriptase	1590	gi|334883363|dbj|BAK38646.1|unnamed protein product [Tribolium castaneum]	BAK38646	5.27033e-55	58	84.7297	111	65
contig01420	reverse transcriptase	1387	gi|334085159|dbj|BAK26811.1|putative reverse transcriptase [Culex quinquefasciatus]	BAK26811	5.58199e-73	67	145.976	168	114
contig01751	reverse transcriptase	1307	gi|198461141|ref|XP_002135891.1|GA22538 [Drosophila pseudoobscura pseudoobscura] >gi|198139679|gb|EDY70778.1| GA22538 [Drosophila pseudoobscura pseudoobscura]	XP_002135891	5.7824e-82	64	176.022	187	121
contig02288	reverse transcriptase	1202	gi|2290213|gb|AAB65093.1|Lian-Aa1 retrotransposon protein [Aedes aegypti]	AAB65093	5.04754e-20	54	99.3673	161	87
contig02310	reverse transcriptase	1189	gi|334085159|dbj|BAK26811.1|putative reverse transcriptase [Culex quinquefasciatus]	BAK26811	5.23103e-13	66	79.337	95	63
contig02365	reverse transcriptase	1169	gi|28569864|dbj|BAC57906.1|reverse transcriptase [Anopheles gambiae]	BAC57906	9.49882e-30	40	86.6557	290	117
contig02478	reverse transcriptase	1157	gi|195457739|ref|XP_002075693.1|GK23511 [Drosophila willistoni] >gi|194171778|gb|EDW86679.1| GK23511 [Drosophila willistoni]	XP_002075693	1.37839e-51	61	182.956	236	144
contig02572	reverse transcriptase	1146	gi|198461141|ref|XP_002135891.1|GA22538 [Drosophila pseudoobscura pseudoobscura] >gi|198139679|gb|EDY70778.1| GA22538 [Drosophila pseudoobscura pseudoobscura]	XP_002135891	1.56681e-98	61	308.145	322	198
contig03420	reverse transcriptase	1018	gi|8823|emb|CAA35587.1|unnamed protein product [Drosophila melanogaster]	CAA35587	7.87387e-34	60	74.7146	106	64
contig03539	reverse transcriptase	1013	gi|21430916|gb|AAM51136.1|SD26211p [Drosophila melanogaster]	AAM51136	3.48295e-25	63	112.079	109	69
contig03620	reverse transcriptase	1001	gi|103015|pir||B34751hypothetical protein - African malaria mosquito transposon T1-2 (fragment) >gi|159644|gb|AAA29367.1| unknown [Anopheles gambiae]	B34751	2.5455e-40	65	115.931	132	86
contig04523	reverse transcriptase	885	gi|270016699|gb|EFA13145.1|hypothetical protein TcasGA2_TC002017 [Tribolium castaneum]	EFA13145	7.78102e-52	61	180.259	219	135
contig05466	reverse transcriptase	783	gi|2708267|gb|AAB92394.1|putative reverse transcriptase [Drosophila subobscura]	AAB92394	3.54084e-05	59	47.7506	44	26
contig06143	reverse transcriptase	723	gi|432431|gb|AAA53489.1|putative reverse transcriptase [Anopheles gambiae]	AAA53489	1.42503e-20	49	100.138	251	124
contig06605	reverse transcriptase	676	gi|195454928|ref|XP_002074472.1|GK21359 [Drosophila willistoni] >gi|194170557|gb|EDW85458.1| GK21359 [Drosophila willistoni]	XP_002074472	3.15646e-44	59	159.844	177	106
contig06779	reverse transcriptase	650	gi|1335691|emb|CAA41925.1|unnamed protein product [Drosophila miranda]	CAA41925	3.81912e-43	63	161.384	182	115
contig06909	reverse transcriptase	650	gi|198477615|ref|XP_002136524.1|GA23346 [Drosophila pseudoobscura pseudoobscura] >gi|198142810|gb|EDY71523.1| GA23346 [Drosophila pseudoobscura pseudoobscura]	XP_002136524	3.07399e-24	70	105.531	87	61
contig07167	reverse transcriptase	623	gi|195467352|ref|XP_002076019.1|GK21198 [Drosophila willistoni] >gi|194172104|gb|EDW87005.1| GK21198 [Drosophila willistoni]	XP_002076019	4.15652e-38	69	144.821	117	81
contig07386	reverse transcriptase	602	gi|2708267|gb|AAB92394.1|putative reverse transcriptase [Drosophila subobscura]	AAB92394	1.25819e-22	75	104.375	80	60
contig07466	reverse transcriptase	588	gi|28569879|dbj|BAC57916.1|reverse transcriptase [Anopheles gambiae]	BAC57916	7.99461e-20	62	66.6254	72	45
contig07687	reverse transcriptase	574	gi|312381931|gb|EFR27546.1|hypothetical protein AND_05699 [Anopheles darlingi]	EFR27546	3.65076e-40	67	145.206	159	108
contig07688	reverse transcriptase	580	gi|198461141|ref|XP_002135891.1|GA22538 [Drosophila pseudoobscura pseudoobscura] >gi|198139679|gb|EDY70778.1| GA22538 [Drosophila pseudoobscura pseudoobscura]	XP_002135891	1.31698e-39	68	139.428	125	85
contig08639	reverse transcriptase	491	gi|11323019|emb|CAC16871.1|pol [Drosophila melanogaster]	CAC16871	1.63809e-67	82	231.876	162	134
contig08697	reverse transcriptase	493	gi|2708267|gb|AAB92394.1|putative reverse transcriptase [Drosophila subobscura]	AAB92394	1.58974e-05	78	45.4394	37	29
contig08819	reverse transcriptase	480	gi|2708267|gb|AAB92394.1|putative reverse transcriptase [Drosophila subobscura]	AAB92394	9.69895e-33	57	131.339	152	87
contig09088	reverse transcriptase	454	gi|33285936|gb|AAQ01583.1|reverse transcriptase [Aedes albopictus]	AAQ01583	1.66289e-27	64	112.079	150	96
contig09581	reverse transcriptase	414	gi|334085159|dbj|BAK26811.1|putative reverse transcriptase [Culex quinquefasciatus]	BAK26811	9.28726e-10	58	64.6994	101	59
contig09682	reverse transcriptase	403	gi|2708267|gb|AAB92394.1|putative reverse transcriptase [Drosophila subobscura]	AAB92394	8.65825e-19	55	90.8929	115	64
contig10180	reverse transcriptase	360	gi|2708267|gb|AAB92394.1|putative reverse transcriptase [Drosophila subobscura]	AAB92394	3.77249e-08	71	59.3066	52	37
contig10366	reverse transcriptase	339	gi|198475705|ref|XP_002132479.1|GA27739 [Drosophila pseudoobscura pseudoobscura] >gi|198137923|gb|EDY69881.1| GA27739 [Drosophila pseudoobscura pseudoobscura]	XP_002132479	4.88712e-32	68	122.479	111	76
contig11000	reverse transcriptase	303	gi|334883365|dbj|BAK38647.1|unnamed protein product [Tribolium castaneum]	BAK38647	3.89936e-10	63	48.9062	57	36
contig11531	reverse transcriptase	265	gi|198461141|ref|XP_002135891.1|GA22538 [Drosophila pseudoobscura pseudoobscura] >gi|198139679|gb|EDY70778.1| GA22538 [Drosophila pseudoobscura pseudoobscura]	XP_002135891	1.24382e-18	84	80.8777	50	42
contig11561	reverse transcriptase	250	gi|2708267|gb|AAB92394.1|putative reverse transcriptase [Drosophila subobscura]	AAB92394	8.43201e-13	57	71.633	80	46
contig12181	reverse transcriptase	218	gi|2708267|gb|AAB92394.1|putative reverse transcriptase [Drosophila subobscura]	AAB92394	6.61797e-07	59	53.9138	66	39
contig02065	reverse ribonuclease integrase	1246	gi|19527789|gb|AAL90009.1|AT07338p [Drosophila melanogaster]	AAL90009	4.2862e-171	74	498.049	400	296
contig10392	reverse ribonuclease integrase	331	gi|198456980|ref|XP_002136287.1|GA27963 [Drosophila pseudoobscura pseudoobscura] >gi|198142605|gb|EDY71332.1| GA27963 [Drosophila pseudoobscura pseudoobscura]	XP_002136287	3.56182e-26	88	90.1225	53	47
contig12124	reverse ribonuclease integrase	219	gi|195136052|ref|XP_002012399.1|GI11945 [Drosophila mojavensis] >gi|193906515|gb|EDW05382.1| GI11945 [Drosophila mojavensis]	XP_002012399	3.94173e-30	87	121.709	73	64
contig01537	reverse	1347	gi|2290213|gb|AAB65093.1|Lian-Aa1 retrotransposon protein [Aedes aegypti]	AAB65093	7.54741e-42	49	168.703	313	156
contig06589	retrovirus-related pol polyprotein from transposon tnt 1-94	651	gi|339241765|ref|XP_003376808.1|retrovirus-related Pol polyprotein from transposon TNT 1-94 [Trichinella spiralis] >gi|316974460|gb|EFV57947.1| retrovirus-related Pol polyprotein from transposon TNT 1-94 [Trichinella spiralis]	XP_003376808	5.66963e-52	60	190.66	238	143
contig08024	retrovirus-like env glycoprotein	553	gi|58698954|ref|ZP_00373812.1|putative retrovirus-like env glycoprotein [Wolbachia endosymbiont of Drosophila ananassae] >gi|58534531|gb|EAL58672.1| putative retrovirus-like env glycoprotein [Wolbachia endosymbiont of Drosophila ananassae]	ZP_00373812	8.45829e-13	78	56.6102	65	51
contig10248	retrotransposon ty1-copia subclass	352	gi|110289113|gb|AAP53866.2|retrotransposon protein, putative, Ty1-copia subclass [Oryza sativa Japonica Group]	AAP53866	4.1019e-07	45	55.8398	105	48
contig03284	retinol dehydrogenase 14	1045	gi|195569903|ref|XP_002102948.1|GD20174 [Drosophila simulans] >gi|194198875|gb|EDX12451.1| GD20174 [Drosophila simulans]	XP_002102948	0	96	548.51	290	280
contig00152	retinoid- and fatty acid-binding protein	2155	gi|195450783|ref|XP_002072631.1|GK13707 [Drosophila willistoni] >gi|194168716|gb|EDW83617.1| GK13707 [Drosophila willistoni]	XP_002072631	0	73	388.652	334	244
contig01698	retinoid- and fatty acid-binding glycoprotein	1323	gi|195450783|ref|XP_002072631.1|GK13707 [Drosophila willistoni] >gi|194168716|gb|EDW83617.1| GK13707 [Drosophila willistoni]	XP_002072631	9.51057e-141	71	457.218	442	317
contig01719	retinoid- and fatty acid-binding glycoprotein	1318	gi|195450783|ref|XP_002072631.1|GK13707 [Drosophila willistoni] >gi|194168716|gb|EDW83617.1| GK13707 [Drosophila willistoni]	XP_002072631	2.86976e-167	77	533.102	411	319
contig03919	retinoid- and fatty acid-binding glycoprotein	965	gi|195450783|ref|XP_002072631.1|GK13707 [Drosophila willistoni] >gi|194168716|gb|EDW83617.1| GK13707 [Drosophila willistoni]	XP_002072631	3.31132e-89	70	303.523	268	189
contig07682	retinoid- and fatty acid-binding glycoprotein	584	gi|195064067|ref|XP_001996490.1|GH23970 [Drosophila grimshawi] >gi|193892036|gb|EDV90902.1| GH23970 [Drosophila grimshawi]	XP_001996490	1.64357e-94	87	312.768	193	168
contig08612	retinoid- and fatty acid-binding glycoprotein	502	gi|195450783|ref|XP_002072631.1|GK13707 [Drosophila willistoni] >gi|194168716|gb|EDW83617.1| GK13707 [Drosophila willistoni]	XP_002072631	7.16676e-30	61	125.561	147	91
contig08848	retinoid- and fatty acid-binding glycoprotein	479	gi|263359695|gb|ACY70531.1|hypothetical protein DVIR88_6g0068 [Drosophila virilis]	ACY70531	3.31396e-49	79	181.03	159	127
contig04123	retinoid x receptor	937	gi|305690676|gb|ADM64635.1|ultraspiracle protein [Bactrocera dorsalis]	ADM64635	0	99	547.354	273	271
contig05768	retinoblastoma-family protein	754	gi|195432212|ref|XP_002064120.1|GK19998 [Drosophila willistoni] >gi|194160205|gb|EDW75106.1| GK19998 [Drosophila willistoni]	XP_002064120	3.88361e-31	62	130.954	166	104
contig00601	retinoblastoma-binding protein 6	1656	gi|312377565|gb|EFR24373.1|hypothetical protein AND_11093 [Anopheles darlingi]	EFR24373	1.56814e-11	45	76.2554	258	118
contig10885	retinoblastoma-binding protein 6	315	gi|170045028|ref|XP_001850126.1|conserved hypothetical protein [Culex quinquefasciatus] >gi|167868078|gb|EDS31461.1| conserved hypothetical protein [Culex quinquefasciatus]	XP_001850126	6.16198e-25	94	107.842	55	52
contig02018	retinal rod rhodopsin-sensitive cgmp 3 -cyclic phosphodiesterase subunit delta	1257	gi|289741735|gb|ADD19615.1|cGMP-phosphodiesterase delta subunit [Glossina morsitans morsitans]	ADD19615	2.13737e-96	93	296.59	159	149
contig00709	retinal degeneration b beta	1604	gi|195122926|ref|XP_002005961.1|GI18810 [Drosophila mojavensis] >gi|193911029|gb|EDW09896.1| GI18810 [Drosophila mojavensis]	XP_002005961	2.79091e-149	91	440.269	253	232
contig00336	rest corepressor protein	1824	gi|62473853|ref|NP_001014754.1|CoRest, isoform C [Drosophila melanogaster] >gi|62473863|ref|NP_001014755.1| CoRest, isoform D [Drosophila melanogaster] >gi|62473870|ref|NP_001014756.1| CoRest, isoform A [Drosophila melanogaster] >gi|7293594|gb|AAF48966.1| CoRest, isoform A [Drosophila melanogaster] >gi|22832575|gb|AAN09497.1| CoRest, isoform D [Drosophila melanogaster] >gi|22832576|gb|AAN09498.1|…	NP_001014754	1.39732e-110	92	343.584	198	183
contig07191	resolvase	624	gi|392838836|gb|EJA94387.1|Resolvase [Salmonella enterica subsp. enterica serovar Newport str. CVM 4176]	EJA94387	1.73032e-111	93	328.176	178	166
contig01275	rer1 protein	1421	gi|195504434|ref|XP_002099077.1|GE23580 [Drosophila yakuba] >gi|194185178|gb|EDW98789.1| GE23580 [Drosophila yakuba]	XP_002099077	2.39523e-104	89	320.472	202	180
contig02085	repressor splicing factor 1	1248	gi|289739371|gb|ADD18433.1|alternative splicing factor SRP20/9G8 [Glossina morsitans morsitans]	ADD18433	2.00331e-47	100	170.244	79	79
contig00065	repressor of rna polymerase iii transcription maf1 homolog	2452	gi|195119137|ref|XP_002004088.1|GI19510 [Drosophila mojavensis] >gi|193914663|gb|EDW13530.1| GI19510 [Drosophila mojavensis]	XP_002004088	6.95539e-148	96	444.506	229	222
contig07959	replication protein a 70 kda dna-binding subunit	559	gi|195444358|ref|XP_002069830.1|GK11360 [Drosophila willistoni] >gi|194165915|gb|EDW80816.1| GK11360 [Drosophila willistoni]	XP_002069830	9.43996e-98	90	305.834	185	167
contig07609	replication protein a	588	gi|293386421|ref|YP_003540583.1|hypothetical protein EAM_P202 [Erwinia amylovora ATCC 49946] >gi|291201064|emb|CBJ48202.1| conserved hypothetical protein [Erwinia amylovora ATCC 49946]	YP_003540583	8.39551e-16	89	82.0333	46	41
contig02138	replication factor c subunit 5-like	1238	gi|195384914|ref|XP_002051157.1|GJ14606 [Drosophila virilis] >gi|194147614|gb|EDW63312.1| GJ14606 [Drosophila virilis]	XP_002051157	0	89	577.4	332	298
contig00165	replication factor c subunit 4-like	2121	gi|195038153|ref|XP_001990525.1|GH18198 [Drosophila grimshawi] >gi|193894721|gb|EDV93587.1| GH18198 [Drosophila grimshawi]	XP_001990525	0	90	582.022	359	326
contig01605	replication factor c subunit 3	1345	gi|195384848|ref|XP_002051124.1|GJ14536 [Drosophila virilis] >gi|194147581|gb|EDW63279.1| GJ14536 [Drosophila virilis]	XP_002051124	0	94	670.618	356	336
contig02113	replication factor c subunit 2	1240	gi|195135525|ref|XP_002012183.1|GI16571 [Drosophila mojavensis] >gi|193918447|gb|EDW17314.1| GI16571 [Drosophila mojavensis]	XP_002012183	2.77807e-166	94	422.935	225	213
contig09738	replication factor a rfa1	402	gi|195108849|ref|XP_001999005.1|GI24276 [Drosophila mojavensis] >gi|193915599|gb|EDW14466.1| GI24276 [Drosophila mojavensis]	XP_001999005	9.83676e-47	87	168.703	103	90
contig01123	replication factor 14kd-	1460	gi|195394093|ref|XP_002055680.1|GJ19496 [Drosophila virilis] >gi|194150190|gb|EDW65881.1| GJ19496 [Drosophila virilis]	XP_002055680	1.23614e-31	63	126.331	113	72
contig01287	replicase polyprotein 1a	1420	gi|195428597|ref|XP_002062358.1|GK16704 [Drosophila willistoni] >gi|194158443|gb|EDW73344.1| GK16704 [Drosophila willistoni]	XP_002062358	7.2916e-46	59	171.014	263	156
contig06659	regulatory protein mlp	668	gi|312285694|gb|ADQ64537.1|hypothetical protein [Bactrocera oleae]	ADQ64537	1.35412e-46	100	163.31	93	93
contig06514	regulator of telomere elongation helicase 1 rtel1	683	gi|125983388|ref|XP_001355459.1|GA10980 [Drosophila pseudoobscura pseudoobscura] >gi|54643775|gb|EAL32518.1| GA10980 [Drosophila pseudoobscura pseudoobscura]	XP_001355459	1.55562e-31	79	131.339	83	66
contig02031	regulator of ribosome biosynthesis	1257	gi|195428745|ref|XP_002062426.1|GK16661 [Drosophila willistoni] >gi|194158511|gb|EDW73412.1| GK16661 [Drosophila willistoni]	XP_002062426	9.90815e-160	91	465.307	302	277
contig01806	regucalcin protein	1295	gi|8980621|dbj|BAA99282.1|anterior fat body protein [Sarcophaga peregrina]	BAA99282	8.68022e-118	74	357.451	307	229
contig03296	regucalcin protein	1043	gi|8980621|dbj|BAA99282.1|anterior fat body protein [Sarcophaga peregrina]	BAA99282	1.06014e-114	72	346.28	307	224
contig03343	regucalcin protein	1038	gi|13488605|gb|AAK26174.1|anterior fat body protein [Calliphora vicina]	AAK26174	1.79229e-120	71	360.918	307	219
contig04563	regucalcin protein	884	gi|289722606|gb|ADD18237.1|gonadal Ca2+-binding protein Regucalcin/SMP30 [Glossina morsitans morsitans] >gi|289743641|gb|ADD20568.1| gonadal Ca2+-binding protein regucalcin/SMP30 [Glossina morsitans morsitans]	ADD18237	1.72175e-157	88	452.981	286	253
contig00603	ref p protein	1655	gi|194761170|ref|XP_001962802.1|GF14248 [Drosophila ananassae] >gi|190616499|gb|EDV32023.1| GF14248 [Drosophila ananassae]	XP_001962802	3.97335e-33	53	141.354	312	167
contig02697	red protein (ik factor) (cytokine ik)	1126	gi|194903429|ref|XP_001980867.1|GG17395 [Drosophila erecta] >gi|190652570|gb|EDV49825.1| GG17395 [Drosophila erecta]	XP_001980867	5.24662e-111	88	346.665	257	227
contig04602	recombination repair protein 1	880	gi|390176532|ref|XP_001356149.2|GA16470, isoform A [Drosophila pseudoobscura pseudoobscura] >gi|388858703|gb|EAL33209.2| GA16470, isoform A [Drosophila pseudoobscura pseudoobscura]	XP_001356149	1.08094e-86	90	282.722	155	140
contig01895	receptor-binding cancer antigen expressed on o cells	1282	gi|195345679|ref|XP_002039396.1|GM22750 [Drosophila sechellia] >gi|194134622|gb|EDW56138.1| GM22750 [Drosophila sechellia]	XP_002039396	1.59909e-35	65	140.198	189	124
contig01273	receptor of activated protein kinase c 1	1416	gi|17137396|ref|NP_477269.1|receptor of activated protein kinase C 1 [Drosophila melanogaster] >gi|194765659|ref|XP_001964944.1| GF22837 [Drosophila ananassae] >gi|195339017|ref|XP_002036118.1| GM13296 [Drosophila sechellia] >gi|195434332|ref|XP_002065157.1| GK15300 [Drosophila willistoni] >gi|195577389|ref|XP_002078553.1| GD22465 [Drosophila simulans] >gi|14286121|sp|O18640.2|GBLP_DROME RecName:…	NP_477269	0	98	637.491	318	312
contig00522	receptor mediated endocytosis 8	1699	gi|195332745|ref|XP_002033054.1|GM20622 [Drosophila sechellia] >gi|194125024|gb|EDW47067.1| GM20622 [Drosophila sechellia]	XP_002033054	0	94	600.127	320	303
contig03348	receptor for activated c	1037	gi|125811272|ref|XP_001361814.1|GA12107 [Drosophila pseudoobscura pseudoobscura] >gi|195170471|ref|XP_002026036.1| GL10086 [Drosophila persimilis] >gi|54636990|gb|EAL26393.1| GA12107 [Drosophila pseudoobscura pseudoobscura] >gi|194110900|gb|EDW32943.1| GL10086 [Drosophila persimilis]	XP_001361814	8.56912e-63	85	213.386	141	120
contig08587	receptor for activated c	505	gi|195441911|ref|XP_002068705.1|GK17884 [Drosophila willistoni] >gi|194164790|gb|EDW79691.1| GK17884 [Drosophila willistoni]	XP_002068705	1.47363e-46	90	164.466	94	85
contig11411	receptor for activated c	274	gi|195485639|ref|XP_002091172.1|GE12381 [Drosophila yakuba] >gi|194177273|gb|EDW90884.1| GE12381 [Drosophila yakuba]	XP_002091172	1.87651e-38	83	140.198	90	75
contig08535	receptor expression enhancing protein isoform 2	509	gi|118790049|ref|XP_317989.3|AGAP004819-PC [Anopheles gambiae str. PEST] >gi|158297802|ref|XP_001689073.1| AGAP004819-PA [Anopheles gambiae str. PEST] >gi|116122331|gb|EAA13329.4| AGAP004819-PC [Anopheles gambiae str. PEST] >gi|157014502|gb|EDO63490.1| AGAP004819-PA [Anopheles gambiae str. PEST]	XP_317989	2.53673e-08	72	58.151	47	34
contig09260	receptor component isoform b	443	gi|118778309|ref|XP_308566.3|AGAP007220-PA [Anopheles gambiae str. PEST] >gi|116132321|gb|EAA04214.4| AGAP007220-PA [Anopheles gambiae str. PEST]	XP_308566	4.13733e-35	80	129.028	94	76
contig07259	reactive oxygen species modulator 1-like	618	gi|195021395|ref|XP_001985386.1|GH14530 [Drosophila grimshawi] >gi|193898868|gb|EDV97734.1| GH14530 [Drosophila grimshawi]	XP_001985386	8.26186e-41	96	143.665	80	77
contig02879	rbp1- isoform b	1101	gi|320542033|ref|NP_001188585.1|Rbp1-like, isoform B [Drosophila melanogaster] >gi|318069370|gb|ADV37667.1| Rbp1-like, isoform B [Drosophila melanogaster]	NP_001188585	2.3682e-50	100	179.104	81	81
contig01891	rbm25 protein	1281	gi|312374710|gb|EFR22207.1|hypothetical protein AND_15634 [Anopheles darlingi]	EFR22207	2.25738e-43	91	171.785	124	114
contig04289	rbm25 protein	919	gi|195170035|ref|XP_002025819.1|GL18235 [Drosophila persimilis] >gi|194110672|gb|EDW32715.1| GL18235 [Drosophila persimilis]	XP_002025819	8.83188e-93	87	306.22	202	176
contig06947	rbm25 protein	645	gi|195170035|ref|XP_002025819.1|GL18235 [Drosophila persimilis] >gi|194110672|gb|EDW32715.1| GL18235 [Drosophila persimilis]	XP_002025819	3.26791e-74	64	251.136	253	164
contig01043	ras-related small gtpase rho type	1479	gi|194751169|ref|XP_001957899.1|GF23788 [Drosophila ananassae] >gi|190625181|gb|EDV40705.1| GF23788 [Drosophila ananassae]	XP_001957899	5.43047e-55	100	192.971	91	91
contig03550	ras-related protein rap-1b-like	1011	gi|157123069|ref|XP_001653812.1|RAS protein, putative [Aedes aegypti] >gi|108874538|gb|EAT38763.1| RAS protein, putative [Aedes aegypti]	XP_001653812	1.31449e-113	97	338.576	184	180
contig02789	ras-related protein rac1	1114	gi|289741637|gb|ADD19566.1|Ras-related small GTPase rho type [Glossina morsitans morsitans]	ADD19566	6.45685e-136	100	396.741	192	192
contig02464	ras-related protein rab-6a	1170	gi|195443010|ref|XP_002069232.1|GK21078 [Drosophila willistoni] >gi|194165317|gb|EDW80218.1| GK21078 [Drosophila willistoni]	XP_002069232	5.55182e-142	100	413.69	208	208
contig01839	ras-related protein rab-5c-like	1290	gi|17736973|ref|NP_523457.1|Rab-protein 5, isoform E [Drosophila melanogaster] >gi|24581101|ref|NP_722795.1| Rab-protein 5, isoform A [Drosophila melanogaster] >gi|24581103|ref|NP_722796.1| Rab-protein 5, isoform B [Drosophila melanogaster] >gi|24581105|ref|NP_722797.1| Rab-protein 5, isoform C [Drosophila melanogaster] >gi|24581107|ref|NP_722798.1| Rab-protein 5, isoform D [Drosophila melanogast…	NP_523457	1.04903e-135	93	399.823	221	206
contig00741	ras-related protein rab-4b	1594	gi|195023648|ref|XP_001985725.1|GH20926 [Drosophila grimshawi] >gi|193901725|gb|EDW00592.1| GH20926 [Drosophila grimshawi]	XP_001985725	2.19263e-144	99	425.246	213	211
contig08785	ras-related protein rab-40c-like isoform 2	484	gi|289741099|gb|ADD19297.1|GTP-binding protein SEC4 [Glossina morsitans morsitans]	ADD19297	8.49992e-68	99	216.853	106	105
contig02395	ras-related protein rab-2a	1183	gi|17137088|ref|NP_477090.1|Rab-protein 2 [Drosophila melanogaster] >gi|194758098|ref|XP_001961299.1| GF11067 [Drosophila ananassae] >gi|194864038|ref|XP_001970739.1| GG23219 [Drosophila erecta] >gi|195474169|ref|XP_002089364.1| GE19072 [Drosophila yakuba] >gi|195580994|ref|XP_002080319.1| GD10420 [Drosophila simulans] >gi|2313035|dbj|BAA21706.1| rab2 [Drosophila melanogaster] >gi|21645117|gb|AAM…	NP_477090	1.60955e-143	99	417.927	213	211
contig00599	ras-related protein rab-1a-like	1659	gi|195454241|ref|XP_002074152.1|GK12772 [Drosophila willistoni] >gi|194170237|gb|EDW85138.1| GK12772 [Drosophila willistoni]	XP_002074152	4.87259e-134	98	399.438	205	202
contig01270	ras-related protein rab-14-like	1422	gi|195164876|ref|XP_002023272.1|GL21269 [Drosophila persimilis] >gi|198473182|ref|XP_001356197.2| GA18036 [Drosophila pseudoobscura pseudoobscura] >gi|194105357|gb|EDW27400.1| GL21269 [Drosophila persimilis] >gi|198139340|gb|EAL33257.2| GA18036 [Drosophila pseudoobscura pseudoobscura]	XP_002023272	7.19586e-140	97	412.92	221	216
contig00085	ras-related protein rab-11a-like	2370	gi|17137216|ref|NP_477170.1|Rab-protein 11, isoform B [Drosophila melanogaster] >gi|19549675|ref|NP_599137.1| Rab-protein 11, isoform A [Drosophila melanogaster] >gi|125776219|ref|XP_001359206.1| GA19116 [Drosophila pseudoobscura pseudoobscura] >gi|194899580|ref|XP_001979337.1| GG24366 [Drosophila erecta] >gi|195037917|ref|XP_001990407.1| GH18257 [Drosophila grimshawi] >gi|195107587|ref|XP_001998…	NP_477170	1.11347e-143	98	432.565	214	211
contig01399	ras-related protein rab-	1392	gi|289741231|gb|ADD19363.1|Rab protein 10 [Glossina morsitans morsitans]	ADD19363	3.74615e-139	98	409.068	204	201
contig09053	ras-related protein rab-	463	gi|289742273|gb|ADD19884.1|Rab protein 8 [Glossina morsitans morsitans]	ADD19884	9.54549e-61	97	197.208	104	101
contig09949	ras-related protein rab-	385	gi|195496108|ref|XP_002095553.1|GE22458 [Drosophila yakuba] >gi|194181654|gb|EDW95265.1| GE22458 [Drosophila yakuba]	XP_002095553	1.32892e-18	100	83.9593	41	41
contig00595	ras-related protein 2	1662	gi|158297899|ref|XP_318045.3|AGAP004769-PA [Anopheles gambiae str. PEST] >gi|157014549|gb|EAA13245.4| AGAP004769-PA [Anopheles gambiae str. PEST]	XP_318045	2.40906e-111	98	340.502	182	179
contig03220	ras-related protein	1052	gi|289741455|gb|ADD19475.1|GTP-binding protein H-ray [Glossina morsitans morsitans]	ADD19475	1.7088e-99	98	303.523	153	151
contig00291	ras-related gtp-binding protein d-like	1891	gi|198458096|ref|XP_001360910.2|GA21270 [Drosophila pseudoobscura pseudoobscura] >gi|198136220|gb|EAL25485.2| GA21270 [Drosophila pseudoobscura pseudoobscura]	XP_001360910	0	97	556.214	287	279
contig00020	ras-related gtp-binding protein a	2818	gi|289740801|gb|ADD19148.1|GTP-binding protein [Glossina morsitans morsitans]	ADD19148	0	96	582.408	294	285
contig05254	ras-related c3 botulinum toxin substrate 1	806	gi|195394722|ref|XP_002055991.1|GJ10465 [Drosophila virilis] >gi|194142700|gb|EDW59103.1| GJ10465 [Drosophila virilis]	XP_002055991	6.07096e-126	98	367.466	180	177
contig04634	ras-related and estrogen-regulated growth inhibitor-like	877	gi|125977628|ref|XP_001352847.1|GA21132 [Drosophila pseudoobscura pseudoobscura] >gi|195171884|ref|XP_002026732.1| GL13274 [Drosophila persimilis] >gi|54641598|gb|EAL30348.1| GA21132 [Drosophila pseudoobscura pseudoobscura] >gi|194111666|gb|EDW33709.1| GL13274 [Drosophila persimilis]	XP_001352847	4.99195e-122	98	358.992	177	175
contig00440	ras-like protein 1	1753	gi|289742091|gb|ADD19793.1|Ras-related GTPase [Glossina morsitans morsitans]	ADD19793	6.30767e-104	97	322.783	190	186
contig03192	ras suppressor protein 1	1057	gi|289740417|gb|ADD18956.1|Ras suppressor protein [Glossina morsitans morsitans]	ADD18956	9.27461e-152	95	440.269	274	263
contig00668	ras oncogene at 64b	1620	gi|194750807|ref|XP_001957721.1|GF10554 [Drosophila ananassae] >gi|190625003|gb|EDV40527.1| GF10554 [Drosophila ananassae]	XP_001957721	6.98108e-113	96	344.354	190	183
contig08953	ran-binding protein isoform c	471	gi|312372915|gb|EFR20769.1|hypothetical protein AND_19487 [Anopheles darlingi]	EFR20769	7.7359e-11	84	68.1662	44	37
contig01473	ran-binding protein	1373	gi|157123227|ref|XP_001660069.1|hypothetical protein AaeL_AAEL009457 [Aedes aegypti] >gi|108874448|gb|EAT38673.1| conserved hypothetical protein [Aedes aegypti]	XP_001660069	4.77295e-56	77	204.527	154	120
contig00325	ran gtpase activating protein	1858	gi|195438264|ref|XP_002067057.1|GK24798 [Drosophila willistoni] >gi|194163142|gb|EDW78043.1| GK24798 [Drosophila willistoni]	XP_002067057	0	75	592.423	573	430
contig02040	ran binding protein 3	1255	gi|289743091|gb|ADD20293.1|ran-binding protein 3 [Glossina morsitans morsitans]	ADD20293	1.27947e-128	67	389.423	434	292
contig00326	ral interacting protein	1861	gi|157126704|ref|XP_001654712.1|hypothetical protein AaeL_AAEL002089 [Aedes aegypti] >gi|108882498|gb|EAT46723.1| conserved hypothetical protein [Aedes aegypti]	XP_001654712	1.99016e-150	65	460.299	503	328
contig01255	ral	1425	gi|125982061|ref|XP_001355021.1|GA15484 [Drosophila pseudoobscura pseudoobscura] >gi|54643333|gb|EAL32077.1| GA15484 [Drosophila pseudoobscura pseudoobscura]	XP_001355021	2.75868e-139	99	409.838	201	199
contig00771	radical sam proteins	1575	gi|195123861|ref|XP_002006420.1|GI21033 [Drosophila mojavensis] >gi|193911488|gb|EDW10355.1| GI21033 [Drosophila mojavensis]	XP_002006420	0	93	425.631	241	226
contig03742	radial spoke head protein 9 homolog	985	gi|195438425|ref|XP_002067137.1|GK24831 [Drosophila willistoni] >gi|194163222|gb|EDW78123.1| GK24831 [Drosophila willistoni]	XP_002067137	5.6097e-162	87	464.922	281	245
contig02257	rab6 gtpase activating gapcena (rabgap1 protein)	1213	gi|124248462|gb|ABM92851.1|IP18248p [Drosophila melanogaster]	ABM92851	9.38908e-39	69	154.451	166	115
contig03035	rab3 gtpase-activating protein catalytic subunit	1080	gi|195433891|ref|XP_002064940.1|GK14941 [Drosophila willistoni] >gi|194161025|gb|EDW75926.1| GK14941 [Drosophila willistoni]	XP_002064940	1.2692e-114	67	350.517	340	230
contig02001	rab11 interacting isoform b	1262	gi|198467416|ref|XP_001354392.2|GA19718 [Drosophila pseudoobscura pseudoobscura] >gi|198149234|gb|EAL31445.2| GA19718 [Drosophila pseudoobscura pseudoobscura]	XP_001354392	5.44503e-141	85	434.876	292	250
contig10967	rab11 interacting isoform a	308	gi|195130569|ref|XP_002009724.1|GI15080 [Drosophila mojavensis] >gi|193908174|gb|EDW07041.1| GI15080 [Drosophila mojavensis]	XP_002009724	1.83282e-18	60	88.9669	121	73
contig10229	rab-related protein 4	361	gi|195565233|ref|XP_002106207.1|GD16245 [Drosophila simulans] >gi|194203580|gb|EDX17156.1| GD16245 [Drosophila simulans]	XP_002106207	2.73452e-39	96	140.198	75	72
contig11570	rab-related protein 4	264	gi|224924380|gb|ACN69140.1|Rab-related protein [Stomoxys calcitrans]	ACN69140	2.13866e-45	91	154.451	87	80
contig02949	rab-related protein 3	1094	gi|195427457|ref|XP_002061793.1|GK17190 [Drosophila willistoni] >gi|194157878|gb|EDW72779.1| GK17190 [Drosophila willistoni]	XP_002061793	8.18558e-132	93	387.111	208	194
contig00305	rab-like protein 3-like	1884	gi|289740793|gb|ADD19144.1|GTP-binding protein SEC4 [Glossina morsitans morsitans]	ADD19144	1.29448e-110	81	344.739	233	190
contig07780	rab gtpase interacting factor	575	gi|195472469|ref|XP_002088523.1|GE11989 [Drosophila yakuba] >gi|194174624|gb|EDW88235.1| GE11989 [Drosophila yakuba]	XP_002088523	3.69422e-51	84	175.637	135	114
contig00231	rab geranylgeranyl transferase alpha subunit	1979	gi|194746606|ref|XP_001955768.1|GF18924 [Drosophila ananassae] >gi|190628805|gb|EDV44329.1| GF18924 [Drosophila ananassae]	XP_001955768	3.57016e-149	63	453.366	537	341
contig00614	rab gdp-dissociation inhibitor	1650	gi|289739957|gb|ADD18726.1|Rab protein geranylgeranyltransferase component A [Glossina morsitans morsitans]	ADD18726	1.10911e-155	98	463.766	236	233
contig01500	rab escort protein	1365	gi|195380790|ref|XP_002049144.1|GJ20912 [Drosophila virilis] >gi|194143941|gb|EDW60337.1| GJ20912 [Drosophila virilis]	XP_002049144	4.75263e-149	75	445.662	357	270
contig07449	r3d1	600	gi|195472607|ref|XP_002088591.1|GE18652 [Drosophila yakuba] >gi|194174692|gb|EDW88303.1| GE18652 [Drosophila yakuba]	XP_002088591	2.38845e-31	91	127.102	82	75
contig01453	r2d2	1378	gi|195434340|ref|XP_002065161.1|GK14818 [Drosophila willistoni] >gi|194161246|gb|EDW76147.1| GK14818 [Drosophila willistoni]	XP_002065161	4.81675e-96	68	302.368	304	207
contig04045	r protein p30	948	gi|195436662|ref|XP_002066276.1|GK18180 [Drosophila willistoni] >gi|194162361|gb|EDW77262.1| GK18180 [Drosophila willistoni]	XP_002066276	5.96036e-134	86	393.275	254	219
contig06226	quick-to- isoform g	714	gi|62471601|ref|NP_001014468.1|quick-to-court, isoform G [Drosophila melanogaster] >gi|61678285|gb|AAX52656.1| quick-to-court, isoform G [Drosophila melanogaster]	NP_001014468	2.97223e-59	95	205.682	111	106
contig01501	queuine trna-ribosyltransferase	1363	gi|194854000|ref|XP_001968265.1|GG24778 [Drosophila erecta] >gi|190660132|gb|EDV57324.1| GG24778 [Drosophila erecta]	XP_001968265	0	92	720.309	400	368
contig07933	queuine trna-ribosyltransferase	561	gi|289741299|gb|ADD19397.1|queuine-tRNA ribosyltransferase [Glossina morsitans morsitans]	ADD19397	5.75999e-55	73	189.889	159	117
contig10286	queuine trna-ribosyltransferase	355	gi|289741299|gb|ADD19397.1|queuine-tRNA ribosyltransferase [Glossina morsitans morsitans]	ADD19397	2.07868e-41	76	150.984	117	90
contig11646	queuine trna-ribosyltransferase	259	gi|125977162|ref|XP_001352614.1|GA17450 [Drosophila pseudoobscura pseudoobscura] >gi|122098115|sp|Q29EE9.1|QTRD1_DROPS RecName: Full=Queuine tRNA-ribosyltransferase subunit QTRTD1 homolog; AltName: Full=Queuine tRNA-ribosyltransferase domain-containing protein 1 >gi|54641362|gb|EAL30112.1| GA17450 [Drosophila pseudoobscura pseudoobscura]	XP_001352614	2.85234e-32	78	124.79	84	66
contig02662	quaking related 58e-2	1135	gi|195122216|ref|XP_002005608.1|GI20561 [Drosophila mojavensis] >gi|193910676|gb|EDW09543.1| GI20561 [Drosophila mojavensis]	XP_002005608	2.1455e-129	81	387.882	312	254
contig01558	quaking related 58e- isoform b	1356	gi|194754918|ref|XP_001959739.1|GF13022 [Drosophila ananassae] >gi|190621037|gb|EDV36561.1| GF13022 [Drosophila ananassae]	XP_001959739	7.08982e-116	73	353.599	321	235
contig01876	quaking related 58e- isoform b	1285	gi|195027119|ref|XP_001986431.1|GH20535 [Drosophila grimshawi] >gi|193902431|gb|EDW01298.1| GH20535 [Drosophila grimshawi]	XP_001986431	4.51602e-120	74	363.614	303	226
contig03509	quaking related 58e- isoform b	1016	gi|195384409|ref|XP_002050910.1|GJ19943 [Drosophila virilis] >gi|194145707|gb|EDW62103.1| GJ19943 [Drosophila virilis]	XP_002050910	6.36946e-108	77	328.946	304	236
contig07766	pyruvate kinase	576	gi|195101957|ref|XP_001998063.1|GH23636 [Drosophila grimshawi] >gi|193905565|gb|EDW04432.1| GH23636 [Drosophila grimshawi]	XP_001998063	4.71459e-52	95	173.711	92	88
contig12426	pyruvate dehydrogenase isoform a	202	gi|198459919|ref|XP_002138756.1|GA24223 [Drosophila pseudoobscura pseudoobscura] >gi|198136849|gb|EDY69314.1| GA24223 [Drosophila pseudoobscura pseudoobscura]	XP_002138756	2.35246e-40	100	140.198	67	67
contig02072	pyruvate dehydrogenase	1249	gi|157105561|ref|XP_001648922.1|pyruvate dehydrogenase [Aedes aegypti] >gi|108880044|gb|EAT44269.1| pyruvate dehydrogenase [Aedes aegypti]	XP_001648922	1.22716e-130	91	391.349	229	209
contig06564	pyruvate dehydrogenase	677	gi|195119640|ref|XP_002004338.1|GI19876 [Drosophila mojavensis] >gi|193909406|gb|EDW08273.1| GI19876 [Drosophila mojavensis]	XP_002004338	7.54171e-16	97	83.5741	43	42
contig01969	pyruvate carboxylase	1269	gi|195426988|ref|XP_002061562.1|GK20962 [Drosophila willistoni] >gi|194157647|gb|EDW72548.1| GK20962 [Drosophila willistoni]	XP_002061562	2.06437e-06	91	58.9214	35	32
contig05632	pyrroline-5-carboxylate reductase	767	gi|195055993|ref|XP_001994897.1|GH13554 [Drosophila grimshawi] >gi|193892660|gb|EDV91526.1| GH13554 [Drosophila grimshawi]	XP_001994897	4.80594e-111	85	332.028	220	187
contig01596	pyrroline-5-carboxylate dehydrogenase	1348	gi|195496644|ref|XP_002095780.1|GE19517 [Drosophila yakuba] >gi|194181881|gb|EDW95492.1| GE19517 [Drosophila yakuba]	XP_002095780	2.93685e-143	78	432.95	310	243
contig00145	pyrroline 5-carboyxlate reductase	2173	gi|125773037|ref|XP_001357777.1|GA19293 [Drosophila pseudoobscura pseudoobscura] >gi|195158873|ref|XP_002020309.1| GL13914 [Drosophila persimilis] >gi|54637510|gb|EAL26912.1| GA19293 [Drosophila pseudoobscura pseudoobscura] >gi|194117078|gb|EDW39121.1| GL13914 [Drosophila persimilis]	XP_001357777	0	93	575.859	316	295
contig04775	pyroglutamyl-peptidase 1	861	gi|198464303|ref|XP_001353170.2|GA16713 [Drosophila pseudoobscura pseudoobscura] >gi|198149658|gb|EAL30672.2| GA16713 [Drosophila pseudoobscura pseudoobscura]	XP_001353170	2.44742e-40	68	149.828	157	107
contig09933	pyroglutamyl-peptidase 1	386	gi|195021417|ref|XP_001985391.1|GH17032 [Drosophila grimshawi] >gi|193898873|gb|EDV97739.1| GH17032 [Drosophila grimshawi]	XP_001985391	5.32012e-25	84	103.99	66	56
contig04219	pyridoxine-5 -phosphate oxidase-like isoform 1	928	gi|194748084|ref|XP_001956479.1|GF25232 [Drosophila ananassae] >gi|190623761|gb|EDV39285.1| GF25232 [Drosophila ananassae]	XP_001956479	5.61434e-53	76	186.422	151	115
contig03928	pyridoxamine-phosphate oxidase	963	gi|289740527|gb|ADD19011.1|pyridoxamine-phosphate oxidase [Glossina morsitans morsitans]	ADD19011	1.15943e-126	85	372.859	229	195
contig01445	pyridoxal phosphate phosphatase phospho2	1382	gi|195132641|ref|XP_002010751.1|GI21532 [Drosophila mojavensis] >gi|193907539|gb|EDW06406.1| GI21532 [Drosophila mojavensis]	XP_002010751	2.62666e-81	74	264.233	245	183
contig08124	pyridoxal phosphate phosphatase	543	gi|221329670|ref|NP_570021.2|CG2680 [Drosophila melanogaster] >gi|21428674|gb|AAM49997.1| RE47284p [Drosophila melanogaster] >gi|220901662|gb|AAF45810.2| CG2680 [Drosophila melanogaster]	NP_570021	1.40135e-41	72	151.754	136	99
contig08421	pyridoxal phosphate phosphatase	521	gi|195566319|ref|XP_002106732.1|GD15960 [Drosophila simulans] >gi|194204120|gb|EDX17696.1| GD15960 [Drosophila simulans]	XP_002106732	8.28951e-29	78	117.472	92	72
contig09040	pyridoxal phosphate phosphatase	464	gi|221329670|ref|NP_570021.2|CG2680 [Drosophila melanogaster] >gi|21428674|gb|AAM49997.1| RE47284p [Drosophila melanogaster] >gi|220901662|gb|AAF45810.2| CG2680 [Drosophila melanogaster]	NP_570021	7.64339e-41	68	148.673	151	103
contig09676	pyridoxal phosphate phosphatase	408	gi|195043625|ref|XP_001991656.1|GH11944 [Drosophila grimshawi] >gi|193901414|gb|EDW00281.1| GH11944 [Drosophila grimshawi]	XP_001991656	1.0225e-25	72	107.842	93	67
contig08132	pyridoxal phosphate	544	gi|17861448|gb|AAL39201.1|GH06744p [Drosophila melanogaster]	AAL39201	8.0998e-59	71	193.356	173	123
contig01823	pyridoxal kinase	1293	gi|289739773|gb|ADD18634.1|pyridoxal/pyridoxine/pyridoxamine kinase [Glossina morsitans morsitans]	ADD18634	1.26934e-143	80	423.32	302	243
contig05364	px serine threonine kinase	794	gi|198458875|ref|XP_002138608.1|GA24871 [Drosophila pseudoobscura pseudoobscura] >gi|198136506|gb|EDY69166.1| GA24871 [Drosophila pseudoobscura pseudoobscura]	XP_002138608	6.98463e-38	87	141.354	90	79
contig00856	putative transporter [Glossina morsitans morsitans]	1547	gi|289742663|gb|ADD20079.1|putative transporter [Glossina morsitans morsitans]	ADD20079	7.48363e-83	58	276.559	468	272
contig03013	putative dehydrogenase [Glossina morsitans morsitans]	1083	gi|289740033|gb|ADD18764.1|putative dehydrogenase [Glossina morsitans morsitans]	ADD18764	5.39016e-116	83	348.206	256	214
contig00242	pus10_drome ame: full= trna pseudouridine synthase pus10 ame: full=coiled-coil domain-containing protein 139 homolog ame: full=trna pseudouridine 55 synthase short=psi55 synthase ame: full=trna pseudouridylate synthase ame: full=trna-uridine isomerase	1963	gi|195433096|ref|XP_002064551.1|GK23763 [Drosophila willistoni] >gi|194160636|gb|EDW75537.1| GK23763 [Drosophila willistoni]	XP_002064551	1.53468e-140	78	430.639	337	264
contig01911	purple acid phosphatase	1275	gi|194762926|ref|XP_001963585.1|GF20210 [Drosophila ananassae] >gi|190629244|gb|EDV44661.1| GF20210 [Drosophila ananassae]	XP_001963585	0	92	620.928	340	313
contig00400	puromycin-sensitive aminopeptidase	1787	gi|195427505|ref|XP_002061817.1|GK16986 [Drosophila willistoni] >gi|194157902|gb|EDW72803.1| GK16986 [Drosophila willistoni]	XP_002061817	3.02598e-66	90	242.662	140	126
contig02731	purity of essence	1122	gi|195172936|ref|XP_002027251.1|GL24752 [Drosophila persimilis] >gi|194113088|gb|EDW35131.1| GL24752 [Drosophila persimilis]	XP_002027251	2.75873e-131	73	427.557	379	278
contig00510	purine nucleoside phosphorylase	1707	gi|289739685|gb|ADD18590.1|purine nucleoside phosphorylase [Glossina morsitans morsitans]	ADD18590	2.11312e-168	90	492.271	302	272
contig01172	purine biosynthesis protein pur6	1445	gi|289739983|gb|ADD18739.1|phosphoribosylamidoimidazole-succinocarboxamide synthase [Glossina morsitans morsitans]	ADD18739	0	91	748.043	423	387
contig05933	pupal cuticle	740	gi|195011807|ref|XP_001983328.1|GH15647 [Drosophila grimshawi] >gi|193896810|gb|EDV95676.1| GH15647 [Drosophila grimshawi]	XP_001983328	2.20586e-43	89	152.525	86	77
contig06035	pupal cuticle	731	gi|195116551|ref|XP_002002817.1|GI17588 [Drosophila mojavensis] >gi|193913392|gb|EDW12259.1| GI17588 [Drosophila mojavensis]	XP_002002817	1.22631e-38	88	146.747	88	78
contig09640	puff-specific protein bx42-like	410	gi|195131839|ref|XP_002010353.1|GI15876 [Drosophila mojavensis] >gi|193908803|gb|EDW07670.1| GI15876 [Drosophila mojavensis]	XP_002010353	1.10455e-71	99	234.187	136	135
contig09657	puff-specific protein bx42-like	409	gi|195131839|ref|XP_002010353.1|GI15876 [Drosophila mojavensis] >gi|193908803|gb|EDW07670.1| GI15876 [Drosophila mojavensis]	XP_002010353	2.24674e-71	99	233.417	136	135
contig04015	puff-specific protein bx42	951	gi|195039555|ref|XP_001990902.1|GH12382 [Drosophila grimshawi] >gi|193900660|gb|EDV99526.1| GH12382 [Drosophila grimshawi]	XP_001990902	1.51003e-82	86	270.396	213	185
contig06339	puff-specific protein bx42	704	gi|195393894|ref|XP_002055587.1|GJ18702 [Drosophila virilis] >gi|194150097|gb|EDW65788.1| GJ18702 [Drosophila virilis]	XP_002055587	1.83882e-85	92	274.633	176	162
contig01851	ptpla domain protein	1285	gi|195433160|ref|XP_002064583.1|GK23928 [Drosophila willistoni] >gi|194160668|gb|EDW75569.1| GK23928 [Drosophila willistoni]	XP_002064583	1.72721e-123	90	369.777	230	208
contig06313	pterin-4a-carbinolamine dehydratase	706	gi|195394513|ref|XP_002055887.1|Pcd [Drosophila virilis] >gi|194142596|gb|EDW58999.1| Pcd [Drosophila virilis]	XP_002055887	5.10632e-52	85	177.178	111	95
contig10113	pterin-4a-carbinolamine dehydratase	371	gi|18202282|sp|P58249.1|PHS_DROVIRecName: Full=Pterin-4-alpha-carbinolamine dehydratase; Short=PHS; AltName: Full=4-alpha-hydroxy-tetrahydropterin dehydratase; AltName: Full=Pterin carbinolamine dehydratase; Short=PCD >gi|14326445|gb|AAK60268.1|AF382144_1 pterin 4alpha-carbinolamine dehydratase [Drosophila virilis]	P58249	3.25199e-33	73	121.709	96	71
contig11523	pten-like isoform b	267	gi|195503008|ref|XP_002098472.1|GE10393 [Drosophila yakuba] >gi|194184573|gb|EDW98184.1| GE10393 [Drosophila yakuba]	XP_002098472	3.45258e-35	89	128.257	74	66
contig11528	pten-like isoform b	267	gi|195503008|ref|XP_002098472.1|GE10393 [Drosophila yakuba] >gi|194184573|gb|EDW98184.1| GE10393 [Drosophila yakuba]	XP_002098472	3.03576e-35	89	128.642	74	66
contig00377	psh	1804	gi|289740207|gb|ADD18851.1|fat body serine protease [Glossina morsitans morsitans]	ADD18851	6.97233e-107	62	338.191	385	239
contig01488	psh	1369	gi|289740207|gb|ADD18851.1|fat body serine protease [Glossina morsitans morsitans]	ADD18851	6.62957e-63	50	219.164	358	181
contig06612	pseudouridylate synthase	676	gi|195429481|ref|XP_002062787.1|GK19511 [Drosophila willistoni] >gi|194158872|gb|EDW73773.1| GK19511 [Drosophila willistoni]	XP_002062787	8.70103e-104	81	319.701	205	167
contig02315	prx- prx- prx-3	1199	gi|195447650|ref|XP_002071309.1|GK25196 [Drosophila willistoni] >gi|194167394|gb|EDW82295.1| GK25196 [Drosophila willistoni]	XP_002071309	7.8393e-118	91	352.829	194	178
contig01082	prov protein	1472	gi|195395494|ref|XP_002056371.1|GJ10911 [Drosophila virilis] >gi|194143080|gb|EDW59483.1| GJ10911 [Drosophila virilis]	XP_002056371	2.46002e-155	87	462.611	282	246
contig03842	protoporphyrinogen oxidase	974	gi|195445936|ref|XP_002070551.1|GK12118 [Drosophila willistoni] >gi|194166636|gb|EDW81537.1| GK12118 [Drosophila willistoni]	XP_002070551	6.50092e-61	85	212.231	133	114
contig08074	proton-associated sugar transporter a-like	548	gi|195107706|ref|XP_001998449.1|GI23971 [Drosophila mojavensis] >gi|193915043|gb|EDW13910.1| GI23971 [Drosophila mojavensis]	XP_001998449	1.33657e-69	82	231.876	150	123
contig11427	proton-associated sugar transporter a-like	272	gi|195107706|ref|XP_001998449.1|GI23971 [Drosophila mojavensis] >gi|193915043|gb|EDW13910.1| GI23971 [Drosophila mojavensis]	XP_001998449	7.33024e-31	75	122.479	94	71
contig01527	protoheme ix mitochondrial-like	1363	gi|194859795|ref|XP_001969452.1|GG10107 [Drosophila erecta] >gi|190661319|gb|EDV58511.1| GG10107 [Drosophila erecta]	XP_001969452	9.44113e-158	77	463.381	359	277
contig02510	protofilament ribbon protein	1162	gi|125977486|ref|XP_001352776.1|GA20221 [Drosophila pseudoobscura pseudoobscura] >gi|54641526|gb|EAL30276.1| GA20221 [Drosophila pseudoobscura pseudoobscura]	XP_001352776	7.38777e-96	75	301.982	265	201
contig00585	proteome of centrioles 1	1664	gi|195173067|ref|XP_002027316.1|GL15696 [Drosophila persimilis] >gi|194113159|gb|EDW35202.1| GL15696 [Drosophila persimilis]	XP_002027316	8.95425e-143	76	379.793	296	226
contig03502	protein-tryrosine phosphatase	1014	gi|195395408|ref|XP_002056328.1|GJ10891 [Drosophila virilis] >gi|194143037|gb|EDW59440.1| GJ10891 [Drosophila virilis]	XP_002056328	5.67236e-124	76	368.237	266	203
contig01920	protein-s-isoprenylcysteine o-methyltransferase-like	1276	gi|289741085|gb|ADD19290.1|farnesyl cysteine-carboxyl methyltransferase [Glossina morsitans morsitans]	ADD19290	2.13591e-146	82	429.869	292	241
contig08480	protein-o-fucosyltransferase 1	514	gi|21428720|gb|AAM50020.1|SD06791p [Drosophila melanogaster]	AAM50020	6.80411e-57	86	192.586	119	103
contig03390	protein-l-isoaspartate o-methyltransferase	1031	gi|195391942|ref|XP_002054618.1|GJ24552 [Drosophila virilis] >gi|194152704|gb|EDW68138.1| GJ24552 [Drosophila virilis]	XP_002054618	8.03439e-123	86	363.614	224	193
contig07882	protein yipf5-like	567	gi|289740563|gb|ADD19029.1|Rab GTPase interacting factor [Glossina morsitans morsitans]	ADD19029	3.88534e-68	97	219.164	119	116
contig01233	protein yipf1-like	1432	gi|195397029|ref|XP_002057131.1|GJ16517 [Drosophila virilis] >gi|194146898|gb|EDW62617.1| GJ16517 [Drosophila virilis]	XP_002057131	1.965e-132	73	398.282	363	266
contig06018	protein uxt homolog	729	gi|195386910|ref|XP_002052147.1|GJ17396 [Drosophila virilis] >gi|194148604|gb|EDW64302.1| GJ17396 [Drosophila virilis]	XP_002052147	5.52806e-39	73	142.51	136	100
contig03319	protein tyrosine phosphatase-erk enhancer of ras1	1038	gi|24657148|ref|NP_726092.1|protein tyrosine phosphatase-ERK/Enhancer of Ras1 [Drosophila melanogaster] >gi|5052738|gb|AAD38688.1|AF146594_1 protein tyrosine phosphatase ERK [Drosophila melanogaster] >gi|21645298|gb|AAF46739.2| protein tyrosine phosphatase-ERK/Enhancer of Ras1 [Drosophila melanogaster]	NP_726092	5.93518e-29	71	127.872	111	79
contig01374	protein tyrosine phosphatase prl	1399	gi|289740989|gb|ADD19242.1|tyrosine phosphatase IVA1 [Glossina morsitans morsitans]	ADD19242	1.54569e-118	98	355.525	175	173
contig06551	protein transport protein sec61 subunit gamma-like	674	gi|289743107|gb|ADD20301.1|preprotein translocase gamma subunit [Glossina morsitans morsitans]	ADD20301	5.43656e-27	100	108.227	68	68
contig03938	protein transport protein sec61 beta subunit variant 1	965	gi|224924412|gb|ACN69156.1|Sec61 protein translocation complex, beta subunit [Stomoxys calcitrans]	ACN69156	8.87766e-28	87	113.62	79	69
contig02517	protein transport protein sec23	1157	gi|289743311|gb|ADD20403.1|vesicle coat complex COPII subunit SEC23 [Glossina morsitans morsitans]	ADD20403	0	100	425.631	201	201
contig01291	protein translation factor sui1 homolog	1417	gi|289743305|gb|ADD20400.1|translation initiation factor 1 [Glossina morsitans morsitans]	ADD20400	2.33294e-70	100	229.565	110	110
contig03519	protein tipin-like protein	1016	gi|194758781|ref|XP_001961637.1|GF15066 [Drosophila ananassae] >gi|190615334|gb|EDV30858.1| GF15066 [Drosophila ananassae]	XP_001961637	2.85568e-80	64	257.684	315	204
contig01079	protein takeout-like	1474	gi|194746594|ref|XP_001955762.1|GF18921 [Drosophila ananassae] >gi|190628799|gb|EDV44323.1| GF18921 [Drosophila ananassae]	XP_001955762	5.47621e-127	84	380.948	246	209
contig02117	protein takeout	1240	gi|225544266|gb|ACN91541.1|CG10407-like protein, partial [Bactrocera dorsalis]	ACN91541	6.86534e-130	96	384.415	219	212
contig09226	protein suppressor of white apricot-like	446	gi|195130909|ref|XP_002009893.1|GI15614 [Drosophila mojavensis] >gi|193908343|gb|EDW07210.1| GI15614 [Drosophila mojavensis]	XP_002009893	1.08779e-18	64	91.6633	90	58
contig07515	protein smg8-like	595	gi|170033296|ref|XP_001844514.1|conserved hypothetical protein [Culex quinquefasciatus] >gi|239977613|sp|B0W730.1|SMG8_CULQU RecName: Full=Protein SMG8; AltName: Full=Protein smg-8 homolog >gi|167873921|gb|EDS37304.1| conserved hypothetical protein [Culex quinquefasciatus]	XP_001844514	6.1731e-37	66	145.976	147	98
contig05373	protein smaug homolog 2-like	797	gi|125980263|ref|XP_001354156.1|GA18770 [Drosophila pseudoobscura pseudoobscura] >gi|54642460|gb|EAL31208.1| GA18770 [Drosophila pseudoobscura pseudoobscura]	XP_001354156	1.54079e-96	87	315.464	207	182
contig01957	protein shq1-like protein	1269	gi|194741488|ref|XP_001953221.1|GF17318 [Drosophila ananassae] >gi|190626280|gb|EDV41804.1| GF17318 [Drosophila ananassae]	XP_001953221	2.76707e-93	72	304.679	274	198
contig04850	protein sfrs12ip1	854	gi|289743593|gb|ADD20544.1|uncharacterized conserved protein [Glossina morsitans morsitans]	ADD20544	8.52502e-35	96	134.806	66	64
contig01787	protein serine threonine	1300	gi|195134224|ref|XP_002011537.1|GI11083 [Drosophila mojavensis] >gi|193906660|gb|EDW05527.1| GI11083 [Drosophila mojavensis]	XP_002011537	2.42976e-151	73	446.047	371	274
contig02551	protein serac1	1150	gi|195579944|ref|XP_002079816.1|GD21817 [Drosophila simulans] >gi|194191825|gb|EDX05401.1| GD21817 [Drosophila simulans]	XP_002079816	6.07912e-120	80	366.696	268	215
contig00996	protein sec13 homolog	1499	gi|195449561|ref|XP_002072125.1|GK22486 [Drosophila willistoni] >gi|194168210|gb|EDW83111.1| GK22486 [Drosophila willistoni]	XP_002072125	6.315e-166	86	485.337	300	258
contig01193	protein rsm22 mitochondrial-like	1440	gi|198473531|ref|XP_001356327.2|GA12064 [Drosophila pseudoobscura pseudoobscura] >gi|198138003|gb|EAL33390.2| GA12064 [Drosophila pseudoobscura pseudoobscura]	XP_001356327	0	73	556.599	449	331
contig04611	protein rmd5-like protein a	879	gi|289742603|gb|ADD20049.1|putative E3 ubiquitin ligase [Glossina morsitans morsitans]	ADD20049	2.17154e-132	94	394.045	205	194
contig00117	protein phosphatase v	2254	gi|195439390|ref|XP_002067614.1|GK16104 [Drosophila willistoni] >gi|194163699|gb|EDW78600.1| GK16104 [Drosophila willistoni]	XP_002067614	0	95	578.556	303	289
contig01033	protein phosphatase type 2c	1483	gi|194765661|ref|XP_001964945.1|GF21820 [Drosophila ananassae] >gi|190617555|gb|EDV33079.1| GF21820 [Drosophila ananassae]	XP_001964945	5.99307e-124	94	383.259	211	199
contig01225	protein phosphatase ptc7 homolog	1436	gi|289741239|gb|ADD19367.1|serine/threonine protein phosphatase [Glossina morsitans morsitans]	ADD19367	4.63562e-66	89	225.328	152	136
contig04594	protein phosphatase ptc7 homolog	880	gi|289741239|gb|ADD19367.1|serine/threonine protein phosphatase [Glossina morsitans morsitans]	ADD19367	8.60188e-90	98	280.411	158	155
contig00049	protein phosphatase 4 regulatory subunit 2-related isoform a	2548	gi|195432619|ref|XP_002064314.1|GK20099 [Drosophila willistoni] >gi|194160399|gb|EDW75300.1| GK20099 [Drosophila willistoni]	XP_002064314	5.64574e-41	100	169.474	90	90
contig01982	protein phosphatase 2c	1266	gi|195174379|ref|XP_002027954.1|GL21276 [Drosophila persimilis] >gi|198463081|ref|XP_001352676.2| GA14642 [Drosophila pseudoobscura pseudoobscura] >gi|194115664|gb|EDW37707.1| GL21276 [Drosophila persimilis] >gi|198151107|gb|EAL30175.2| GA14642 [Drosophila pseudoobscura pseudoobscura]	XP_002027954	9.28022e-53	93	190.66	97	91
contig07133	protein phosphatase 2a at isoform c	630	gi|289739737|gb|ADD18616.1|phosphatase 2A at 29B [Glossina morsitans morsitans]	ADD18616	5.46698e-130	99	389.423	209	207
contig04125	protein phosphatase 1 regulatory subunit 14b-like	935	gi|195433314|ref|XP_002064660.1|GK23984 [Drosophila willistoni] >gi|194160745|gb|EDW75646.1| GK23984 [Drosophila willistoni]	XP_002064660	1.05493e-66	99	215.312	124	123
contig00371	protein peanut-like	1811	gi|195381785|ref|XP_002049625.1|GJ21698 [Drosophila virilis] >gi|194144422|gb|EDW60818.1| GJ21698 [Drosophila virilis]	XP_002049625	0	95	762.681	458	439
contig06833	protein partner of isoform b	657	gi|194742650|ref|XP_001953814.1|GF17954 [Drosophila ananassae] >gi|190626851|gb|EDV42375.1| GF17954 [Drosophila ananassae]	XP_001953814	3.05018e-15	77	83.5741	74	57
contig03687	protein opi10 homolog	993	gi|289742467|gb|ADD19981.1|uncharacterized conserved protein [Glossina morsitans morsitans]	ADD19981	7.43242e-113	90	336.65	195	177
contig00190	protein on ecdysone isoform c	2063	gi|195013458|ref|XP_001983848.1|GH15349 [Drosophila grimshawi] >gi|193897330|gb|EDV96196.1| GH15349 [Drosophila grimshawi]	XP_001983848	1.84257e-168	82	512.301	382	316
contig06013	protein on ecdysone isoform b	734	gi|194750759|ref|XP_001957697.1|GF23899 [Drosophila ananassae] >gi|190624979|gb|EDV40503.1| GF23899 [Drosophila ananassae]	XP_001957697	1.02948e-12	76	75.8702	98	75
contig04907	protein npc2 homolog	850	gi|195438347|ref|XP_002067098.1|GK24197 [Drosophila willistoni] >gi|194163183|gb|EDW78084.1| GK24197 [Drosophila willistoni]	XP_002067098	1.96079e-69	82	222.246	145	120
contig01352	protein mitochondrial-like	1403	gi|289742575|gb|ADD20035.1|glyoxylase [Glossina morsitans morsitans]	ADD20035	2.55622e-140	83	415.616	283	237
contig08686	protein memo1-like	495	gi|195145810|ref|XP_002013883.1|GL23150 [Drosophila persimilis] >gi|194102826|gb|EDW24869.1| GL23150 [Drosophila persimilis]	XP_002013883	4.63669e-59	94	195.282	101	95
contig02151	protein memo1	1232	gi|195446372|ref|XP_002070750.1|GK10855 [Drosophila willistoni] >gi|194166835|gb|EDW81736.1| GK10855 [Drosophila willistoni]	XP_002070750	1.24263e-108	91	332.798	181	165
contig04742	protein lunapark-b-like	863	gi|237651943|gb|ACR08660.1|lunapark, partial [Drosophila silvestris]	ACR08660	6.52328e-41	83	150.984	142	118
contig01404	protein lsm12 homolog	1391	gi|289724812|gb|ADD18349.1|uncharacterized conserved protein [Glossina morsitans morsitans]	ADD18349	1.94878e-97	91	302.753	172	158
contig05346	protein lin-7 homolog b-like	800	gi|289722608|gb|ADD18238.1|receptor targeting protein Lin-7 [Glossina morsitans morsitans] >gi|289743643|gb|ADD20569.1| receptor targeting protein Lin-7 [Glossina morsitans morsitans]	ADD18238	1.52823e-114	98	338.576	195	192
contig04858	protein lin-54 homolog isoform 2	854	gi|348567366|ref|XP_003469470.1|PREDICTED: protein lin-54 homolog [Cavia porcellus]	XP_003469470	3.03357e-32	54	134.806	203	111
contig05719	protein lin-37 homolog	754	gi|198458738|ref|XP_001361145.2|GA13507 [Drosophila pseudoobscura pseudoobscura] >gi|198136445|gb|EAL25722.2| GA13507 [Drosophila pseudoobscura pseudoobscura]	XP_001361145	1.82748e-20	71	86.6557	64	46
contig00954	protein kti12 homolog	1507	gi|195132532|ref|XP_002010697.1|GI21683 [Drosophila mojavensis] >gi|193907485|gb|EDW06352.1| GI21683 [Drosophila mojavensis]	XP_002010697	7.97816e-130	79	390.578	294	234
contig00279	protein kri1 homolog	1910	gi|195493749|ref|XP_002094547.1|GE20148 [Drosophila yakuba] >gi|194180648|gb|EDW94259.1| GE20148 [Drosophila yakuba]	XP_002094547	0	82	652.899	603	498
contig08286	protein kish-a-like	532	gi|121511952|gb|ABM55427.1|conserved secreted salivary protein [Xenopsylla cheopis]	ABM55427	1.05965e-35	91	129.413	72	66
contig04269	protein kintoun-like	920	gi|194755287|ref|XP_001959923.1|GF11794 [Drosophila ananassae] >gi|224493094|sp|B3MG50.1|KTU_DROAN RecName: Full=Protein kintoun; AltName: Full=Dynein assembly factor 2, axonemal homolog; AltName: Full=PP1-interacting protein 20 >gi|190621221|gb|EDV36745.1| GF11794 [Drosophila ananassae]	XP_001959923	2.89367e-61	64	218.009	249	160
contig04980	protein kinase related to protein kinase isoform e	841	gi|195383222|ref|XP_002050325.1|GJ20275 [Drosophila virilis] >gi|194145122|gb|EDW61518.1| GJ20275 [Drosophila virilis]	XP_002050325	1.47053e-70	95	238.039	121	116
contig05195	protein kinase protein	815	gi|195138690|ref|XP_002012629.1|GI14589 [Drosophila mojavensis] >gi|193906494|gb|EDW05361.1| GI14589 [Drosophila mojavensis]	XP_002012629	4.88008e-30	85	120.939	81	69
contig09964	protein kinase domain protein	385	gi|312120211|ref|XP_003151773.1|hypothetical protein LOAG_16237 [Loa loa]	XP_003151773	1.54102e-05	54	48.521	59	32
contig03893	protein kinase c isoform c	962	gi|195439276|ref|XP_002067557.1|GK16493 [Drosophila willistoni] >gi|194163642|gb|EDW78543.1| GK16493 [Drosophila willistoni]	XP_002067557	8.28819e-67	95	232.261	121	115
contig03485	protein kinase c isoform b	1017	gi|221329866|ref|NP_572797.2|protein kinase C delta, isoform B [Drosophila melanogaster] >gi|220901748|gb|AAF48161.2| protein kinase C delta, isoform B [Drosophila melanogaster]	NP_572797	3.16695e-18	59	94.7449	126	75
contig01341	protein kinase at isoform c	1405	gi|195054497|ref|XP_001994161.1|GH16508 [Drosophila grimshawi] >gi|193896031|gb|EDV94897.1| GH16508 [Drosophila grimshawi]	XP_001994161	1.16967e-89	79	215.698	163	130
contig01467	protein kinase	1373	gi|195393758|ref|XP_002055520.1|GJ18748 [Drosophila virilis] >gi|194150030|gb|EDW65721.1| GJ18748 [Drosophila virilis]	XP_002055520	0	99	749.584	354	351
contig00677	protein jtb	1619	gi|194747024|ref|XP_001955954.1|GF24960 [Drosophila ananassae] >gi|190623236|gb|EDV38760.1| GF24960 [Drosophila ananassae]	XP_001955954	9.61847e-69	89	228.794	154	138
contig09315	protein isoforms d e-like	436	gi|195109711|ref|XP_001999426.1|GI23073 [Drosophila mojavensis] >gi|193916020|gb|EDW14887.1| GI23073 [Drosophila mojavensis]	XP_001999426	3.1312e-14	68	78.1814	69	47
contig05235	protein isoform a	813	gi|390177859|ref|XP_001358512.3|GA20093 [Drosophila pseudoobscura pseudoobscura] >gi|388859227|gb|EAL27652.3| GA20093 [Drosophila pseudoobscura pseudoobscura]	XP_001358512	2.00458e-56	66	198.749	222	147
contig09214	protein hbxip homolog	447	gi|195059348|ref|XP_001995616.1|GH17852 [Drosophila grimshawi] >gi|193896402|gb|EDV95268.1| GH17852 [Drosophila grimshawi]	XP_001995616	5.78627e-42	87	145.206	89	78
contig04661	protein halfway-like	869	gi|195448425|ref|XP_002071652.1|GK25026 [Drosophila willistoni] >gi|194167737|gb|EDW82638.1| GK25026 [Drosophila willistoni]	XP_002071652	1.29343e-78	87	258.07	157	138
contig02603	protein g12	1146	gi|195473773|ref|XP_002089167.1|GE18972 [Drosophila yakuba] >gi|194175268|gb|EDW88879.1| GE18972 [Drosophila yakuba]	XP_002089167	1.3294e-23	50	107.842	258	130
contig04029	protein frg1-like	950	gi|195427641|ref|XP_002061885.1|GK17238 [Drosophila willistoni] >gi|194157970|gb|EDW72871.1| GK17238 [Drosophila willistoni]	XP_002061885	1.11049e-117	86	350.903	223	194
contig02449	protein farnesyltransferase alpha subunit	1172	gi|289739915|gb|ADD18705.1|farnesyltransferase alpha subunit [Glossina morsitans morsitans]	ADD18705	1.67905e-147	86	432.18	309	266
contig00315	protein fam76a	1871	gi|289741139|gb|ADD19317.1|uncharacterized conserved protein [Glossina morsitans morsitans]	ADD19317	4.87443e-125	78	388.267	348	273
contig01451	protein fam50-like protein	1379	gi|21357729|ref|NP_651595.1|CG12259 [Drosophila melanogaster] >gi|74868086|sp|Q9VAY7.1|FAM50_DROME RecName: Full=Protein FAM50 homolog >gi|7301642|gb|AAF56759.1| CG12259 [Drosophila melanogaster] >gi|21064785|gb|AAM29622.1| RH65663p [Drosophila melanogaster]	NP_651595	1.28129e-155	93	456.833	340	319
contig05733	protein fam32a	754	gi|195117990|ref|XP_002003523.1|GI22139 [Drosophila mojavensis] >gi|193914098|gb|EDW12965.1| GI22139 [Drosophila mojavensis]	XP_002003523	2.68835e-30	70	119.398	124	87
contig07908	protein fam116a	563	gi|24639837|ref|NP_572216.1|CG3309 [Drosophila melanogaster] >gi|7290574|gb|AAF46024.1| CG3309 [Drosophila melanogaster] >gi|60678041|gb|AAX33527.1| LD41638p [Drosophila melanogaster]	NP_572216	8.32882e-75	86	246.899	170	147
contig04309	protein fam114a2	915	gi|54650538|gb|AAV36848.1|RH39848p [Drosophila melanogaster]	AAV36848	1.10512e-58	72	199.904	209	152
contig00597	protein disulfide-isomerase a6 precursor	1662	gi|195579573|ref|XP_002079636.1|GD21912 [Drosophila simulans] >gi|194191645|gb|EDX05221.1| GD21912 [Drosophila simulans]	XP_002079636	4.90436e-177	90	518.079	325	295
contig00110	protein disulfide isomerase	2295	gi|364521201|gb|AEW66914.1|protein disulfide isomerase [Bactrocera dorsalis]	AEW66914	0	98	938.717	498	490
contig00368	protein disulfide isomerase	1812	gi|195119920|ref|XP_002004477.1|GI19593 [Drosophila mojavensis] >gi|193909545|gb|EDW08412.1| GI19593 [Drosophila mojavensis]	XP_002004477	0	89	835.484	488	438
contig02918	protein disulfide isomerase	1094	gi|24584105|ref|NP_609645.2|CG9302 [Drosophila melanogaster] >gi|7298052|gb|AAF53293.1| CG9302 [Drosophila melanogaster]	NP_609645	4.01998e-97	89	229.565	140	125
contig00078	protein ddi1 homolog 2-like	2385	gi|322799330|gb|EFZ20718.1|hypothetical protein SINV_11449 [Solenopsis invicta]	EFZ20718	5.93221e-171	72	512.301	483	349
contig03350	protein cueball-like	1037	gi|262527538|sp|B4H1F5.2|CUE_DROPERecName: Full=Protein cueball; Flags: Precursor	B4H1F5	1.50022e-44	84	170.629	116	98
contig02481	protein cnppd1-like	1168	gi|195156343|ref|XP_002019060.1|GL26163 [Drosophila persimilis] >gi|198476028|ref|XP_002132242.1| GA25313 [Drosophila pseudoobscura pseudoobscura] >gi|194115213|gb|EDW37256.1| GL26163 [Drosophila persimilis] >gi|198137515|gb|EDY69644.1| GA25313 [Drosophila pseudoobscura pseudoobscura]	XP_002019060	2.47714e-64	58	221.476	346	201
contig00069	protein clp1 homolog	2435	gi|289741609|gb|ADD19552.1|mRNA cleavage and polyadenylation factor IA/II complex subunit CLP1 [Glossina morsitans morsitans]	ADD19552	0	92	746.503	420	388
contig08468	protein carp-like protein	515	gi|195393230|ref|XP_002055257.1|GJ19271 [Drosophila virilis] >gi|194149767|gb|EDW65458.1| GJ19271 [Drosophila virilis]	XP_002055257	1.15064e-67	95	170.244	89	85
contig03173	protein c20orf11-like	1061	gi|289741599|gb|ADD19547.1|LISH motif-containing protein [Glossina morsitans morsitans]	ADD19547	7.02498e-139	93	405.216	229	215
contig10439	protein c10-like	340	gi|195118308|ref|XP_002003682.1|GI18048 [Drosophila mojavensis] >gi|193914257|gb|EDW13124.1| GI18048 [Drosophila mojavensis]	XP_002003682	4.75459e-40	96	139.428	76	73
contig10481	protein c10-like	340	gi|195118308|ref|XP_002003682.1|GI18048 [Drosophila mojavensis] >gi|193914257|gb|EDW13124.1| GI18048 [Drosophila mojavensis]	XP_002003682	4.75459e-40	96	139.428	76	73
contig06513	protein bud31 homolog	681	gi|195124656|ref|XP_002006807.1|GI18389 [Drosophila mojavensis] >gi|193911875|gb|EDW10742.1| GI18389 [Drosophila mojavensis]	XP_002006807	3.20069e-92	100	278.1	136	136
contig00299	protein bric-a-brac 2	1884	gi|195340488|ref|XP_002036845.1|GM12450 [Drosophila sechellia] >gi|194130961|gb|EDW53004.1| GM12450 [Drosophila sechellia]	XP_002036845	2.6732e-57	60	214.542	260	157
contig05019	protein boule	839	gi|195326221|ref|XP_002029828.1|GM24891 [Drosophila sechellia] >gi|194118771|gb|EDW40814.1| GM24891 [Drosophila sechellia]	XP_002029828	6.46097e-65	93	213.386	116	108
contig03307	protein bccip homolog	1041	gi|289741743|gb|ADD19619.1|isoamyl acetate-hydrolyzing esterase [Glossina morsitans morsitans]	ADD19619	2.38578e-128	80	380.563	296	239
contig05969	protein associated with topo ii related - 1	731	gi|195482513|ref|XP_002086781.1|GE11190 [Drosophila yakuba] >gi|194186571|gb|EDX00183.1| GE11190 [Drosophila yakuba]	XP_002086781	1.51247e-12	87	70.0922	57	50
contig10446	protein acn9-like mitochondrial	341	gi|194744843|ref|XP_001954902.1|GF16511 [Drosophila ananassae] >gi|190627939|gb|EDV43463.1| GF16511 [Drosophila ananassae]	XP_001954902	9.04236e-20	86	70.4774	37	32
contig11467	protein acn9-like mitochondrial	270	gi|194744843|ref|XP_001954902.1|GF16511 [Drosophila ananassae] >gi|190627939|gb|EDV43463.1| GF16511 [Drosophila ananassae]	XP_001954902	3.15803e-30	90	113.62	63	57
contig01762	protein (auxin transport protein)	1305	gi|195117826|ref|XP_002003448.1|GI22475 [Drosophila mojavensis] >gi|193914023|gb|EDW12890.1| GI22475 [Drosophila mojavensis]	XP_002003448	0	94	712.22	374	353
contig03600	protein	1004	gi|23270399|ref|NP_690845.1|Tar1p [Saccharomyces cerevisiae S288c] >gi|74644329|sp|Q8TGM6.1|TAR1_YEAST RecName: Full=Protein TAR1; AltName: Full=Transcript antisense to ribosomal RNA protein 1 >gi|18767124|gb|AAL79277.1| unknown [Saccharomyces cerevisiae] >gi|256271730|gb|EEU06768.1| Tar1p [Saccharomyces cerevisiae JAY291] >gi|259148146|emb|CAY81395.1| Tar1p [Saccharomyces cerevisiae EC1118] >gi|…	NP_690845	1.03517e-16	74	83.5741	71	53
contig03952	protein	947	gi|357612321|gb|EHJ67915.1|hypothetical protein KGM_18541 [Danaus plexippus]	EHJ67915	2.32178e-71	80	244.202	195	156
contig08649	protein	498	gi|195110587|ref|XP_001999861.1|GI24761 [Drosophila mojavensis] >gi|193916455|gb|EDW15322.1| GI24761 [Drosophila mojavensis]	XP_001999861	4.35267e-55	97	179.104	89	87
contig11292	protein	283	gi|340384903|ref|XP_003390950.1|PREDICTED: hypothetical protein LOC100634292 [Amphimedon queenslandica]	XP_003390950	2.03808e-24	82	105.531	67	55
contig03940	proteasome subunit beta type 4	960	gi|289740585|gb|ADD19040.1|20S proteasome regulatory subunit beta type PSMB4/PRE4 [Glossina morsitans morsitans]	ADD19040	4.42229e-136	81	398.282	273	222
contig03622	proteasome subunit beta type	1001	gi|195122572|ref|XP_002005785.1|GI18886 [Drosophila mojavensis] >gi|193910853|gb|EDW09720.1| GI18886 [Drosophila mojavensis]	XP_002005785	2.682e-133	84	392.119	276	233
contig11371	proteasome subunit beta type	277	gi|195582278|ref|XP_002080955.1|GD10758 [Drosophila simulans] >gi|194192964|gb|EDX06540.1| GD10758 [Drosophila simulans]	XP_002080955	4.13519e-32	89	122.479	73	65
contig11375	proteasome subunit beta type	277	gi|157135040|ref|XP_001663403.1|proteasome subunit beta type 5,8 [Aedes aegypti] >gi|108870309|gb|EAT34534.1| proteasome subunit beta type 5,8 [Aedes aegypti]	XP_001663403	3.49572e-32	85	122.865	75	64
contig03572	proteasome subunit alpha type 7-	1008	gi|157111349|ref|XP_001651498.1|proteasome subunit alpha type [Aedes aegypti] >gi|108878439|gb|EAT42664.1| proteasome subunit alpha type [Aedes aegypti]	XP_001651498	7.73566e-123	84	364.385	240	203
contig04475	proteasome subunit alpha type 4	895	gi|195027167|ref|XP_001986455.1|GH20521 [Drosophila grimshawi] >gi|193902455|gb|EDW01322.1| GH20521 [Drosophila grimshawi]	XP_001986455	6.95707e-72	79	233.032	186	148
contig03334	proteasome subunit alpha type	1038	gi|289740679|gb|ADD19087.1|20S proteasome regulatory subunit alpha type PSMA1/PRE5 [Glossina morsitans morsitans]	ADD19087	2.24326e-127	91	377.481	247	225
contig04147	proteasome subunit alpha type	935	gi|27525440|emb|CAD47833.1|20S proteasome alpha 5 subunit [Ceratitis capitata]	CAD47833	7.56191e-173	99	489.96	241	239
contig04914	proteasome maturation protein	847	gi|125986183|ref|XP_001356855.1|GA21701 [Drosophila pseudoobscura pseudoobscura] >gi|195148550|ref|XP_002015236.1| GL18520 [Drosophila persimilis] >gi|54645181|gb|EAL33921.1| GA21701 [Drosophila pseudoobscura pseudoobscura] >gi|194107189|gb|EDW29232.1| GL18520 [Drosophila persimilis]	XP_001356855	2.98993e-23	62	101.293	128	80
contig00970	proteasome inhibitor	1500	gi|194755271|ref|XP_001959915.1|GF11798 [Drosophila ananassae] >gi|190621213|gb|EDV36737.1| GF11798 [Drosophila ananassae]	XP_001959915	7.68455e-84	74	270.781	263	195
contig05410	proteasome beta5 isoform a	786	gi|194758026|ref|XP_001961263.1|GF13778 [Drosophila ananassae] >gi|190622561|gb|EDV38085.1| GF13778 [Drosophila ananassae]	XP_001961263	5.72029e-78	82	248.054	188	156
contig04129	proteasome assembly chaperone 2-like	936	gi|195055414|ref|XP_001994614.1|GH17336 [Drosophila grimshawi] >gi|193892377|gb|EDV91243.1| GH17336 [Drosophila grimshawi]	XP_001994614	5.14358e-110	78	330.872	243	191
contig03328	proteasome alpha7 subunit	1039	gi|289742201|gb|ADD19848.1|20S proteasome regulatory subunit alpha type PSMA3/PRE10 [Glossina morsitans morsitans]	ADD19848	6.0142e-143	90	416.001	244	221
contig04884	proteasome activator complex subunit 3-like	851	gi|195131957|ref|XP_002010410.1|GI15909 [Drosophila mojavensis] >gi|193908860|gb|EDW07727.1| GI15909 [Drosophila mojavensis]	XP_002010410	9.76537e-84	98	258.455	131	129
contig09638	proteasome activator complex subunit 3-like	410	gi|289741245|gb|ADD19370.1|proteasome activator subunit [Glossina morsitans morsitans]	ADD19370	1.77836e-31	79	122.094	105	83
contig04732	proteasome 26kd subunit	866	gi|195375426|ref|XP_002046502.1|GJ12457 [Drosophila virilis] >gi|194153660|gb|EDW68844.1| GJ12457 [Drosophila virilis]	XP_002046502	2.48875e-127	87	373.244	230	201
contig01846	proteasome ( macropain) 26s non- 9	1287	gi|194741296|ref|XP_001953125.1|GF17366 [Drosophila ananassae] >gi|190626184|gb|EDV41708.1| GF17366 [Drosophila ananassae]	XP_001953125	1.22064e-65	75	219.935	211	160
contig02416	protease s51 alpha-aspartyl dipeptidase	1178	gi|198471611|ref|XP_001355678.2|GA15297 [Drosophila pseudoobscura pseudoobscura] >gi|198145995|gb|EAL32737.2| GA15297 [Drosophila pseudoobscura pseudoobscura]	XP_001355678	2.41343e-107	79	326.635	239	189
contig01163	prostaglandin e synthase 2	1448	gi|195135133|ref|XP_002011989.1|GI16712 [Drosophila mojavensis] >gi|193918253|gb|EDW17120.1| GI16712 [Drosophila mojavensis]	XP_002011989	1.52576e-175	84	510.76	372	313
contig04417	prosalpha6	903	gi|195119356|ref|XP_002004197.1|GI19734 [Drosophila mojavensis] >gi|193909265|gb|EDW08132.1| GI19734 [Drosophila mojavensis]	XP_002004197	1.03597e-146	89	423.32	244	219
contig02081	prophenoloxidase	1240	gi|5579388|gb|AAD45526.1|AF161260_1prophenoloxidase [Neobellieria bullata]	AAD45526	0	91	686.411	379	348
contig01992	prophenol oxidase a1	1264	gi|5579390|gb|AAD45527.1|AF161261_1prophenoloxidase [Neobellieria bullata]	AAD45527	5.52775e-174	79	514.612	353	281
contig00079	prominin protein	2379	gi|158294624|ref|XP_315718.3|AGAP005710-PA [Anopheles gambiae str. PEST] >gi|157015651|gb|EAA10743.3| AGAP005710-PA [Anopheles gambiae str. PEST]	XP_315718	7.72807e-69	68	254.603	276	190
contig00144	prolyl-trna synthetase	2175	gi|24656200|ref|NP_647737.1|Prolyl-tRNA synthetase [Drosophila melanogaster] >gi|7292265|gb|AAF47674.1| Prolyl-tRNA synthetase [Drosophila melanogaster]	NP_647737	0	80	573.933	440	352
contig00438	prolyl-4-hydroxylase-alpha sg1	1759	gi|195341548|ref|XP_002037368.1|GM12149 [Drosophila sechellia] >gi|194131484|gb|EDW53527.1| GM12149 [Drosophila sechellia]	XP_002037368	1.75772e-142	61	434.876	540	334
contig06649	prolyl-4-hydroxylase-alpha ne1	672	gi|195452734|ref|XP_002073476.1|GK13124 [Drosophila willistoni] >gi|194169561|gb|EDW84462.1| GK13124 [Drosophila willistoni]	XP_002073476	7.54593e-98	77	305.834	218	170
contig03465	prolyl-4-hydroxylase-alpha isoform b	1021	gi|195505197|ref|XP_002099400.1|GE10884 [Drosophila yakuba] >gi|194185501|gb|EDW99112.1| GE10884 [Drosophila yakuba]	XP_002099400	2.62676e-95	74	303.523	250	185
contig02908	prolyl 4-hydroxylase subunit alpha-1	1093	gi|195391754|ref|XP_002054525.1|GJ24502 [Drosophila virilis] >gi|194152611|gb|EDW68045.1| GJ24502 [Drosophila virilis]	XP_002054525	6.26347e-120	89	366.696	209	188
contig02841	proline synthetase co-transcribed protein	1108	gi|289741895|gb|ADD19695.1|proline synthetase co-transcribed protein [Glossina morsitans morsitans]	ADD19695	1.4118e-133	86	393.275	250	217
contig02883	proliferation-associated 2g4	1099	gi|195016636|ref|XP_001984453.1|GH15010 [Drosophila grimshawi] >gi|193897935|gb|EDV96801.1| GH15010 [Drosophila grimshawi]	XP_001984453	1.22802e-57	92	202.601	112	104
contig01253	proliferation disrupter	1427	gi|195335756|ref|XP_002034529.1|GM19858 [Drosophila sechellia] >gi|194126499|gb|EDW48542.1| GM19858 [Drosophila sechellia]	XP_002034529	5.27882e-100	64	314.694	371	241
contig02284	proliferating cell nuclear antigen	1205	gi|289742701|gb|ADD20098.1|DNA polymerase delta processivity factor [Glossina morsitans morsitans]	ADD20098	4.21119e-164	95	472.241	260	249
contig03440	prohibitin	1026	gi|289739655|gb|ADD18575.1|prohibitin-like protein [Glossina morsitans morsitans]	ADD18575	5.72213e-178	97	506.523	297	291
contig04937	programmed cell death protein 5-like	846	gi|195011881|ref|XP_001983365.1|GH15624 [Drosophila grimshawi] >gi|193896847|gb|EDV95713.1| GH15624 [Drosophila grimshawi]	XP_001983365	1.30548e-55	97	186.422	135	131
contig05247	programmed cell death protein 11	812	gi|322799748|gb|EFZ20953.1|hypothetical protein SINV_01223 [Solenopsis invicta]	EFZ20953	2.15579e-67	71	222.631	236	168
contig03427	programmed cell death protein 10-like	1027	gi|195036978|ref|XP_001989945.1|GH19073 [Drosophila grimshawi] >gi|195109186|ref|XP_001999168.1| GI23217 [Drosophila mojavensis] >gi|195391306|ref|XP_002054301.1| GJ22877 [Drosophila virilis] >gi|193894141|gb|EDV93007.1| GH19073 [Drosophila grimshawi] >gi|193915762|gb|EDW14629.1| GI23217 [Drosophila mojavensis] >gi|194152387|gb|EDW67821.1| GJ22877 [Drosophila virilis]	XP_001989945	2.32049e-131	94	384.8	210	198
contig07260	programmed cell death protein	615	gi|289742573|gb|ADD20034.1|Ca2+-binding protein [Glossina morsitans morsitans]	ADD20034	1.757e-117	97	342.813	176	172
contig02441	programmed cell death 6-interacting protein	1174	gi|195113591|ref|XP_002001351.1|GI10741 [Drosophila mojavensis] >gi|193917945|gb|EDW16812.1| GI10741 [Drosophila mojavensis]	XP_002001351	4.29526e-131	86	407.142	300	258
contig00156	programmed cell death	2142	gi|289739525|gb|ADD18510.1|programmed cell death 4a [Glossina morsitans morsitans]	ADD18510	2.10605e-145	93	445.277	240	225
contig04354	progestin and adipoq receptor family member 3-like	908	gi|195444202|ref|XP_002069760.1|GK11690 [Drosophila willistoni] >gi|194165845|gb|EDW80746.1| GK11690 [Drosophila willistoni]	XP_002069760	5.70171e-88	88	278.1	167	147
contig04399	profilin	905	gi|195434731|ref|XP_002065356.1|GK15407 [Drosophila willistoni] >gi|194161441|gb|EDW76342.1| GK15407 [Drosophila willistoni]	XP_002065356	5.60015e-83	98	256.914	126	124
contig01346	procollagen- -oxoglutarate 5-dioxygenase 3	1407	gi|198466220|ref|XP_001353930.2|GA19434, partial [Drosophila pseudoobscura pseudoobscura] >gi|198150500|gb|EAL29666.2| GA19434, partial [Drosophila pseudoobscura pseudoobscura]	XP_001353930	1.11974e-151	88	459.529	260	231
contig01952	procollagen galactosyltransferase 1-like	1273	gi|390176657|ref|XP_003736142.1|GA16561 [Drosophila pseudoobscura pseudoobscura] >gi|160395573|sp|Q29NU5.2|GLT25_DROPS RecName: Full=Glycosyltransferase 25 family member; Flags: Precursor >gi|388858689|gb|EIM52215.1| GA16561 [Drosophila pseudoobscura pseudoobscura]	XP_003736142	9.27642e-32	63	135.576	154	98
contig02300	probable trna pseudouridine synthase 2	1203	gi|195124736|ref|XP_002006843.1|GI18369 [Drosophila mojavensis] >gi|193911911|gb|EDW10778.1| GI18369 [Drosophila mojavensis]	XP_002006843	7.94654e-113	83	343.969	252	211
contig01284	probable trna (uracil-o -)-methyltransferase-like	1418	gi|195395470|ref|XP_002056359.1|GJ10272 [Drosophila virilis] >gi|194143068|gb|EDW59471.1| GJ10272 [Drosophila virilis]	XP_002056359	6.71484e-136	65	414.075	466	304
contig03765	probable splicing factor 3b subunit 5-like	982	gi|195159500|ref|XP_002020616.1|GL15204 [Drosophila persimilis] >gi|198475228|ref|XP_002132861.1| GA25581 [Drosophila pseudoobscura pseudoobscura] >gi|194117566|gb|EDW39609.1| GL15204 [Drosophila persimilis] >gi|198138728|gb|EDY70263.1| GA25581 [Drosophila pseudoobscura pseudoobscura]	XP_002020616	2.40266e-53	98	180.259	85	84
contig07130	probable small nuclear ribonucleoprotein sm d2-like	630	gi|21357623|ref|NP_649645.1|small ribonucleoprotein particle protein SmD2 [Drosophila melanogaster] >gi|195109364|ref|XP_001999257.1| GI23171 [Drosophila mojavensis] >gi|195343951|ref|XP_002038554.1| GM10560 [Drosophila sechellia] >gi|195568713|ref|XP_002102358.1| GD19551 [Drosophila simulans] >gi|390178314|ref|XP_001358903.3| GA11659 [Drosophila pseudoobscura pseudoobscura] >gi|33112452|sp|Q9VI1…	NP_649645	2.51576e-65	100	207.994	119	119
contig10996	probable salivary secreted peptide-like	306	gi|195122632|ref|XP_002005815.1|GI18871 [Drosophila mojavensis] >gi|193910883|gb|EDW09750.1| GI18871 [Drosophila mojavensis]	XP_002005815	2.40516e-27	94	106.301	57	54
contig07213	probable rna-binding protein cg14230-like	618	gi|195479672|ref|XP_002100980.1|GE15868 [Drosophila yakuba] >gi|194188504|gb|EDX02088.1| GE15868 [Drosophila yakuba]	XP_002100980	1.45905e-30	63	83.5741	114	72
contig05579	probable rna-binding protein 18-like	774	gi|320542071|ref|NP_727783.3|CG14414, isoform D [Drosophila melanogaster] >gi|318069376|gb|AAF48376.5| CG14414, isoform D [Drosophila melanogaster]	NP_727783	7.44077e-69	75	221.861	188	141
contig08435	probable protein-cysteine n-palmitoyltransferase porcupine	520	gi|195392912|ref|XP_002055098.1|GJ18984 [Drosophila virilis] >gi|194149608|gb|EDW65299.1| GJ18984 [Drosophila virilis]	XP_002055098	1.02613e-40	65	152.91	181	119
contig07186	probable phosphorylase b kinase regulatory subunit beta-like	625	gi|195577486|ref|XP_002078601.1|GD22435 [Drosophila simulans] >gi|194190610|gb|EDX04186.1| GD22435 [Drosophila simulans]	XP_002078601	4.56597e-62	80	218.009	155	125
contig04065	probable palmitoyltransferase zdhhc23-like	943	gi|194855281|ref|XP_001968512.1|GG24913 [Drosophila erecta] >gi|190660379|gb|EDV57571.1| GG24913 [Drosophila erecta]	XP_001968512	9.88096e-65	61	220.32	319	197
contig06095	probable palmitoyltransferase zdhhc16-like	727	gi|194765009|ref|XP_001964620.1|GF23277 [Drosophila ananassae] >gi|190614892|gb|EDV30416.1| GF23277 [Drosophila ananassae]	XP_001964620	7.81446e-86	79	270.781	188	149
contig02104	probable nadh-cytochrome b5 reductase flj00377 homolog	1240	gi|194892848|ref|XP_001977747.1|GG18073 [Drosophila erecta] >gi|190649396|gb|EDV46674.1| GG18073 [Drosophila erecta]	XP_001977747	4.28041e-54	57	125.946	188	108
contig04905	probable n-acetyltransferase san-like	849	gi|194883977|ref|XP_001976072.1|GG20197 [Drosophila erecta] >gi|190659259|gb|EDV56472.1| GG20197 [Drosophila erecta]	XP_001976072	4.77645e-101	91	304.294	173	159
contig01335	probable methyltransferase c20orf7 mitochondrial-like	1412	gi|195172708|ref|XP_002027138.1|GL20032 [Drosophila persimilis] >gi|194112951|gb|EDW34994.1| GL20032 [Drosophila persimilis]	XP_002027138	0	89	541.191	321	287
contig01608	probable er retained protein	1345	gi|125776803|ref|XP_001359398.1|GA11321 [Drosophila pseudoobscura pseudoobscura] >gi|195152597|ref|XP_002017223.1| GL22188 [Drosophila persimilis] >gi|54639142|gb|EAL28544.1| GA11321 [Drosophila pseudoobscura pseudoobscura] >gi|194112280|gb|EDW34323.1| GL22188 [Drosophila persimilis]	XP_001359398	6.77501e-114	88	344.739	209	184
contig00257	probable e3 ubiquitin-protein ligase makorin-1-like	1951	gi|195377684|ref|XP_002047618.1|GJ13540 [Drosophila virilis] >gi|194154776|gb|EDW69960.1| GJ13540 [Drosophila virilis]	XP_002047618	1.60263e-165	73	490.73	391	288
contig04756	probable dna mismatch repair protein msh6-like	861	gi|195162754|ref|XP_002022219.1|GL25757 [Drosophila persimilis] >gi|194104180|gb|EDW26223.1| GL25757 [Drosophila persimilis]	XP_002022219	3.4756e-156	89	471.085	272	243
contig03352	probable chitinase 3-like	1036	gi|195378594|ref|XP_002048068.1|GJ13757 [Drosophila virilis] >gi|194155226|gb|EDW70410.1| GJ13757 [Drosophila virilis]	XP_002048068	2.30753e-42	55	159.458	234	130
contig05979	probable cation-transporting atpase 13a3-like	736	gi|263359682|gb|ACY70518.1|hypothetical protein DVIR88_6g0055 [Drosophila virilis]	ACY70518	4.64586e-30	65	128.642	141	92
contig03559	probable atp-dependent rna helicase dhx36-like	1009	gi|195148556|ref|XP_002015239.1|GL19591 [Drosophila persimilis] >gi|194107192|gb|EDW29235.1| GL19591 [Drosophila persimilis]	XP_002015239	6.92263e-135	77	417.927	335	258
contig11097	probable atp-dependent rna helicase dhx35-like	286	gi|194856262|ref|XP_001968710.1|GG24352 [Drosophila erecta] >gi|190660577|gb|EDV57769.1| GG24352 [Drosophila erecta]	XP_001968710	2.95552e-22	81	98.9821	69	56
contig00041	probable alpha-ketoglutarate-dependent dioxygenase abh4-like	2628	gi|195053089|ref|XP_001993463.1|GH13824 [Drosophila grimshawi] >gi|193900522|gb|EDV99388.1| GH13824 [Drosophila grimshawi]	XP_001993463	1.96474e-131	79	407.142	302	239
contig00656	pro-x carboxypeptidase	1628	gi|194744691|ref|XP_001954826.1|GF16546 [Drosophila ananassae] >gi|190627863|gb|EDV43387.1| GF16546 [Drosophila ananassae]	XP_001954826	0	78	659.062	468	366
contig01953	pro-x carboxypeptidase	1274	gi|195451235|ref|XP_002072826.1|GK13808 [Drosophila willistoni] >gi|194168911|gb|EDW83812.1| GK13808 [Drosophila willistoni]	XP_002072826	1.36762e-169	76	494.582	372	286
contig04608	presqualene diphosphate phosphatase	879	gi|195397616|ref|XP_002057424.1|GJ18120 [Drosophila virilis] >gi|194141078|gb|EDW57497.1| GJ18120 [Drosophila virilis]	XP_002057424	3.20832e-60	77	200.675	194	150
contig01532	prenylated rab acceptor	1361	gi|289740645|gb|ADD19070.1|prenylated rab acceptor 1 [Glossina morsitans morsitans]	ADD19070	8.25564e-88	84	276.944	192	162
contig04437	prenyl protease type i	900	gi|195381183|ref|XP_002049334.1|GJ20808 [Drosophila virilis] >gi|194144131|gb|EDW60527.1| GJ20808 [Drosophila virilis]	XP_002049334	1.17165e-127	90	382.489	218	198
contig07441	prenyl protease type i	600	gi|195124435|ref|XP_002006698.1|GI21207 [Drosophila mojavensis] >gi|193911766|gb|EDW10633.1| GI21207 [Drosophila mojavensis]	XP_002006698	1.22868e-29	72	122.094	111	80
contig06651	prefoldin subunit 6	672	gi|195379428|ref|XP_002048481.1|GJ13994 [Drosophila virilis] >gi|194155639|gb|EDW70823.1| GJ13994 [Drosophila virilis]	XP_002048481	6.99341e-70	93	220.32	125	117
contig05567	prefoldin subunit 5	776	gi|195145188|ref|XP_002013578.1|GL24222 [Drosophila persimilis] >gi|194102521|gb|EDW24564.1| GL24222 [Drosophila persimilis]	XP_002013578	9.26257e-61	87	199.904	143	125
contig01763	prefoldin subunit 3	1307	gi|289741787|gb|ADD19641.1|molecular chaperone prefoldin subunit 3 [Glossina morsitans morsitans]	ADD19641	1.12235e-122	96	365.925	190	183
contig05145	predicted protein [Nematostella vectensis]	822	gi|156371767|ref|XP_001628933.1|predicted protein [Nematostella vectensis] >gi|156215922|gb|EDO36870.1| predicted protein [Nematostella vectensis]	XP_001628933	1.07014e-05	63	53.1434	63	40
contig08801	predicted protein [Nematostella vectensis]	482	gi|156350091|ref|XP_001622138.1|predicted protein [Nematostella vectensis] >gi|156208579|gb|EDO30038.1| predicted protein [Nematostella vectensis]	XP_001622138	6.26406e-07	68	52.373	35	24
contig09005	predicted protein [Nematostella vectensis]	467	gi|156350091|ref|XP_001622138.1|predicted protein [Nematostella vectensis] >gi|156208579|gb|EDO30038.1| predicted protein [Nematostella vectensis]	XP_001622138	1.81426e-06	75	50.8322	36	27
contig09028	predicted protein [Nematostella vectensis]	465	gi|156350091|ref|XP_001622138.1|predicted protein [Nematostella vectensis] >gi|156208579|gb|EDO30038.1| predicted protein [Nematostella vectensis]	XP_001622138	5.76971e-06	77	49.2914	35	27
contig09077	predicted protein [Nematostella vectensis]	459	gi|156350091|ref|XP_001622138.1|predicted protein [Nematostella vectensis] >gi|156208579|gb|EDO30038.1| predicted protein [Nematostella vectensis]	XP_001622138	1.13761e-07	80	54.299	35	28
contig09372	predicted protein [Nematostella vectensis]	431	gi|156350091|ref|XP_001622138.1|predicted protein [Nematostella vectensis] >gi|156208579|gb|EDO30038.1| predicted protein [Nematostella vectensis]	XP_001622138	9.5316e-08	80	54.299	35	28
contig09434	predicted protein [Nematostella vectensis]	426	gi|156350091|ref|XP_001622138.1|predicted protein [Nematostella vectensis] >gi|156208579|gb|EDO30038.1| predicted protein [Nematostella vectensis]	XP_001622138	8.35635e-06	71	48.9062	35	25
contig09464	predicted protein [Nematostella vectensis]	422	gi|156350091|ref|XP_001622138.1|predicted protein [Nematostella vectensis] >gi|156208579|gb|EDO30038.1| predicted protein [Nematostella vectensis]	XP_001622138	2.01045e-08	80	56.225	35	28
contig09511	predicted protein [Nematostella vectensis]	420	gi|156350091|ref|XP_001622138.1|predicted protein [Nematostella vectensis] >gi|156208579|gb|EDO30038.1| predicted protein [Nematostella vectensis]	XP_001622138	1.57282e-06	77	50.8322	36	28
contig09514	predicted protein [Nematostella vectensis]	419	gi|156350091|ref|XP_001622138.1|predicted protein [Nematostella vectensis] >gi|156208579|gb|EDO30038.1| predicted protein [Nematostella vectensis]	XP_001622138	1.22215e-07	77	53.9138	35	27
contig09528	predicted protein [Nematostella vectensis]	418	gi|156350091|ref|XP_001622138.1|predicted protein [Nematostella vectensis] >gi|156208579|gb|EDO30038.1| predicted protein [Nematostella vectensis]	XP_001622138	3.55696e-07	74	52.7582	35	26
contig09616	predicted protein [Nematostella vectensis]	411	gi|156350091|ref|XP_001622138.1|predicted protein [Nematostella vectensis] >gi|156208579|gb|EDO30038.1| predicted protein [Nematostella vectensis]	XP_001622138	1.5919e-08	80	56.225	35	28
contig09619	predicted protein [Nematostella vectensis]	409	gi|156350091|ref|XP_001622138.1|predicted protein [Nematostella vectensis] >gi|156208579|gb|EDO30038.1| predicted protein [Nematostella vectensis]	XP_001622138	2.74723e-05	68	47.3654	35	24
contig09648	predicted protein [Nematostella vectensis]	409	gi|156350091|ref|XP_001622138.1|predicted protein [Nematostella vectensis] >gi|156208579|gb|EDO30038.1| predicted protein [Nematostella vectensis]	XP_001622138	3.43133e-07	74	52.7582	35	26
contig09679	predicted protein [Nematostella vectensis]	406	gi|156350091|ref|XP_001622138.1|predicted protein [Nematostella vectensis] >gi|156208579|gb|EDO30038.1| predicted protein [Nematostella vectensis]	XP_001622138	2.91745e-06	74	50.0618	35	26
contig09689	predicted protein [Nematostella vectensis]	407	gi|156350091|ref|XP_001622138.1|predicted protein [Nematostella vectensis] >gi|156208579|gb|EDO30038.1| predicted protein [Nematostella vectensis]	XP_001622138	1.43307e-06	74	50.8322	35	26
contig09771	predicted protein [Nematostella vectensis]	400	gi|156350091|ref|XP_001622138.1|predicted protein [Nematostella vectensis] >gi|156208579|gb|EDO30038.1| predicted protein [Nematostella vectensis]	XP_001622138	7.5631e-06	68	48.9062	35	24
contig09773	predicted protein [Nematostella vectensis]	398	gi|156350091|ref|XP_001622138.1|predicted protein [Nematostella vectensis] >gi|156208579|gb|EDO30038.1| predicted protein [Nematostella vectensis]	XP_001622138	2.30277e-06	80	50.447	35	28
contig09792	predicted protein [Nematostella vectensis]	398	gi|156350091|ref|XP_001622138.1|predicted protein [Nematostella vectensis] >gi|156208579|gb|EDO30038.1| predicted protein [Nematostella vectensis]	XP_001622138	0.000398703	74	43.8986	35	26
contig09830	predicted protein [Nematostella vectensis]	392	gi|156350091|ref|XP_001622138.1|predicted protein [Nematostella vectensis] >gi|156208579|gb|EDO30038.1| predicted protein [Nematostella vectensis]	XP_001622138	8.79168e-07	77	51.6026	35	27
contig09855	predicted protein [Nematostella vectensis]	392	gi|156350091|ref|XP_001622138.1|predicted protein [Nematostella vectensis] >gi|156208579|gb|EDO30038.1| predicted protein [Nematostella vectensis]	XP_001622138	2.78925e-06	74	50.0618	35	26
contig09890	predicted protein [Nematostella vectensis]	389	gi|156350091|ref|XP_001622138.1|predicted protein [Nematostella vectensis] >gi|156208579|gb|EDO30038.1| predicted protein [Nematostella vectensis]	XP_001622138	1.23205e-07	80	53.9138	35	28
contig09891	predicted protein [Nematostella vectensis]	387	gi|156350091|ref|XP_001622138.1|predicted protein [Nematostella vectensis] >gi|156208579|gb|EDO30038.1| predicted protein [Nematostella vectensis]	XP_001622138	1.1511e-06	76	51.2174	34	26
contig09903	predicted protein [Nematostella vectensis]	388	gi|156350091|ref|XP_001622138.1|predicted protein [Nematostella vectensis] >gi|156208579|gb|EDO30038.1| predicted protein [Nematostella vectensis]	XP_001622138	3.5811e-06	71	49.6766	35	25
contig09976	predicted protein [Nematostella vectensis]	383	gi|156350091|ref|XP_001622138.1|predicted protein [Nematostella vectensis] >gi|156208579|gb|EDO30038.1| predicted protein [Nematostella vectensis]	XP_001622138	9.75579e-06	71	48.521	35	25
contig10262	predicted protein [Nematostella vectensis]	357	gi|156350091|ref|XP_001622138.1|predicted protein [Nematostella vectensis] >gi|156208579|gb|EDO30038.1| predicted protein [Nematostella vectensis]	XP_001622138	2.85429e-07	74	52.7582	35	26
contig10278	predicted protein [Nematostella vectensis]	356	gi|156350091|ref|XP_001622138.1|predicted protein [Nematostella vectensis] >gi|156208579|gb|EDO30038.1| predicted protein [Nematostella vectensis]	XP_001622138	3.15453e-06	71	49.6766	35	25
contig10289	predicted protein [Nematostella vectensis]	355	gi|156350091|ref|XP_001622138.1|predicted protein [Nematostella vectensis] >gi|156208579|gb|EDO30038.1| predicted protein [Nematostella vectensis]	XP_001622138	2.67275e-07	74	52.7582	35	26
contig10387	predicted protein [Nematostella vectensis]	346	gi|156350091|ref|XP_001622138.1|predicted protein [Nematostella vectensis] >gi|156208579|gb|EDO30038.1| predicted protein [Nematostella vectensis]	XP_001622138	8.28554e-06	71	48.521	35	25
contig10449	predicted protein [Nematostella vectensis]	341	gi|156350091|ref|XP_001622138.1|predicted protein [Nematostella vectensis] >gi|156208579|gb|EDO30038.1| predicted protein [Nematostella vectensis]	XP_001622138	5.35634e-06	74	48.9062	35	26
contig10550	predicted protein [Nematostella vectensis]	336	gi|156350091|ref|XP_001622138.1|predicted protein [Nematostella vectensis] >gi|156208579|gb|EDO30038.1| predicted protein [Nematostella vectensis]	XP_001622138	1.78983e-06	68	50.0618	35	24
contig10651	predicted protein [Nematostella vectensis]	331	gi|156350091|ref|XP_001622138.1|predicted protein [Nematostella vectensis] >gi|156208579|gb|EDO30038.1| predicted protein [Nematostella vectensis]	XP_001622138	1.22822e-08	80	56.225	35	28
contig10669	predicted protein [Nematostella vectensis]	329	gi|156350091|ref|XP_001622138.1|predicted protein [Nematostella vectensis] >gi|156208579|gb|EDO30038.1| predicted protein [Nematostella vectensis]	XP_001622138	7.71066e-06	71	48.521	35	25
contig10764	predicted protein [Nematostella vectensis]	324	gi|156350091|ref|XP_001622138.1|predicted protein [Nematostella vectensis] >gi|156208579|gb|EDO30038.1| predicted protein [Nematostella vectensis]	XP_001622138	1.29043e-08	74	56.225	35	26
contig10765	predicted protein [Nematostella vectensis]	324	gi|156350091|ref|XP_001622138.1|predicted protein [Nematostella vectensis] >gi|156208579|gb|EDO30038.1| predicted protein [Nematostella vectensis]	XP_001622138	5.80605e-08	71	54.299	35	25
[truncated: 6,344 more rows]
