# Supplementary material for: Analysis of the Olive Fruit Fly Bactrocera oleae Transcriptome and Phylogenetic Classification of the Major Detoxification Gene Families
Source: PLoS One. 2013 Jun 18;8(6):e66533. doi: 10.1371/journal.pone.0066533 (PMC3688913; doi:10.1371/journal.pone.0066533)
Supplement: Table S2 — Gene ontology categorization results. Only contigs which returned one or more GO terms are presented. (XLSX) [file pone.0066533.s006.xlsx]

## Sheet: Sheet1
Sequence	Seq. Description	GO term	Description	Domain
contig01538	zz-type zinc finger-containing protein 3-like	GO:0006464	cellular protein modification process	P
contig01538	zz-type zinc finger-containing protein 3-like	GO:0006996	organelle organization	P
contig01538	zz-type zinc finger-containing protein 3-like	GO:0005654	nucleoplasm	C
contig01538	zz-type zinc finger-containing protein 3-like	GO:0043234	protein complex	C
contig01538	zz-type zinc finger-containing protein 3-like	GO:0003682	chromatin binding	F
contig01538	zz-type zinc finger-containing protein 3-like	GO:0003677	DNA binding	F
contig01052	zinc-finger isoform a	GO:0003676	nucleic acid binding	F
contig01052	zinc-finger isoform a	GO:0009653	anatomical structure morphogenesis	P
contig01052	zinc-finger isoform a	GO:0016043	cellular component organization	P
contig01052	zinc-finger isoform a	GO:0030154	cell differentiation	P
contig01052	zinc-finger isoform a	GO:0008283	cell proliferation	P
contig01052	zinc-finger isoform a	GO:0007275	multicellular organismal development	P
contig01052	zinc-finger isoform a	GO:0005634	nucleus	C
contig01052	zinc-finger isoform a	GO:0005488	binding	F
contig06329	zinc transporter zip3-like	GO:0006811	ion transport	P
contig06329	zinc transporter zip3-like	GO:0005623	cell	C
contig06329	zinc transporter zip3-like	GO:0005215	transporter activity	F
contig06329	zinc transporter zip3-like	GO:0006810	transport	P
contig04698	zinc transporter	GO:0006811	ion transport	P
contig04698	zinc transporter	GO:0005623	cell	C
contig04698	zinc transporter	GO:0005215	transporter activity	F
contig04698	zinc transporter	GO:0006810	transport	P
contig07560	zinc metalloproteinase nas-13-like	GO:0008233	peptidase activity	F
contig07560	zinc metalloproteinase nas-13-like	GO:0005623	cell	C
contig07560	zinc metalloproteinase nas-13-like	GO:0043234	protein complex	C
contig07560	zinc metalloproteinase nas-13-like	GO:0019538	protein metabolic process	P
contig07560	zinc metalloproteinase nas-13-like	GO:0009056	catabolic process	P
contig07560	zinc metalloproteinase nas-13-like	GO:0005488	binding	F
contig06114	zinc knuckle domain protein	GO:0005488	binding	F
contig09467	zinc knuckle domain protein	GO:0006259	DNA metabolic process	P
contig09467	zinc knuckle domain protein	GO:0003676	nucleic acid binding	F
contig09467	zinc knuckle domain protein	GO:0003824	catalytic activity	F
contig06397	zinc iron transporter	GO:0006811	ion transport	P
contig06397	zinc iron transporter	GO:0005623	cell	C
contig06397	zinc iron transporter	GO:0005215	transporter activity	F
contig06397	zinc iron transporter	GO:0006810	transport	P
contig00528	zinc finger transcription factor	GO:0007275	multicellular organismal development	P
contig00528	zinc finger transcription factor	GO:0050789	regulation of biological process	P
contig00528	zinc finger transcription factor	GO:0006350	NA	NA
contig00528	zinc finger transcription factor	GO:0005488	binding	F
contig00528	zinc finger transcription factor	GO:0007610	behavior	P
contig00528	zinc finger transcription factor	GO:0019748	secondary metabolic process	P
contig00528	zinc finger transcription factor	GO:0003677	DNA binding	F
contig00528	zinc finger transcription factor	GO:0016043	cellular component organization	P
contig00528	zinc finger transcription factor	GO:0030154	cell differentiation	P
contig00528	zinc finger transcription factor	GO:0000003	reproduction	P
contig00528	zinc finger transcription factor	GO:0005634	nucleus	C
contig00528	zinc finger transcription factor	GO:0009653	anatomical structure morphogenesis	P
contig10312	zinc finger ran-binding domain-containing protein 2-like	GO:0005488	binding	F
contig10312	zinc finger ran-binding domain-containing protein 2-like	GO:0005622	intracellular	C
contig02979	zinc finger protein xfin-like	GO:0005488	binding	F
contig02979	zinc finger protein xfin-like	GO:0003676	nucleic acid binding	F
contig02979	zinc finger protein xfin-like	GO:0005622	intracellular	C
contig01318	zinc finger protein rp-8	GO:0005488	binding	F
contig01318	zinc finger protein rp-8	GO:0008283	cell proliferation	P
contig01318	zinc finger protein rp-8	GO:0003677	DNA binding	F
contig01318	zinc finger protein rp-8	GO:0009790	embryo development	P
contig01318	zinc finger protein rp-8	GO:0008150	biological_process	P
contig01318	zinc finger protein rp-8	GO:0005634	nucleus	C
contig01498	zinc finger protein partial	GO:0008152	metabolic process	P
contig01498	zinc finger protein partial	GO:0050789	regulation of biological process	P
contig01498	zinc finger protein partial	GO:0007275	multicellular organismal development	P
contig01498	zinc finger protein partial	GO:0006350	NA	NA
contig01498	zinc finger protein partial	GO:0003676	nucleic acid binding	F
contig01498	zinc finger protein partial	GO:0008150	biological_process	P
contig01498	zinc finger protein partial	GO:0005634	nucleus	C
contig01498	zinc finger protein partial	GO:0005488	binding	F
contig03290	zinc finger protein 800-like	GO:0030154	cell differentiation	P
contig03290	zinc finger protein 800-like	GO:0007275	multicellular organismal development	P
contig03290	zinc finger protein 800-like	GO:0005488	binding	F
contig01897	zinc finger protein 792	GO:0005488	binding	F
contig01897	zinc finger protein 792	GO:0003676	nucleic acid binding	F
contig01897	zinc finger protein 792	GO:0005622	intracellular	C
contig07464	zinc finger protein 699	GO:0005488	binding	F
contig07464	zinc finger protein 699	GO:0003676	nucleic acid binding	F
contig07464	zinc finger protein 699	GO:0005622	intracellular	C
contig00676	zinc finger protein 622-like	GO:0005488	binding	F
contig00676	zinc finger protein 622-like	GO:0003676	nucleic acid binding	F
contig00676	zinc finger protein 622-like	GO:0005622	intracellular	C
contig03243	zinc finger protein 598	GO:0005488	binding	F
contig03243	zinc finger protein 598	GO:0006996	organelle organization	P
contig03243	zinc finger protein 598	GO:0007049	cell cycle	P
contig08970	zinc finger protein 593	GO:0003676	nucleic acid binding	F
contig08970	zinc finger protein 593	GO:0030154	cell differentiation	P
contig08970	zinc finger protein 593	GO:0007275	multicellular organismal development	P
contig08970	zinc finger protein 593	GO:0005622	intracellular	C
contig08970	zinc finger protein 593	GO:0005488	binding	F
contig07801	zinc finger protein 567-like	GO:0005488	binding	F
contig07801	zinc finger protein 567-like	GO:0003676	nucleic acid binding	F
contig07801	zinc finger protein 567-like	GO:0005622	intracellular	C
contig02289	zinc finger protein 53	GO:0005515	protein binding	F
contig02289	zinc finger protein 53	GO:0005488	binding	F
contig02289	zinc finger protein 53	GO:0003676	nucleic acid binding	F
contig02289	zinc finger protein 53	GO:0005622	intracellular	C
contig04839	zinc finger protein 509	GO:0005488	binding	F
contig01740	zinc finger protein 492	GO:0043226	organelle	C
contig01740	zinc finger protein 492	GO:0005622	intracellular	C
contig01740	zinc finger protein 492	GO:0005488	binding	F
contig01740	zinc finger protein 492	GO:0003676	nucleic acid binding	F
contig03547	zinc finger protein 45-like	GO:0005622	intracellular	C
contig03547	zinc finger protein 45-like	GO:0005488	binding	F
contig08327	zinc finger protein 425	GO:0006350	NA	NA
contig08327	zinc finger protein 425	GO:0050789	regulation of biological process	P
contig08327	zinc finger protein 425	GO:0000003	reproduction	P
contig08327	zinc finger protein 425	GO:0009653	anatomical structure morphogenesis	P
contig08327	zinc finger protein 425	GO:0030154	cell differentiation	P
contig08327	zinc finger protein 425	GO:0007275	multicellular organismal development	P
contig08327	zinc finger protein 425	GO:0007049	cell cycle	P
contig08327	zinc finger protein 425	GO:0003700	sequence-specific DNA binding transcription factor activity	F
contig08327	zinc finger protein 425	GO:0005654	nucleoplasm	C
contig08327	zinc finger protein 425	GO:0043234	protein complex	C
contig08327	zinc finger protein 425	GO:0005488	binding	F
contig00547	zinc finger protein 330-like protein	GO:0005694	chromosome	C
contig00547	zinc finger protein 330-like protein	GO:0005730	nucleolus	C
contig00547	zinc finger protein 330-like protein	GO:0005623	cell	C
contig00547	zinc finger protein 330-like protein	GO:0005488	binding	F
contig01552	zinc finger protein 277	GO:0005488	binding	F
contig01552	zinc finger protein 277	GO:0005622	intracellular	C
contig00048	zinc finger protein 250	GO:0005488	binding	F
contig00048	zinc finger protein 250	GO:0003676	nucleic acid binding	F
contig00048	zinc finger protein 250	GO:0040029	regulation of gene expression, epigenetic	P
contig00048	zinc finger protein 250	GO:0006350	NA	NA
contig00048	zinc finger protein 250	GO:0003700	sequence-specific DNA binding transcription factor activity	F
contig00048	zinc finger protein 250	GO:0005654	nucleoplasm	C
contig00048	zinc finger protein 250	GO:0043234	protein complex	C
contig00048	zinc finger protein 250	GO:0050789	regulation of biological process	P
contig08700	zinc finger protein 184-like	GO:0005634	nucleus	C
contig08700	zinc finger protein 184-like	GO:0005488	binding	F
contig02191	zinc finger protein 180-like	GO:0003676	nucleic acid binding	F
contig02191	zinc finger protein 180-like	GO:0005634	nucleus	C
contig02191	zinc finger protein 180-like	GO:0005488	binding	F
contig01405	zinc finger protein	GO:0005488	binding	F
contig01405	zinc finger protein	GO:0003677	DNA binding	F
contig02870	zinc finger protein	GO:0005488	binding	F
contig02870	zinc finger protein	GO:0003676	nucleic acid binding	F
contig02870	zinc finger protein	GO:0005622	intracellular	C
contig04757	zinc finger protein	GO:0003676	nucleic acid binding	F
contig04757	zinc finger protein	GO:0005634	nucleus	C
contig04757	zinc finger protein	GO:0005488	binding	F
contig05385	zinc finger protein	GO:0005488	binding	F
contig05385	zinc finger protein	GO:0005622	intracellular	C
contig06828	zinc finger matrin-type protein 5	GO:0003676	nucleic acid binding	F
contig06828	zinc finger matrin-type protein 5	GO:0005488	binding	F
contig01023	zinc finger matrin-type protein 2	GO:0005488	binding	F
contig01023	zinc finger matrin-type protein 2	GO:0003676	nucleic acid binding	F
contig01023	zinc finger matrin-type protein 2	GO:0005622	intracellular	C
contig05485	zinc finger fyve domain-containing protein 9	GO:0000003	reproduction	P
contig05485	zinc finger fyve domain-containing protein 9	GO:0007610	behavior	P
contig05485	zinc finger fyve domain-containing protein 9	GO:0005515	protein binding	F
contig05485	zinc finger fyve domain-containing protein 9	GO:0005488	binding	F
contig05485	zinc finger fyve domain-containing protein 9	GO:0007049	cell cycle	P
contig05485	zinc finger fyve domain-containing protein 9	GO:0005768	endosome	C
contig05485	zinc finger fyve domain-containing protein 9	GO:0006996	organelle organization	P
contig05485	zinc finger fyve domain-containing protein 9	GO:0007165	signal transduction	P
contig05485	zinc finger fyve domain-containing protein 9	GO:0005102	receptor binding	F
contig05485	zinc finger fyve domain-containing protein 9	GO:0008150	biological_process	P
contig05485	zinc finger fyve domain-containing protein 9	GO:0016049	cell growth	P
contig04890	zinc finger fyve domain-containing protein 26	GO:0005488	binding	F
contig05973	zinc finger fyve domain-containing protein 19	GO:0009058	biosynthetic process	P
contig01814	zinc finger cchc domain-containing protein 10	GO:0005488	binding	F
contig01814	zinc finger cchc domain-containing protein 10	GO:0003676	nucleic acid binding	F
contig04484	zinc finger ccch-type with g patch domain-containing	GO:0005488	binding	F
contig04484	zinc finger ccch-type with g patch domain-containing	GO:0006350	NA	NA
contig04484	zinc finger ccch-type with g patch domain-containing	GO:0003676	nucleic acid binding	F
contig01156	zinc finger ccch domain-containing protein 15-like protein	GO:0005488	binding	F
contig01156	zinc finger ccch domain-containing protein 15-like protein	GO:0003676	nucleic acid binding	F
contig07749	zinc finger bed domain-containing protein 1-like	GO:0050789	regulation of biological process	P
contig07749	zinc finger bed domain-containing protein 1-like	GO:0008219	cell death	P
contig07749	zinc finger bed domain-containing protein 1-like	GO:0006350	NA	NA
contig07749	zinc finger bed domain-containing protein 1-like	GO:0007010	cytoskeleton organization	P
contig07749	zinc finger bed domain-containing protein 1-like	GO:0007049	cell cycle	P
contig07749	zinc finger bed domain-containing protein 1-like	GO:0005654	nucleoplasm	C
contig07749	zinc finger bed domain-containing protein 1-like	GO:0043234	protein complex	C
contig07749	zinc finger bed domain-containing protein 1-like	GO:0009058	biosynthetic process	P
contig07749	zinc finger bed domain-containing protein 1-like	GO:0006259	DNA metabolic process	P
contig07749	zinc finger bed domain-containing protein 1-like	GO:0007005	mitochondrion organization	P
contig07749	zinc finger bed domain-containing protein 1-like	GO:0007275	multicellular organismal development	P
contig07749	zinc finger bed domain-containing protein 1-like	GO:0030154	cell differentiation	P
contig07507	zinc finger and scan domain-containing protein 22-like	GO:0005622	intracellular	C
contig07507	zinc finger and scan domain-containing protein 22-like	GO:0005488	binding	F
contig08398	zinc finger and btb domain-containing protein 48	GO:0005634	nucleus	C
contig08398	zinc finger and btb domain-containing protein 48	GO:0005488	binding	F
contig08398	zinc finger and btb domain-containing protein 48	GO:0003676	nucleic acid binding	F
contig01345	zinc finger 1-like	GO:0005623	cell	C
contig01345	zinc finger 1-like	GO:0005488	binding	F
contig01345	zinc finger 1-like	GO:0006810	transport	P
contig04512	zinc finger	GO:0007610	behavior	P
contig04512	zinc finger	GO:0006350	NA	NA
contig04512	zinc finger	GO:0050789	regulation of biological process	P
contig04512	zinc finger	GO:0005488	binding	F
contig04512	zinc finger	GO:0003676	nucleic acid binding	F
contig04512	zinc finger	GO:0006139	nucleobase-containing compound metabolic process	P
contig04512	zinc finger	GO:0009056	catabolic process	P
contig04512	zinc finger	GO:0009628	response to abiotic stimulus	P
contig04512	zinc finger	GO:0005654	nucleoplasm	C
contig04512	zinc finger	GO:0043234	protein complex	C
contig04512	zinc finger	GO:0007275	multicellular organismal development	P
contig04512	zinc finger	GO:0008152	metabolic process	P
contig04512	zinc finger	GO:0005515	protein binding	F
contig04512	zinc finger	GO:0008283	cell proliferation	P
contig04512	zinc finger	GO:0005811	lipid particle	C
contig04512	zinc finger	GO:0005634	nucleus	C
contig09002	zinc finger	GO:0005634	nucleus	C
contig09002	zinc finger	GO:0005488	binding	F
contig01482	zinc carboxypeptidase	GO:0019538	protein metabolic process	P
contig01482	zinc carboxypeptidase	GO:0009056	catabolic process	P
contig01482	zinc carboxypeptidase	GO:0008233	peptidase activity	F
contig01482	zinc carboxypeptidase	GO:0005488	binding	F
contig00443	zinc c2h2 type family protein	GO:0003676	nucleic acid binding	F
contig00443	zinc c2h2 type family protein	GO:0005634	nucleus	C
contig00443	zinc c2h2 type family protein	GO:0005488	binding	F
contig01158	zinc binding dehydrogenase	GO:0003824	catalytic activity	F
contig01158	zinc binding dehydrogenase	GO:0005856	cytoskeleton	C
contig01158	zinc binding dehydrogenase	GO:0043234	protein complex	C
contig01158	zinc binding dehydrogenase	GO:0006629	lipid metabolic process	P
contig01158	zinc binding dehydrogenase	GO:0005488	binding	F
contig01158	zinc binding dehydrogenase	GO:0005739	mitochondrion	C
contig01158	zinc binding dehydrogenase	GO:0008152	metabolic process	P
contig01158	zinc binding dehydrogenase	GO:0000166	nucleotide binding	F
contig05695	zinc binding dehydrogenase	GO:0003824	catalytic activity	F
contig05695	zinc binding dehydrogenase	GO:0007275	multicellular organismal development	P
contig05695	zinc binding dehydrogenase	GO:0000166	nucleotide binding	F
contig05695	zinc binding dehydrogenase	GO:0008152	metabolic process	P
contig05695	zinc binding dehydrogenase	GO:0005488	binding	F
contig06066	zeta-coat protein	GO:0003824	catalytic activity	F
contig06066	zeta-coat protein	GO:0050789	regulation of biological process	P
contig06066	zeta-coat protein	GO:0006810	transport	P
contig06066	zeta-coat protein	GO:0016043	cellular component organization	P
contig06066	zeta-coat protein	GO:0016023	cytoplasmic membrane-bounded vesicle	C
contig06066	zeta-coat protein	GO:0005794	Golgi apparatus	C
contig06066	zeta-coat protein	GO:0043234	protein complex	C
contig06066	zeta-coat protein	GO:0008152	metabolic process	P
contig04534	z band alternatively spliced pdz-motif protein isoform l	GO:0005737	cytoplasm	C
contig04534	z band alternatively spliced pdz-motif protein isoform l	GO:0007275	multicellular organismal development	P
contig04534	z band alternatively spliced pdz-motif protein isoform l	GO:0005515	protein binding	F
contig01623	z band alternatively spliced pdz-motif protein isoform f	GO:0005737	cytoplasm	C
contig01623	z band alternatively spliced pdz-motif protein isoform f	GO:0005886	plasma membrane	C
contig01623	z band alternatively spliced pdz-motif protein isoform f	GO:0005515	protein binding	F
contig01623	z band alternatively spliced pdz-motif protein isoform f	GO:0005488	binding	F
contig10354	z band alternatively spliced pdz-motif protein isoform c	GO:0005737	cytoplasm	C
contig10354	z band alternatively spliced pdz-motif protein isoform c	GO:0008092	cytoskeletal protein binding	F
contig10354	z band alternatively spliced pdz-motif protein isoform c	GO:0005886	plasma membrane	C
contig10354	z band alternatively spliced pdz-motif protein isoform c	GO:0050789	regulation of biological process	P
contig10354	z band alternatively spliced pdz-motif protein isoform c	GO:0005488	binding	F
contig10354	z band alternatively spliced pdz-motif protein isoform c	GO:0005856	cytoskeleton	C
contig01590	z band alternatively spliced pdz-motif protein isoform b	GO:0005737	cytoplasm	C
contig01590	z band alternatively spliced pdz-motif protein isoform b	GO:0007275	multicellular organismal development	P
contig01590	z band alternatively spliced pdz-motif protein isoform b	GO:0005515	protein binding	F
contig09019	yt521- isoform b	GO:0003723	RNA binding	F
contig09019	yt521- isoform b	GO:0005654	nucleoplasm	C
contig09019	yt521- isoform b	GO:0006139	nucleobase-containing compound metabolic process	P
contig01513	ypsilon isoform a	GO:0003723	RNA binding	F
contig01513	ypsilon isoform a	GO:0005634	nucleus	C
contig01513	ypsilon isoform a	GO:0005623	cell	C
contig01513	ypsilon isoform a	GO:0006350	NA	NA
contig01513	ypsilon isoform a	GO:0050789	regulation of biological process	P
contig01513	ypsilon isoform a	GO:0004872	receptor activity	F
contig01513	ypsilon isoform a	GO:0003677	DNA binding	F
contig01513	ypsilon isoform a	GO:0006139	nucleobase-containing compound metabolic process	P
contig01513	ypsilon isoform a	GO:0007275	multicellular organismal development	P
contig01513	ypsilon isoform a	GO:0000003	reproduction	P
contig01513	ypsilon isoform a	GO:0007165	signal transduction	P
contig04901	yorkie homolog	GO:0050789	regulation of biological process	P
contig04901	yorkie homolog	GO:0007275	multicellular organismal development	P
contig04901	yorkie homolog	GO:0040007	growth	P
contig04901	yorkie homolog	GO:0030154	cell differentiation	P
contig04901	yorkie homolog	GO:0008152	metabolic process	P
contig04901	yorkie homolog	GO:0006350	NA	NA
contig04901	yorkie homolog	GO:0008283	cell proliferation	P
contig04901	yorkie homolog	GO:0009653	anatomical structure morphogenesis	P
contig04901	yorkie homolog	GO:0003824	catalytic activity	F
contig04901	yorkie homolog	GO:0005515	protein binding	F
contig04901	yorkie homolog	GO:0030528	transcription regulator activity	F
contig04901	yorkie homolog	GO:0005737	cytoplasm	C
contig04901	yorkie homolog	GO:0008219	cell death	P
contig04901	yorkie homolog	GO:0006464	cellular protein modification process	P
contig04901	yorkie homolog	GO:0005654	nucleoplasm	C
contig04901	yorkie homolog	GO:0043234	protein complex	C
contig04598	yolk protein 3	GO:0005576	extracellular region	C
contig04598	yolk protein 3	GO:0016787	hydrolase activity	F
contig04598	yolk protein 3	GO:0009056	catabolic process	P
contig04598	yolk protein 3	GO:0006629	lipid metabolic process	P
contig01742	yolk protein 1	GO:0006629	lipid metabolic process	P
contig01742	yolk protein 1	GO:0005856	cytoskeleton	C
contig01742	yolk protein 1	GO:0043234	protein complex	C
contig01742	yolk protein 1	GO:0000003	reproduction	P
contig01742	yolk protein 1	GO:0007028	cytoplasm organization	P
contig01742	yolk protein 1	GO:0005811	lipid particle	C
contig01742	yolk protein 1	GO:0005576	extracellular region	C
contig01742	yolk protein 1	GO:0003824	catalytic activity	F
contig01742	yolk protein 1	GO:0005198	structural molecule activity	F
contig00321	yippee-like 2	GO:0005730	nucleolus	C
contig00321	yippee-like 2	GO:0009653	anatomical structure morphogenesis	P
contig00321	yippee-like 2	GO:0007275	multicellular organismal development	P
contig06097	yeats domain containing 2	GO:0005654	nucleoplasm	C
contig06097	yeats domain containing 2	GO:0043234	protein complex	C
contig06097	yeats domain containing 2	GO:0005694	chromosome	C
contig06640	yap65-like protein	GO:0050789	regulation of biological process	P
contig06640	yap65-like protein	GO:0007275	multicellular organismal development	P
contig06640	yap65-like protein	GO:0040007	growth	P
contig06640	yap65-like protein	GO:0030154	cell differentiation	P
contig06640	yap65-like protein	GO:0008152	metabolic process	P
contig06640	yap65-like protein	GO:0006350	NA	NA
contig06640	yap65-like protein	GO:0008283	cell proliferation	P
contig06640	yap65-like protein	GO:0009653	anatomical structure morphogenesis	P
contig06640	yap65-like protein	GO:0003824	catalytic activity	F
contig06640	yap65-like protein	GO:0005515	protein binding	F
contig06640	yap65-like protein	GO:0030528	transcription regulator activity	F
contig06640	yap65-like protein	GO:0005737	cytoplasm	C
contig06640	yap65-like protein	GO:0008219	cell death	P
contig06640	yap65-like protein	GO:0006464	cellular protein modification process	P
contig06640	yap65-like protein	GO:0005654	nucleoplasm	C
contig06640	yap65-like protein	GO:0043234	protein complex	C
contig02764	y6693_drome ame: full=j domain-containing protein cg6693	GO:0019538	protein metabolic process	P
contig02764	y6693_drome ame: full=j domain-containing protein cg6693	GO:0005515	protein binding	F
contig01871	xylulose kinase	GO:0016301	kinase activity	F
contig01871	xylulose kinase	GO:0005975	carbohydrate metabolic process	P
contig06384	xpa-binding protein 2	GO:0050789	regulation of biological process	P
contig06384	xpa-binding protein 2	GO:0006139	nucleobase-containing compound metabolic process	P
contig06384	xpa-binding protein 2	GO:0005634	nucleus	C
contig06384	xpa-binding protein 2	GO:0006810	transport	P
contig06384	xpa-binding protein 2	GO:0016043	cellular component organization	P
contig03032	xpa-binding protein 1	GO:0000166	nucleotide binding	F
contig04894	xeroderma pigmentosum group a-like	GO:0030234	enzyme regulator activity	F
contig04894	xeroderma pigmentosum group a-like	GO:0006950	response to stress	P
contig04894	xeroderma pigmentosum group a-like	GO:0006259	DNA metabolic process	P
contig04894	xeroderma pigmentosum group a-like	GO:0003677	DNA binding	F
contig04894	xeroderma pigmentosum group a-like	GO:0007165	signal transduction	P
contig04894	xeroderma pigmentosum group a-like	GO:0000166	nucleotide binding	F
contig04894	xeroderma pigmentosum group a-like	GO:0005634	nucleus	C
contig07857	xeroderma pigmentosum group a-like	GO:0006950	response to stress	P
contig07857	xeroderma pigmentosum group a-like	GO:0006259	DNA metabolic process	P
contig07857	xeroderma pigmentosum group a-like	GO:0005634	nucleus	C
contig07857	xeroderma pigmentosum group a-like	GO:0003677	DNA binding	F
contig05698	xanthine dehydrogenase	GO:0005856	cytoskeleton	C
contig05698	xanthine dehydrogenase	GO:0043234	protein complex	C
contig05698	xanthine dehydrogenase	GO:0008152	metabolic process	P
contig05698	xanthine dehydrogenase	GO:0007275	multicellular organismal development	P
contig05698	xanthine dehydrogenase	GO:0006950	response to stress	P
contig05698	xanthine dehydrogenase	GO:0006259	DNA metabolic process	P
contig05698	xanthine dehydrogenase	GO:0008150	biological_process	P
contig05698	xanthine dehydrogenase	GO:0005488	binding	F
contig05698	xanthine dehydrogenase	GO:0005777	peroxisome	C
contig05698	xanthine dehydrogenase	GO:0009055	electron carrier activity	F
contig05698	xanthine dehydrogenase	GO:0006519	NA	NA
contig05698	xanthine dehydrogenase	GO:0006139	nucleobase-containing compound metabolic process	P
contig05698	xanthine dehydrogenase	GO:0006629	lipid metabolic process	P
contig05698	xanthine dehydrogenase	GO:0003824	catalytic activity	F
contig05698	xanthine dehydrogenase	GO:0016740	transferase activity	F
contig05698	xanthine dehydrogenase	GO:0000166	nucleotide binding	F
contig05698	xanthine dehydrogenase	GO:0009056	catabolic process	P
contig05698	xanthine dehydrogenase	GO:0005975	carbohydrate metabolic process	P
contig02188	xaa-pro dipeptidase app( )	GO:0008233	peptidase activity	F
contig02188	xaa-pro dipeptidase app( )	GO:0008150	biological_process	P
contig02188	xaa-pro dipeptidase app( )	GO:0005488	binding	F
contig10870	xaa-pro dipeptidase app( )	GO:0008150	biological_process	P
contig10870	xaa-pro dipeptidase app( )	GO:0005739	mitochondrion	C
contig10870	xaa-pro dipeptidase app( )	GO:0019538	protein metabolic process	P
contig10870	xaa-pro dipeptidase app( )	GO:0009056	catabolic process	P
contig10870	xaa-pro dipeptidase app( )	GO:0005488	binding	F
contig10870	xaa-pro dipeptidase app( )	GO:0008233	peptidase activity	F
contig00351	xaa-pro dipeptidase	GO:0008150	biological_process	P
contig00351	xaa-pro dipeptidase	GO:0008233	peptidase activity	F
contig00351	xaa-pro dipeptidase	GO:0019538	protein metabolic process	P
contig00351	xaa-pro dipeptidase	GO:0009056	catabolic process	P
contig00351	xaa-pro dipeptidase	GO:0005488	binding	F
contig06020	xaa-pro aminopeptidase 1	GO:0005829	cytosol	C
contig06020	xaa-pro aminopeptidase 1	GO:0008150	biological_process	P
contig06020	xaa-pro aminopeptidase 1	GO:0008233	peptidase activity	F
contig04805	xaa-pro aminopeptidase	GO:0005829	cytosol	C
contig04805	xaa-pro aminopeptidase	GO:0008150	biological_process	P
contig04805	xaa-pro aminopeptidase	GO:0008233	peptidase activity	F
contig11870	xaa-pro aminopeptidase	GO:0008150	biological_process	P
contig11870	xaa-pro aminopeptidase	GO:0019538	protein metabolic process	P
contig11870	xaa-pro aminopeptidase	GO:0009056	catabolic process	P
contig11870	xaa-pro aminopeptidase	GO:0005488	binding	F
contig11870	xaa-pro aminopeptidase	GO:0008233	peptidase activity	F
contig05648	ww domain-binding protein 2-like	GO:0050789	regulation of biological process	P
contig05648	ww domain-binding protein 2-like	GO:0006350	NA	NA
contig05648	ww domain-binding protein 2-like	GO:0005737	cytoplasm	C
contig05648	ww domain-binding protein 2-like	GO:0007275	multicellular organismal development	P
contig05648	ww domain-binding protein 2-like	GO:0040007	growth	P
contig05648	ww domain-binding protein 2-like	GO:0005634	nucleus	C
contig00372	ww domain-binding protein 11	GO:0005634	nucleus	C
contig00372	ww domain-binding protein 11	GO:0006139	nucleobase-containing compound metabolic process	P
contig01807	wuho	GO:0000003	reproduction	P
contig01807	wuho	GO:0005634	nucleus	C
contig01807	wuho	GO:0005515	protein binding	F
contig02512	wsck_drome ame: full= tyrosine-protein kinase wsck flags: precursor	GO:0005886	plasma membrane	C
contig02512	wsck_drome ame: full= tyrosine-protein kinase wsck flags: precursor	GO:0004672	protein kinase activity	F
contig02512	wsck_drome ame: full= tyrosine-protein kinase wsck flags: precursor	GO:0006464	cellular protein modification process	P
contig02512	wsck_drome ame: full= tyrosine-protein kinase wsck flags: precursor	GO:0000166	nucleotide binding	F
contig00196	wrn isoform a	GO:0050789	regulation of biological process	P
contig00196	wrn isoform a	GO:0006259	DNA metabolic process	P
contig00196	wrn isoform a	GO:0005488	binding	F
contig00196	wrn isoform a	GO:0003676	nucleic acid binding	F
contig00196	wrn isoform a	GO:0004518	nuclease activity	F
contig00196	wrn isoform a	GO:0009056	catabolic process	P
contig00196	wrn isoform a	GO:0005634	nucleus	C
contig00193	wnt inhibitory factor 1 precursor	GO:0007165	signal transduction	P
contig00193	wnt inhibitory factor 1 precursor	GO:0005515	protein binding	F
contig00193	wnt inhibitory factor 1 precursor	GO:0008152	metabolic process	P
contig00193	wnt inhibitory factor 1 precursor	GO:0050789	regulation of biological process	P
contig00193	wnt inhibitory factor 1 precursor	GO:0005578	proteinaceous extracellular matrix	C
contig00193	wnt inhibitory factor 1 precursor	GO:0003723	RNA binding	F
contig00193	wnt inhibitory factor 1 precursor	GO:0000166	nucleotide binding	F
contig07685	without isoform c	GO:0043234	protein complex	C
contig07685	without isoform c	GO:0006350	NA	NA
contig07685	without isoform c	GO:0050789	regulation of biological process	P
contig07685	without isoform c	GO:0006259	DNA metabolic process	P
contig07685	without isoform c	GO:0006996	organelle organization	P
contig07685	without isoform c	GO:0005488	binding	F
contig07685	without isoform c	GO:0005694	chromosome	C
contig07685	without isoform c	GO:0009058	biosynthetic process	P
contig07685	without isoform c	GO:0007275	multicellular organismal development	P
contig07685	without isoform c	GO:0006629	lipid metabolic process	P
contig07685	without isoform c	GO:0030154	cell differentiation	P
contig07685	without isoform c	GO:0003677	DNA binding	F
contig07685	without isoform c	GO:0005515	protein binding	F
contig07685	without isoform c	GO:0003682	chromatin binding	F
contig07685	without isoform c	GO:0005634	nucleus	C
contig00609	wings apart- isoform a	GO:0007049	cell cycle	P
contig00609	wings apart- isoform a	GO:0006996	organelle organization	P
contig00251	williams beuren syndrome chromosome region 22	GO:0030154	cell differentiation	P
contig00251	williams beuren syndrome chromosome region 22	GO:0007275	multicellular organismal development	P
contig00251	williams beuren syndrome chromosome region 22	GO:0008152	metabolic process	P
contig00251	williams beuren syndrome chromosome region 22	GO:0016740	transferase activity	F
contig00251	williams beuren syndrome chromosome region 22	GO:0005515	protein binding	F
contig00251	williams beuren syndrome chromosome region 22	GO:0019538	protein metabolic process	P
contig06163	wee isoform b	GO:0008092	cytoskeletal protein binding	F
contig06163	wee isoform b	GO:0007010	cytoskeleton organization	P
contig06163	wee isoform b	GO:0007049	cell cycle	P
contig06163	wee isoform b	GO:0005856	cytoskeleton	C
contig06163	wee isoform b	GO:0043234	protein complex	C
contig06163	wee isoform b	GO:0008150	biological_process	P
contig02135	wds	GO:0005856	cytoskeleton	C
contig02135	wds	GO:0043234	protein complex	C
contig02135	wds	GO:0005654	nucleoplasm	C
contig02135	wds	GO:0030154	cell differentiation	P
contig02135	wds	GO:0007275	multicellular organismal development	P
contig02135	wds	GO:0007165	signal transduction	P
contig02135	wds	GO:0006950	response to stress	P
contig02135	wds	GO:0007049	cell cycle	P
contig02135	wds	GO:0006996	organelle organization	P
contig02135	wds	GO:0006464	cellular protein modification process	P
contig02135	wds	GO:0005515	protein binding	F
contig08459	wdr48_droan ame: full=wd repeat-containing protein 48 homolog	GO:0006464	cellular protein modification process	P
contig08459	wdr48_droan ame: full=wd repeat-containing protein 48 homolog	GO:0005515	protein binding	F
contig08459	wdr48_droan ame: full=wd repeat-containing protein 48 homolog	GO:0005634	nucleus	C
contig02770	wd40-repeat protein	GO:0006810	transport	P
contig02770	wd40-repeat protein	GO:0005634	nucleus	C
contig02770	wd40-repeat protein	GO:0043234	protein complex	C
contig02770	wd40-repeat protein	GO:0005515	protein binding	F
contig00458	wd40 repeat-containing protein smu1-like	GO:0005634	nucleus	C
contig00458	wd40 repeat-containing protein smu1-like	GO:0006139	nucleobase-containing compound metabolic process	P
contig00458	wd40 repeat-containing protein smu1-like	GO:0005515	protein binding	F
contig00140	wd-repeat protein	GO:0009058	biosynthetic process	P
contig00140	wd-repeat protein	GO:0030154	cell differentiation	P
contig00140	wd-repeat protein	GO:0007275	multicellular organismal development	P
contig00140	wd-repeat protein	GO:0005515	protein binding	F
contig00252	wd-repeat protein	GO:0019538	protein metabolic process	P
contig00252	wd-repeat protein	GO:0005634	nucleus	C
contig00252	wd-repeat protein	GO:0006139	nucleobase-containing compound metabolic process	P
contig00746	wd-repeat protein	GO:0005856	cytoskeleton	C
contig00746	wd-repeat protein	GO:0043234	protein complex	C
contig00746	wd-repeat protein	GO:0006464	cellular protein modification process	P
contig00746	wd-repeat protein	GO:0005634	nucleus	C
contig00746	wd-repeat protein	GO:0003824	catalytic activity	F
contig00746	wd-repeat protein	GO:0006139	nucleobase-containing compound metabolic process	P
contig00746	wd-repeat protein	GO:0005622	intracellular	C
contig00746	wd-repeat protein	GO:0005515	protein binding	F
contig04314	wd-repeat protein	GO:0005856	cytoskeleton	C
contig04314	wd-repeat protein	GO:0043234	protein complex	C
contig04314	wd-repeat protein	GO:0006464	cellular protein modification process	P
contig04314	wd-repeat protein	GO:0005634	nucleus	C
contig04314	wd-repeat protein	GO:0003824	catalytic activity	F
contig04314	wd-repeat protein	GO:0006139	nucleobase-containing compound metabolic process	P
contig04314	wd-repeat protein	GO:0005622	intracellular	C
contig04314	wd-repeat protein	GO:0005515	protein binding	F
contig04789	wd-repeat protein	GO:0030154	cell differentiation	P
contig04789	wd-repeat protein	GO:0007275	multicellular organismal development	P
contig04789	wd-repeat protein	GO:0005515	protein binding	F
contig05198	wd-repeat protein	GO:0030154	cell differentiation	P
contig05198	wd-repeat protein	GO:0007275	multicellular organismal development	P
contig06055	wd-repeat protein	GO:0030154	cell differentiation	P
contig06055	wd-repeat protein	GO:0007275	multicellular organismal development	P
contig06055	wd-repeat protein	GO:0005694	chromosome	C
contig06055	wd-repeat protein	GO:0009653	anatomical structure morphogenesis	P
contig06055	wd-repeat protein	GO:0050789	regulation of biological process	P
contig06055	wd-repeat protein	GO:0019538	protein metabolic process	P
contig06055	wd-repeat protein	GO:0009056	catabolic process	P
contig06055	wd-repeat protein	GO:0005654	nucleoplasm	C
contig06055	wd-repeat protein	GO:0043234	protein complex	C
contig06055	wd-repeat protein	GO:0000166	nucleotide binding	F
contig06055	wd-repeat protein	GO:0007165	signal transduction	P
contig06055	wd-repeat protein	GO:0006996	organelle organization	P
contig06055	wd-repeat protein	GO:0006464	cellular protein modification process	P
contig06055	wd-repeat protein	GO:0005515	protein binding	F
contig06055	wd-repeat protein	GO:0007049	cell cycle	P
contig06055	wd-repeat protein	GO:0040007	growth	P
contig06055	wd-repeat protein	GO:0003682	chromatin binding	F
contig06979	wd-repeat protein	GO:0008152	metabolic process	P
contig06979	wd-repeat protein	GO:0050789	regulation of biological process	P
contig06979	wd-repeat protein	GO:0000003	reproduction	P
contig06979	wd-repeat protein	GO:0009653	anatomical structure morphogenesis	P
contig06979	wd-repeat protein	GO:0006996	organelle organization	P
contig06979	wd-repeat protein	GO:0007275	multicellular organismal development	P
contig06979	wd-repeat protein	GO:0003677	DNA binding	F
contig06979	wd-repeat protein	GO:0003682	chromatin binding	F
contig06979	wd-repeat protein	GO:0030154	cell differentiation	P
contig06979	wd-repeat protein	GO:0005634	nucleus	C
contig06979	wd-repeat protein	GO:0005515	protein binding	F
contig01967	wd repeat-containing protein 92	GO:0005515	protein binding	F
contig00434	wd repeat-containing protein 55	GO:0030234	enzyme regulator activity	F
contig00434	wd repeat-containing protein 55	GO:0005515	protein binding	F
contig03732	wd repeat protein tssc1	GO:0005515	protein binding	F
contig01525	wd repeat protein 61	GO:0003700	sequence-specific DNA binding transcription factor activity	F
contig01525	wd repeat protein 61	GO:0005654	nucleoplasm	C
contig01525	wd repeat protein 61	GO:0043234	protein complex	C
contig01525	wd repeat protein 61	GO:0006350	NA	NA
contig01525	wd repeat protein 61	GO:0050789	regulation of biological process	P
contig01525	wd repeat protein 61	GO:0005515	protein binding	F
contig00224	wd repeat protein 18	GO:0005515	protein binding	F
contig04733	wd repeat protein	GO:0005730	nucleolus	C
contig04733	wd repeat protein	GO:0007165	signal transduction	P
contig04733	wd repeat protein	GO:0009653	anatomical structure morphogenesis	P
contig04733	wd repeat protein	GO:0030154	cell differentiation	P
contig04733	wd repeat protein	GO:0009790	embryo development	P
contig04733	wd repeat protein	GO:0005102	receptor binding	F
contig00387	wd repeat domain phosphoinositide-interacting protein 3-like	GO:0005515	protein binding	F
contig09653	wap four-disulfide core domain 6b	GO:0003674	molecular_function	F
contig09653	wap four-disulfide core domain 6b	GO:0005737	cytoplasm	C
contig09653	wap four-disulfide core domain 6b	GO:0043226	organelle	C
contig09653	wap four-disulfide core domain 6b	GO:0005622	intracellular	C
contig09653	wap four-disulfide core domain 6b	GO:0006810	transport	P
contig09653	wap four-disulfide core domain 6b	GO:0030234	enzyme regulator activity	F
contig09805	wap four-disulfide core domain 6b	GO:0003674	molecular_function	F
contig09805	wap four-disulfide core domain 6b	GO:0005737	cytoplasm	C
contig09805	wap four-disulfide core domain 6b	GO:0043226	organelle	C
contig09805	wap four-disulfide core domain 6b	GO:0005622	intracellular	C
contig09805	wap four-disulfide core domain 6b	GO:0006810	transport	P
contig09805	wap four-disulfide core domain 6b	GO:0030234	enzyme regulator activity	F
contig09454	voltage-gated ion channel	GO:0050789	regulation of biological process	P
contig09454	voltage-gated ion channel	GO:0007610	behavior	P
contig09454	voltage-gated ion channel	GO:0005216	ion channel activity	F
contig09454	voltage-gated ion channel	GO:0030154	cell differentiation	P
contig09454	voltage-gated ion channel	GO:0007275	multicellular organismal development	P
contig09454	voltage-gated ion channel	GO:0005623	cell	C
contig09454	voltage-gated ion channel	GO:0006811	ion transport	P
contig03937	voltage-dependent anion-selective channel	GO:0006810	transport	P
contig03937	voltage-dependent anion-selective channel	GO:0050789	regulation of biological process	P
contig03937	voltage-dependent anion-selective channel	GO:0006811	ion transport	P
contig03937	voltage-dependent anion-selective channel	GO:0005856	cytoskeleton	C
contig03937	voltage-dependent anion-selective channel	GO:0043234	protein complex	C
contig03937	voltage-dependent anion-selective channel	GO:0000003	reproduction	P
contig03937	voltage-dependent anion-selective channel	GO:0009653	anatomical structure morphogenesis	P
contig03937	voltage-dependent anion-selective channel	GO:0030154	cell differentiation	P
contig03937	voltage-dependent anion-selective channel	GO:0007275	multicellular organismal development	P
contig03937	voltage-dependent anion-selective channel	GO:0009605	response to external stimulus	P
contig03937	voltage-dependent anion-selective channel	GO:0007165	signal transduction	P
contig03937	voltage-dependent anion-selective channel	GO:0009628	response to abiotic stimulus	P
contig03937	voltage-dependent anion-selective channel	GO:0005739	mitochondrion	C
contig03937	voltage-dependent anion-selective channel	GO:0007005	mitochondrion organization	P
contig03937	voltage-dependent anion-selective channel	GO:0005216	ion channel activity	F
contig03937	voltage-dependent anion-selective channel	GO:0005811	lipid particle	C
contig10209	vnnl3_drome ame: full=vanin-like protein 3 flags: precursor	GO:0016787	hydrolase activity	F
contig10209	vnnl3_drome ame: full=vanin-like protein 3 flags: precursor	GO:0008152	metabolic process	P
contig06085	vma21_droan ame: full=vacuolar atpase assembly integral membrane protein vma21	GO:0006464	cellular protein modification process	P
contig06085	vma21_droan ame: full=vacuolar atpase assembly integral membrane protein vma21	GO:0005623	cell	C
contig06085	vma21_droan ame: full=vacuolar atpase assembly integral membrane protein vma21	GO:0016740	transferase activity	F
contig06085	vma21_droan ame: full=vacuolar atpase assembly integral membrane protein vma21	GO:0043226	organelle	C
contig06085	vma21_droan ame: full=vacuolar atpase assembly integral membrane protein vma21	GO:0005576	extracellular region	C
contig06085	vma21_droan ame: full=vacuolar atpase assembly integral membrane protein vma21	GO:0005737	cytoplasm	C
contig06085	vma21_droan ame: full=vacuolar atpase assembly integral membrane protein vma21	GO:0005783	endoplasmic reticulum	C
contig06085	vma21_droan ame: full=vacuolar atpase assembly integral membrane protein vma21	GO:0005622	intracellular	C
contig06085	vma21_droan ame: full=vacuolar atpase assembly integral membrane protein vma21	GO:0005739	mitochondrion	C
contig01944	vls_drome ame: full=protein valois ame: full=mep50 homolog	GO:0000003	reproduction	P
contig01944	vls_drome ame: full=protein valois ame: full=mep50 homolog	GO:0030154	cell differentiation	P
contig01944	vls_drome ame: full=protein valois ame: full=mep50 homolog	GO:0007028	cytoplasm organization	P
contig01944	vls_drome ame: full=protein valois ame: full=mep50 homolog	GO:0009790	embryo development	P
contig01944	vls_drome ame: full=protein valois ame: full=mep50 homolog	GO:0009653	anatomical structure morphogenesis	P
contig01944	vls_drome ame: full=protein valois ame: full=mep50 homolog	GO:0007275	multicellular organismal development	P
contig01944	vls_drome ame: full=protein valois ame: full=mep50 homolog	GO:0043226	organelle	C
contig01944	vls_drome ame: full=protein valois ame: full=mep50 homolog	GO:0005737	cytoplasm	C
contig01944	vls_drome ame: full=protein valois ame: full=mep50 homolog	GO:0005515	protein binding	F
contig01919	vlc	GO:0005886	plasma membrane	C
contig01919	vlc	GO:0007267	cell-cell signaling	P
contig01919	vlc	GO:0009653	anatomical structure morphogenesis	P
contig01919	vlc	GO:0007275	multicellular organismal development	P
contig06088	vitelline membrane protein 26ab	GO:0000003	reproduction	P
contig06088	vitelline membrane protein 26ab	GO:0009653	anatomical structure morphogenesis	P
contig06088	vitelline membrane protein 26ab	GO:0016043	cellular component organization	P
contig06088	vitelline membrane protein 26ab	GO:0030154	cell differentiation	P
contig06088	vitelline membrane protein 26ab	GO:0030312	external encapsulating structure	C
contig06088	vitelline membrane protein 26ab	GO:0005198	structural molecule activity	F
contig06088	vitelline membrane protein 26ab	GO:0005623	cell	C
contig03763	vitamin d	GO:0005737	cytoplasm	C
contig03763	vitamin d	GO:0007165	signal transduction	P
contig03763	vitamin d	GO:0005634	nucleus	C
contig03763	vitamin d	GO:0008152	metabolic process	P
contig03763	vitamin d	GO:0050789	regulation of biological process	P
contig05836	virus-induced rna isoform d	GO:0006950	response to stress	P
contig05836	virus-induced rna isoform d	GO:0009607	response to biotic stimulus	P
contig01729	virus-induced rna isoform c	GO:0006950	response to stress	P
contig01729	virus-induced rna isoform c	GO:0009607	response to biotic stimulus	P
contig03052	viral iap-associated factor	GO:0005737	cytoplasm	C
contig03052	viral iap-associated factor	GO:0050789	regulation of biological process	P
contig03052	viral iap-associated factor	GO:0008219	cell death	P
contig08103	viral iap-associated	GO:0009605	response to external stimulus	P
contig08103	viral iap-associated	GO:0007165	signal transduction	P
contig08103	viral iap-associated	GO:0009628	response to abiotic stimulus	P
contig09173	viral iap-associated	GO:0009605	response to external stimulus	P
contig09173	viral iap-associated	GO:0007165	signal transduction	P
contig09173	viral iap-associated	GO:0009628	response to abiotic stimulus	P
contig06694	vinculin	GO:0007010	cytoskeleton organization	P
contig06694	vinculin	GO:0003779	actin binding	F
contig06694	vinculin	GO:0005886	plasma membrane	C
contig06694	vinculin	GO:0008150	biological_process	P
contig06694	vinculin	GO:0006810	transport	P
contig06694	vinculin	GO:0016043	cellular component organization	P
contig06694	vinculin	GO:0005856	cytoskeleton	C
contig06694	vinculin	GO:0005198	structural molecule activity	F
contig03247	vestiginin-3 precursor	GO:0030234	enzyme regulator activity	F
contig01011	vesicular mannose-binding lectin	GO:0005623	cell	C
contig01011	vesicular mannose-binding lectin	GO:0030246	carbohydrate binding	F
contig00031	vesicle-trafficking protein sec22b-b-like	GO:0005515	protein binding	F
contig00031	vesicle-trafficking protein sec22b-b-like	GO:0005623	cell	C
contig00031	vesicle-trafficking protein sec22b-b-like	GO:0006810	transport	P
contig00031	vesicle-trafficking protein sec22b-b-like	GO:0016043	cellular component organization	P
contig00031	vesicle-trafficking protein sec22b-b-like	GO:0016023	cytoplasmic membrane-bounded vesicle	C
contig03554	vesicle transport through interaction with t-snares-like protein 1b	GO:0030234	enzyme regulator activity	F
contig03554	vesicle transport through interaction with t-snares-like protein 1b	GO:0006350	NA	NA
contig03554	vesicle transport through interaction with t-snares-like protein 1b	GO:0050789	regulation of biological process	P
contig03554	vesicle transport through interaction with t-snares-like protein 1b	GO:0007165	signal transduction	P
contig03554	vesicle transport through interaction with t-snares-like protein 1b	GO:0005515	protein binding	F
contig03554	vesicle transport through interaction with t-snares-like protein 1b	GO:0008152	metabolic process	P
contig03554	vesicle transport through interaction with t-snares-like protein 1b	GO:0007049	cell cycle	P
contig03554	vesicle transport through interaction with t-snares-like protein 1b	GO:0000003	reproduction	P
contig03554	vesicle transport through interaction with t-snares-like protein 1b	GO:0030154	cell differentiation	P
contig00927	vesicle transport protein sft2a	GO:0005623	cell	C
contig00927	vesicle transport protein sft2a	GO:0006810	transport	P
contig01153	vesicle protein sorting-associated	GO:0005737	cytoplasm	C
contig01153	vesicle protein sorting-associated	GO:0009653	anatomical structure morphogenesis	P
contig01153	vesicle protein sorting-associated	GO:0016043	cellular component organization	P
contig01153	vesicle protein sorting-associated	GO:0005623	cell	C
contig01153	vesicle protein sorting-associated	GO:0043234	protein complex	C
contig01153	vesicle protein sorting-associated	GO:0006810	transport	P
contig01153	vesicle protein sorting-associated	GO:0015031	protein transport	P
contig01153	vesicle protein sorting-associated	GO:0007275	multicellular organismal development	P
contig01153	vesicle protein sorting-associated	GO:0005515	protein binding	F
contig01153	vesicle protein sorting-associated	GO:0030154	cell differentiation	P
contig04841	vesicle associated	GO:0006139	nucleobase-containing compound metabolic process	P
contig04841	vesicle associated	GO:0016023	cytoplasmic membrane-bounded vesicle	C
contig04841	vesicle associated	GO:0005794	Golgi apparatus	C
contig04841	vesicle associated	GO:0005634	nucleus	C
contig04841	vesicle associated	GO:0005783	endoplasmic reticulum	C
contig01364	vermilion	GO:0005975	carbohydrate metabolic process	P
contig01364	vermilion	GO:0009790	embryo development	P
contig01364	vermilion	GO:0009653	anatomical structure morphogenesis	P
contig01364	vermilion	GO:0008219	cell death	P
contig01364	vermilion	GO:0007275	multicellular organismal development	P
contig01364	vermilion	GO:0000003	reproduction	P
contig01364	vermilion	GO:0016043	cellular component organization	P
contig01364	vermilion	GO:0030154	cell differentiation	P
contig01364	vermilion	GO:0050789	regulation of biological process	P
contig01364	vermilion	GO:0009056	catabolic process	P
contig01364	vermilion	GO:0006519	NA	NA
contig01364	vermilion	GO:0009607	response to biotic stimulus	P
contig01364	vermilion	GO:0006810	transport	P
contig01364	vermilion	GO:0005488	binding	F
contig01364	vermilion	GO:0005515	protein binding	F
contig01364	vermilion	GO:0003700	sequence-specific DNA binding transcription factor activity	F
contig01364	vermilion	GO:0006950	response to stress	P
contig01364	vermilion	GO:0007165	signal transduction	P
contig01364	vermilion	GO:0006350	NA	NA
contig01364	vermilion	GO:0009605	response to external stimulus	P
contig01364	vermilion	GO:0016787	hydrolase activity	F
contig01364	vermilion	GO:0003824	catalytic activity	F
contig01364	vermilion	GO:0005654	nucleoplasm	C
contig01364	vermilion	GO:0043234	protein complex	C
contig01364	vermilion	GO:0008152	metabolic process	P
contig01364	vermilion	GO:0008150	biological_process	P
contig01364	vermilion	GO:0009058	biosynthetic process	P
contig01364	vermilion	GO:0019748	secondary metabolic process	P
contig01364	vermilion	GO:0040007	growth	P
contig01364	vermilion	GO:0005576	extracellular region	C
contig01364	vermilion	GO:0005783	endoplasmic reticulum	C
contig08515	venom dipeptidyl peptidase 4-like	GO:0005623	cell	C
contig08515	venom dipeptidyl peptidase 4-like	GO:0019538	protein metabolic process	P
contig08515	venom dipeptidyl peptidase 4-like	GO:0009056	catabolic process	P
contig08515	venom dipeptidyl peptidase 4-like	GO:0008233	peptidase activity	F
contig06533	vasodilator-stimulated phosphoprotein	GO:0009653	anatomical structure morphogenesis	P
contig06533	vasodilator-stimulated phosphoprotein	GO:0016043	cellular component organization	P
contig06533	vasodilator-stimulated phosphoprotein	GO:0030154	cell differentiation	P
contig06533	vasodilator-stimulated phosphoprotein	GO:0007275	multicellular organismal development	P
contig06533	vasodilator-stimulated phosphoprotein	GO:0005886	plasma membrane	C
contig06533	vasodilator-stimulated phosphoprotein	GO:0050789	regulation of biological process	P
contig06533	vasodilator-stimulated phosphoprotein	GO:0009790	embryo development	P
contig06533	vasodilator-stimulated phosphoprotein	GO:0007010	cytoskeleton organization	P
contig06533	vasodilator-stimulated phosphoprotein	GO:0005623	cell	C
contig06533	vasodilator-stimulated phosphoprotein	GO:0000003	reproduction	P
contig06533	vasodilator-stimulated phosphoprotein	GO:0006810	transport	P
contig06533	vasodilator-stimulated phosphoprotein	GO:0003779	actin binding	F
contig06533	vasodilator-stimulated phosphoprotein	GO:0005622	intracellular	C
contig06533	vasodilator-stimulated phosphoprotein	GO:0005515	protein binding	F
contig00071	vasa intronic isoform a	GO:0005737	cytoplasm	C
contig00071	vasa intronic isoform a	GO:0003723	RNA binding	F
contig00071	vasa intronic isoform a	GO:0005622	intracellular	C
contig00071	vasa intronic isoform a	GO:0040029	regulation of gene expression, epigenetic	P
contig00071	vasa intronic isoform a	GO:0005694	chromosome	C
contig00071	vasa intronic isoform a	GO:0006996	organelle organization	P
contig00071	vasa intronic isoform a	GO:0005634	nucleus	C
contig01117	vap-33- isoform a	GO:0008219	cell death	P
contig01117	vap-33- isoform a	GO:0016043	cellular component organization	P
contig01117	vap-33- isoform a	GO:0030154	cell differentiation	P
contig01117	vap-33- isoform a	GO:0007275	multicellular organismal development	P
contig01117	vap-33- isoform a	GO:0005575	cellular_component	C
contig01117	vap-33- isoform a	GO:0006810	transport	P
contig01117	vap-33- isoform a	GO:0007267	cell-cell signaling	P
contig01117	vap-33- isoform a	GO:0005811	lipid particle	C
contig01117	vap-33- isoform a	GO:0005783	endoplasmic reticulum	C
contig01117	vap-33- isoform a	GO:0005198	structural molecule activity	F
contig00159	valyl-trna synthetase	GO:0003824	catalytic activity	F
contig00159	valyl-trna synthetase	GO:0006139	nucleobase-containing compound metabolic process	P
contig00159	valyl-trna synthetase	GO:0006412	translation	P
contig00159	valyl-trna synthetase	GO:0006519	NA	NA
contig00159	valyl-trna synthetase	GO:0030154	cell differentiation	P
contig00159	valyl-trna synthetase	GO:0007275	multicellular organismal development	P
contig00159	valyl-trna synthetase	GO:0050789	regulation of biological process	P
contig00159	valyl-trna synthetase	GO:0000166	nucleotide binding	F
contig00159	valyl-trna synthetase	GO:0009058	biosynthetic process	P
contig00159	valyl-trna synthetase	GO:0005737	cytoplasm	C
contig00159	valyl-trna synthetase	GO:0043234	protein complex	C
contig00159	valyl-trna synthetase	GO:0008152	metabolic process	P
contig03086	vacuolar sorting protein snf8	GO:0007165	signal transduction	P
contig03086	vacuolar sorting protein snf8	GO:0000003	reproduction	P
contig03086	vacuolar sorting protein snf8	GO:0030154	cell differentiation	P
contig03086	vacuolar sorting protein snf8	GO:0009790	embryo development	P
contig03086	vacuolar sorting protein snf8	GO:0006810	transport	P
contig03086	vacuolar sorting protein snf8	GO:0050789	regulation of biological process	P
contig03086	vacuolar sorting protein snf8	GO:0008219	cell death	P
contig03086	vacuolar sorting protein snf8	GO:0008283	cell proliferation	P
contig01385	vacuolar protein-sorting-associated protein 36	GO:0007165	signal transduction	P
contig01385	vacuolar protein-sorting-associated protein 36	GO:0050789	regulation of biological process	P
contig01385	vacuolar protein-sorting-associated protein 36	GO:0008219	cell death	P
contig01385	vacuolar protein-sorting-associated protein 36	GO:0008283	cell proliferation	P
contig01385	vacuolar protein-sorting-associated protein 36	GO:0003723	RNA binding	F
contig01385	vacuolar protein-sorting-associated protein 36	GO:0005515	protein binding	F
contig01385	vacuolar protein-sorting-associated protein 36	GO:0008289	lipid binding	F
contig03889	vacuolar protein sorting-associated protein 28 homolog	GO:0000003	reproduction	P
contig03889	vacuolar protein sorting-associated protein 28 homolog	GO:0009653	anatomical structure morphogenesis	P
contig03889	vacuolar protein sorting-associated protein 28 homolog	GO:0030154	cell differentiation	P
contig03889	vacuolar protein sorting-associated protein 28 homolog	GO:0007275	multicellular organismal development	P
contig03889	vacuolar protein sorting-associated protein 28 homolog	GO:0007010	cytoskeleton organization	P
contig03889	vacuolar protein sorting-associated protein 28 homolog	GO:0006810	transport	P
contig03889	vacuolar protein sorting-associated protein 28 homolog	GO:0005515	protein binding	F
contig03889	vacuolar protein sorting-associated protein 28 homolog	GO:0009790	embryo development	P
contig03889	vacuolar protein sorting-associated protein 28 homolog	GO:0050789	regulation of biological process	P
contig03889	vacuolar protein sorting-associated protein 28 homolog	GO:0044403	symbiosis, encompassing mutualism through parasitism	P
contig03889	vacuolar protein sorting-associated protein 28 homolog	GO:0040007	growth	P
contig03274	vacuolar protein sorting 4	GO:0009653	anatomical structure morphogenesis	P
contig03274	vacuolar protein sorting 4	GO:0016043	cellular component organization	P
contig03274	vacuolar protein sorting 4	GO:0007010	cytoskeleton organization	P
contig03274	vacuolar protein sorting 4	GO:0006810	transport	P
contig03274	vacuolar protein sorting 4	GO:0000166	nucleotide binding	F
contig03274	vacuolar protein sorting 4	GO:0016787	hydrolase activity	F
contig03274	vacuolar protein sorting 4	GO:0015031	protein transport	P
contig03274	vacuolar protein sorting 4	GO:0050789	regulation of biological process	P
contig03274	vacuolar protein sorting 4	GO:0044403	symbiosis, encompassing mutualism through parasitism	P
contig03274	vacuolar protein sorting 4	GO:0040007	growth	P
contig08581	vacuolar protein sorting 4	GO:0009653	anatomical structure morphogenesis	P
contig08581	vacuolar protein sorting 4	GO:0016043	cellular component organization	P
contig08581	vacuolar protein sorting 4	GO:0007010	cytoskeleton organization	P
contig08581	vacuolar protein sorting 4	GO:0006810	transport	P
contig08581	vacuolar protein sorting 4	GO:0000166	nucleotide binding	F
contig08581	vacuolar protein sorting 4	GO:0016787	hydrolase activity	F
contig08581	vacuolar protein sorting 4	GO:0015031	protein transport	P
contig08581	vacuolar protein sorting 4	GO:0050789	regulation of biological process	P
contig08581	vacuolar protein sorting 4	GO:0044403	symbiosis, encompassing mutualism through parasitism	P
contig08581	vacuolar protein sorting 4	GO:0040007	growth	P
contig00968	vacuolar protein sorting 37b	GO:0005768	endosome	C
contig00968	vacuolar protein sorting 37b	GO:0043234	protein complex	C
contig05868	vacuolar protein sorting 25	GO:0050789	regulation of biological process	P
contig05868	vacuolar protein sorting 25	GO:0008283	cell proliferation	P
contig05868	vacuolar protein sorting 25	GO:0007165	signal transduction	P
contig05868	vacuolar protein sorting 25	GO:0009653	anatomical structure morphogenesis	P
contig05868	vacuolar protein sorting 25	GO:0016043	cellular component organization	P
contig05868	vacuolar protein sorting 25	GO:0008150	biological_process	P
contig05868	vacuolar protein sorting 25	GO:0000003	reproduction	P
contig05868	vacuolar protein sorting 25	GO:0007275	multicellular organismal development	P
contig05868	vacuolar protein sorting 25	GO:0006810	transport	P
contig05868	vacuolar protein sorting 25	GO:0030154	cell differentiation	P
contig05868	vacuolar protein sorting 25	GO:0008219	cell death	P
contig03049	vacuolar protein sorting 16b	GO:0008150	biological_process	P
contig00185	vacuolar h	GO:0016787	hydrolase activity	F
contig00185	vacuolar h	GO:0005215	transporter activity	F
contig00185	vacuolar h	GO:0005773	vacuole	C
contig00185	vacuolar h	GO:0043234	protein complex	C
contig00185	vacuolar h	GO:0005623	cell	C
contig00185	vacuolar h	GO:0005768	endosome	C
contig00185	vacuolar h	GO:0000166	nucleotide binding	F
contig00185	vacuolar h	GO:0019725	cellular homeostasis	P
contig00185	vacuolar h	GO:0005737	cytoplasm	C
contig00185	vacuolar h	GO:0006811	ion transport	P
contig00185	vacuolar h	GO:0005886	plasma membrane	C
contig00185	vacuolar h	GO:0006091	generation of precursor metabolites and energy	P
contig00185	vacuolar h	GO:0006139	nucleobase-containing compound metabolic process	P
contig00185	vacuolar h	GO:0009058	biosynthetic process	P
contig00185	vacuolar h	GO:0005622	intracellular	C
contig00356	vacuolar h	GO:0006811	ion transport	P
contig00356	vacuolar h	GO:0016787	hydrolase activity	F
contig00356	vacuolar h	GO:0005215	transporter activity	F
contig00356	vacuolar h	GO:0005623	cell	C
contig00356	vacuolar h	GO:0043234	protein complex	C
contig00356	vacuolar h	GO:0006091	generation of precursor metabolites and energy	P
contig00356	vacuolar h	GO:0006139	nucleobase-containing compound metabolic process	P
contig00356	vacuolar h	GO:0009058	biosynthetic process	P
contig00356	vacuolar h	GO:0005622	intracellular	C
contig00979	vacuolar h	GO:0016787	hydrolase activity	F
contig00979	vacuolar h	GO:0005215	transporter activity	F
contig00979	vacuolar h	GO:0005773	vacuole	C
contig00979	vacuolar h	GO:0043234	protein complex	C
contig00979	vacuolar h	GO:0006811	ion transport	P
contig00979	vacuolar h	GO:0005886	plasma membrane	C
contig00979	vacuolar h	GO:0006091	generation of precursor metabolites and energy	P
contig01968	vacuolar h	GO:0007275	multicellular organismal development	P
contig01968	vacuolar h	GO:0016787	hydrolase activity	F
contig01968	vacuolar h	GO:0005215	transporter activity	F
contig01968	vacuolar h	GO:0005773	vacuole	C
contig01968	vacuolar h	GO:0043234	protein complex	C
contig01968	vacuolar h	GO:0006811	ion transport	P
contig01968	vacuolar h	GO:0005886	plasma membrane	C
contig01968	vacuolar h	GO:0006810	transport	P
contig01968	vacuolar h	GO:0006091	generation of precursor metabolites and energy	P
contig01968	vacuolar h	GO:0005488	binding	F
contig02483	vacuolar h	GO:0016787	hydrolase activity	F
contig02483	vacuolar h	GO:0005215	transporter activity	F
contig02483	vacuolar h	GO:0005623	cell	C
contig02483	vacuolar h	GO:0007010	cytoskeleton organization	P
contig02483	vacuolar h	GO:0007049	cell cycle	P
contig02483	vacuolar h	GO:0005773	vacuole	C
contig02483	vacuolar h	GO:0043234	protein complex	C
contig02483	vacuolar h	GO:0006811	ion transport	P
contig02483	vacuolar h	GO:0006091	generation of precursor metabolites and energy	P
contig02704	vacuolar h	GO:0005515	protein binding	F
contig02704	vacuolar h	GO:0016787	hydrolase activity	F
contig02704	vacuolar h	GO:0005215	transporter activity	F
contig02704	vacuolar h	GO:0016023	cytoplasmic membrane-bounded vesicle	C
contig02704	vacuolar h	GO:0006996	organelle organization	P
contig02704	vacuolar h	GO:0019725	cellular homeostasis	P
contig02704	vacuolar h	GO:0005768	endosome	C
contig02704	vacuolar h	GO:0005773	vacuole	C
contig02704	vacuolar h	GO:0043234	protein complex	C
contig02704	vacuolar h	GO:0006811	ion transport	P
contig02704	vacuolar h	GO:0006091	generation of precursor metabolites and energy	P
contig02732	vacuolar h	GO:0005737	cytoplasm	C
contig02732	vacuolar h	GO:0016787	hydrolase activity	F
contig02732	vacuolar h	GO:0005215	transporter activity	F
contig02732	vacuolar h	GO:0005623	cell	C
contig02732	vacuolar h	GO:0009653	anatomical structure morphogenesis	P
contig02732	vacuolar h	GO:0007275	multicellular organismal development	P
contig02732	vacuolar h	GO:0005773	vacuole	C
contig02732	vacuolar h	GO:0043234	protein complex	C
contig02732	vacuolar h	GO:0006811	ion transport	P
contig02732	vacuolar h	GO:0006810	transport	P
contig02732	vacuolar h	GO:0006091	generation of precursor metabolites and energy	P
contig03078	vacuolar h	GO:0016787	hydrolase activity	F
contig03078	vacuolar h	GO:0005215	transporter activity	F
contig03078	vacuolar h	GO:0005773	vacuole	C
contig03078	vacuolar h	GO:0043234	protein complex	C
contig03078	vacuolar h	GO:0050789	regulation of biological process	P
contig03078	vacuolar h	GO:0009058	biosynthetic process	P
contig03078	vacuolar h	GO:0007275	multicellular organismal development	P
contig03078	vacuolar h	GO:0006629	lipid metabolic process	P
contig03078	vacuolar h	GO:0019748	secondary metabolic process	P
contig03078	vacuolar h	GO:0006811	ion transport	P
contig03078	vacuolar h	GO:0005886	plasma membrane	C
contig03078	vacuolar h	GO:0006091	generation of precursor metabolites and energy	P
contig04990	vacuolar h	GO:0006811	ion transport	P
contig04990	vacuolar h	GO:0005773	vacuole	C
contig04990	vacuolar h	GO:0043234	protein complex	C
contig04990	vacuolar h	GO:0005886	plasma membrane	C
contig04990	vacuolar h	GO:0016787	hydrolase activity	F
contig04990	vacuolar h	GO:0005215	transporter activity	F
contig04990	vacuolar h	GO:0006091	generation of precursor metabolites and energy	P
contig06275	vacuolar h	GO:0006811	ion transport	P
contig06275	vacuolar h	GO:0005886	plasma membrane	C
contig06275	vacuolar h	GO:0005623	cell	C
contig06275	vacuolar h	GO:0043234	protein complex	C
contig06275	vacuolar h	GO:0005773	vacuole	C
contig06275	vacuolar h	GO:0016787	hydrolase activity	F
contig06275	vacuolar h	GO:0005215	transporter activity	F
contig06275	vacuolar h	GO:0006091	generation of precursor metabolites and energy	P
contig08269	vacuolar h	GO:0007275	multicellular organismal development	P
contig08269	vacuolar h	GO:0016787	hydrolase activity	F
contig08269	vacuolar h	GO:0005215	transporter activity	F
contig08269	vacuolar h	GO:0005773	vacuole	C
contig08269	vacuolar h	GO:0043234	protein complex	C
contig08269	vacuolar h	GO:0006811	ion transport	P
contig08269	vacuolar h	GO:0005886	plasma membrane	C
contig08269	vacuolar h	GO:0006810	transport	P
contig08269	vacuolar h	GO:0006091	generation of precursor metabolites and energy	P
contig08269	vacuolar h	GO:0005488	binding	F
contig09371	vacuolar h	GO:0016787	hydrolase activity	F
contig09371	vacuolar h	GO:0005215	transporter activity	F
contig09371	vacuolar h	GO:0005773	vacuole	C
contig09371	vacuolar h	GO:0043234	protein complex	C
contig09371	vacuolar h	GO:0050789	regulation of biological process	P
contig09371	vacuolar h	GO:0009058	biosynthetic process	P
contig09371	vacuolar h	GO:0007275	multicellular organismal development	P
contig09371	vacuolar h	GO:0006629	lipid metabolic process	P
contig09371	vacuolar h	GO:0019748	secondary metabolic process	P
contig09371	vacuolar h	GO:0006811	ion transport	P
contig09371	vacuolar h	GO:0005886	plasma membrane	C
contig09371	vacuolar h	GO:0006091	generation of precursor metabolites and energy	P
contig05932	vacuolar atpase m9	GO:0006811	ion transport	P
contig05932	vacuolar atpase m9	GO:0005773	vacuole	C
contig05932	vacuolar atpase m9	GO:0043234	protein complex	C
contig05932	vacuolar atpase m9	GO:0016787	hydrolase activity	F
contig05932	vacuolar atpase m9	GO:0005215	transporter activity	F
contig05932	vacuolar atpase m9	GO:0006091	generation of precursor metabolites and energy	P
contig04016	vacuolar atp synthase subunit g	GO:0009790	embryo development	P
contig04016	vacuolar atp synthase subunit g	GO:0005773	vacuole	C
contig04016	vacuolar atp synthase subunit g	GO:0043234	protein complex	C
contig04016	vacuolar atp synthase subunit g	GO:0006811	ion transport	P
contig04016	vacuolar atp synthase subunit g	GO:0016787	hydrolase activity	F
contig04016	vacuolar atp synthase subunit g	GO:0005215	transporter activity	F
contig04016	vacuolar atp synthase subunit g	GO:0006091	generation of precursor metabolites and energy	P
contig07433	vacuolar atp synthase subunit g	GO:0016787	hydrolase activity	F
contig07433	vacuolar atp synthase subunit g	GO:0005215	transporter activity	F
contig07433	vacuolar atp synthase subunit g	GO:0005773	vacuole	C
contig07433	vacuolar atp synthase subunit g	GO:0043234	protein complex	C
contig07433	vacuolar atp synthase subunit g	GO:0009790	embryo development	P
contig07433	vacuolar atp synthase subunit g	GO:0005886	plasma membrane	C
contig07433	vacuolar atp synthase subunit g	GO:0006811	ion transport	P
contig07433	vacuolar atp synthase subunit g	GO:0006091	generation of precursor metabolites and energy	P
contig07470	vacuolar atp synthase subunit f	GO:0016787	hydrolase activity	F
contig07470	vacuolar atp synthase subunit f	GO:0005215	transporter activity	F
contig07470	vacuolar atp synthase subunit f	GO:0005773	vacuole	C
contig07470	vacuolar atp synthase subunit f	GO:0043234	protein complex	C
contig07470	vacuolar atp synthase subunit f	GO:0006811	ion transport	P
contig07470	vacuolar atp synthase subunit f	GO:0005886	plasma membrane	C
contig07470	vacuolar atp synthase subunit f	GO:0006091	generation of precursor metabolites and energy	P
contig07470	vacuolar atp synthase subunit f	GO:0006139	nucleobase-containing compound metabolic process	P
contig07470	vacuolar atp synthase subunit f	GO:0009058	biosynthetic process	P
contig07470	vacuolar atp synthase subunit f	GO:0005622	intracellular	C
contig00244	vacuolar atp synthase subunit ac39	GO:0016787	hydrolase activity	F
contig00244	vacuolar atp synthase subunit ac39	GO:0005215	transporter activity	F
contig00244	vacuolar atp synthase subunit ac39	GO:0007165	signal transduction	P
contig00244	vacuolar atp synthase subunit ac39	GO:0019725	cellular homeostasis	P
contig00244	vacuolar atp synthase subunit ac39	GO:0005773	vacuole	C
contig00244	vacuolar atp synthase subunit ac39	GO:0043234	protein complex	C
contig00244	vacuolar atp synthase subunit ac39	GO:0006811	ion transport	P
contig00244	vacuolar atp synthase subunit ac39	GO:0005886	plasma membrane	C
contig00244	vacuolar atp synthase subunit ac39	GO:0006091	generation of precursor metabolites and energy	P
contig08366	v-type proton atpase subunit f-like	GO:0009790	embryo development	P
contig08366	v-type proton atpase subunit f-like	GO:0007275	multicellular organismal development	P
contig08366	v-type proton atpase subunit f-like	GO:0008150	biological_process	P
contig08366	v-type proton atpase subunit f-like	GO:0000003	reproduction	P
contig08366	v-type proton atpase subunit f-like	GO:0040007	growth	P
contig08366	v-type proton atpase subunit f-like	GO:0006811	ion transport	P
contig01689	uv excision repair protein rad23 homolog b-like isoform 2	GO:0005515	protein binding	F
contig01689	uv excision repair protein rad23 homolog b-like isoform 2	GO:0003677	DNA binding	F
contig01689	uv excision repair protein rad23 homolog b-like isoform 2	GO:0006950	response to stress	P
contig01689	uv excision repair protein rad23 homolog b-like isoform 2	GO:0006259	DNA metabolic process	P
contig01689	uv excision repair protein rad23 homolog b-like isoform 2	GO:0019538	protein metabolic process	P
contig01689	uv excision repair protein rad23 homolog b-like isoform 2	GO:0009056	catabolic process	P
contig04009	utp11-like u3 small nucleolar ribonucleoprotein	GO:0005622	intracellular	C
contig04009	utp11-like u3 small nucleolar ribonucleoprotein	GO:0005488	binding	F
contig04009	utp11-like u3 small nucleolar ribonucleoprotein	GO:0006139	nucleobase-containing compound metabolic process	P
contig04009	utp11-like u3 small nucleolar ribonucleoprotein	GO:0006412	translation	P
contig04009	utp11-like u3 small nucleolar ribonucleoprotein	GO:0030154	cell differentiation	P
contig04009	utp11-like u3 small nucleolar ribonucleoprotein	GO:0007275	multicellular organismal development	P
contig02546	uroporphyrinogen decarboxylase	GO:0005737	cytoplasm	C
contig02546	uroporphyrinogen decarboxylase	GO:0003824	catalytic activity	F
contig02546	uroporphyrinogen decarboxylase	GO:0009058	biosynthetic process	P
contig02546	uroporphyrinogen decarboxylase	GO:0008152	metabolic process	P
contig00455	uridine phosphorylase	GO:0005737	cytoplasm	C
contig00455	uridine phosphorylase	GO:0016740	transferase activity	F
contig00455	uridine phosphorylase	GO:0006139	nucleobase-containing compound metabolic process	P
contig00455	uridine phosphorylase	GO:0009056	catabolic process	P
contig06753	uridine phosphorylase	GO:0005737	cytoplasm	C
contig06753	uridine phosphorylase	GO:0016740	transferase activity	F
contig06753	uridine phosphorylase	GO:0006139	nucleobase-containing compound metabolic process	P
contig06753	uridine phosphorylase	GO:0009056	catabolic process	P
contig05543	uridine cytidine kinase i	GO:0016740	transferase activity	F
contig05543	uridine cytidine kinase i	GO:0006139	nucleobase-containing compound metabolic process	P
contig05543	uridine cytidine kinase i	GO:0009058	biosynthetic process	P
contig05543	uridine cytidine kinase i	GO:0008152	metabolic process	P
contig05543	uridine cytidine kinase i	GO:0016301	kinase activity	F
contig05543	uridine cytidine kinase i	GO:0000166	nucleotide binding	F
contig05661	uridine cytidine kinase i	GO:0016740	transferase activity	F
contig05661	uridine cytidine kinase i	GO:0008152	metabolic process	P
contig05661	uridine cytidine kinase i	GO:0016301	kinase activity	F
contig05661	uridine cytidine kinase i	GO:0000166	nucleotide binding	F
contig05661	uridine cytidine kinase i	GO:0006810	transport	P
contig05661	uridine cytidine kinase i	GO:0016043	cellular component organization	P
contig05661	uridine cytidine kinase i	GO:0006139	nucleobase-containing compound metabolic process	P
contig00518	uridine 5 -monophosphate synthase	GO:0005856	cytoskeleton	C
contig00518	uridine 5 -monophosphate synthase	GO:0043234	protein complex	C
contig00518	uridine 5 -monophosphate synthase	GO:0004672	protein kinase activity	F
contig00518	uridine 5 -monophosphate synthase	GO:0008152	metabolic process	P
contig00518	uridine 5 -monophosphate synthase	GO:0006139	nucleobase-containing compound metabolic process	P
contig00518	uridine 5 -monophosphate synthase	GO:0009058	biosynthetic process	P
contig00518	uridine 5 -monophosphate synthase	GO:0003824	catalytic activity	F
contig00518	uridine 5 -monophosphate synthase	GO:0016740	transferase activity	F
contig01958	urate oxidase	GO:0006139	nucleobase-containing compound metabolic process	P
contig01958	urate oxidase	GO:0009056	catabolic process	P
contig01958	urate oxidase	GO:0005777	peroxisome	C
contig01958	urate oxidase	GO:0009058	biosynthetic process	P
contig01958	urate oxidase	GO:0003824	catalytic activity	F
contig01958	urate oxidase	GO:0008152	metabolic process	P
contig02471	urate oxidase	GO:0008152	metabolic process	P
contig00942	uracil-dna degrading factor	GO:0004518	nuclease activity	F
contig00942	uracil-dna degrading factor	GO:0006259	DNA metabolic process	P
contig00942	uracil-dna degrading factor	GO:0009056	catabolic process	P
contig00942	uracil-dna degrading factor	GO:0003677	DNA binding	F
contig00942	uracil-dna degrading factor	GO:0007275	multicellular organismal development	P
contig00942	uracil-dna degrading factor	GO:0003723	RNA binding	F
contig00942	uracil-dna degrading factor	GO:0016787	hydrolase activity	F
contig00942	uracil-dna degrading factor	GO:0006950	response to stress	P
contig03311	uracil phosphoribosyltransferase	GO:0016740	transferase activity	F
contig03311	uracil phosphoribosyltransferase	GO:0006139	nucleobase-containing compound metabolic process	P
contig01072	upstream activation factor subunit spp27-like	GO:0005515	protein binding	F
contig00540	upf3 regulator of nonsense transcripts-like protein b	GO:0006139	nucleobase-containing compound metabolic process	P
contig00540	upf3 regulator of nonsense transcripts-like protein b	GO:0009056	catabolic process	P
contig00540	upf3 regulator of nonsense transcripts-like protein b	GO:0040029	regulation of gene expression, epigenetic	P
contig07363	upf0609 protein cg1218-like	GO:0005488	binding	F
contig04486	upf0557 protein c10orf119-like protein	GO:0005654	nucleoplasm	C
contig04486	upf0557 protein c10orf119-like protein	GO:0000228	nuclear chromosome	C
contig04486	upf0557 protein c10orf119-like protein	GO:0043234	protein complex	C
contig02337	upf0554 protein c2orf43 homolog	GO:0005811	lipid particle	C
contig03709	upf0516 protein c12orf72 homolog	GO:0005737	cytoplasm	C
contig03709	upf0516 protein c12orf72 homolog	GO:0006464	cellular protein modification process	P
contig03709	upf0516 protein c12orf72 homolog	GO:0016740	transferase activity	F
contig01044	upf0468 protein c16orf80 homolog	GO:0005634	nucleus	C
contig01044	upf0468 protein c16orf80 homolog	GO:0006350	NA	NA
contig01044	upf0468 protein c16orf80 homolog	GO:0050789	regulation of biological process	P
contig01044	upf0468 protein c16orf80 homolog	GO:0007275	multicellular organismal development	P
contig01044	upf0468 protein c16orf80 homolog	GO:0005929	cilium	C
contig01044	upf0468 protein c16orf80 homolog	GO:0003700	sequence-specific DNA binding transcription factor activity	F
contig01044	upf0468 protein c16orf80 homolog	GO:0006139	nucleobase-containing compound metabolic process	P
contig01044	upf0468 protein c16orf80 homolog	GO:0009653	anatomical structure morphogenesis	P
contig01044	upf0468 protein c16orf80 homolog	GO:0016043	cellular component organization	P
contig01044	upf0468 protein c16orf80 homolog	GO:0030154	cell differentiation	P
contig01044	upf0468 protein c16orf80 homolog	GO:0005654	nucleoplasm	C
contig01044	upf0468 protein c16orf80 homolog	GO:0043234	protein complex	C
contig08450	upf0466 protein mitochondrial	GO:0005623	cell	C
contig08450	upf0466 protein mitochondrial	GO:0005739	mitochondrion	C
contig03501	upf0430 protein cg31712	GO:0000166	nucleotide binding	F
contig03501	upf0430 protein cg31712	GO:0006464	cellular protein modification process	P
contig03501	upf0430 protein cg31712	GO:0003824	catalytic activity	F
contig03501	upf0430 protein cg31712	GO:0006519	NA	NA
contig04058	upf0428 protein cxorf56 homolog isoform 1	GO:0006139	nucleobase-containing compound metabolic process	P
contig04058	upf0428 protein cxorf56 homolog isoform 1	GO:0005634	nucleus	C
contig02048	upf0406 protein c16orf57 homolog	GO:0005515	protein binding	F
contig02048	upf0406 protein c16orf57 homolog	GO:0003824	catalytic activity	F
contig02048	upf0406 protein c16orf57 homolog	GO:0005622	intracellular	C
contig02048	upf0406 protein c16orf57 homolog	GO:0006139	nucleobase-containing compound metabolic process	P
contig06315	upf0396 protein cg6066-like	GO:0030154	cell differentiation	P
contig06315	upf0396 protein cg6066-like	GO:0007275	multicellular organismal development	P
contig06315	upf0396 protein cg6066-like	GO:0006139	nucleobase-containing compound metabolic process	P
contig06315	upf0396 protein cg6066-like	GO:0005634	nucleus	C
contig03749	uncharacterized fam18-like protein cg5021-like	GO:0005623	cell	C
contig00161	uncharacterized conserved protein	GO:0005488	binding	F
contig00161	uncharacterized conserved protein	GO:0005622	intracellular	C
contig01138	uncharacterized conserved protein	GO:0030154	cell differentiation	P
contig01138	uncharacterized conserved protein	GO:0007275	multicellular organismal development	P
contig01907	uncharacterized conserved protein	GO:0005634	nucleus	C
contig02323	uncharacterized conserved protein	GO:0006139	nucleobase-containing compound metabolic process	P
contig03091	uncharacterized conserved protein	GO:0005509	calcium ion binding	F
contig03091	uncharacterized conserved protein	GO:0005515	protein binding	F
contig03101	uncharacterized conserved protein	GO:0005215	transporter activity	F
contig03101	uncharacterized conserved protein	GO:0005737	cytoplasm	C
contig03101	uncharacterized conserved protein	GO:0008289	lipid binding	F
contig03101	uncharacterized conserved protein	GO:0006810	transport	P
contig04562	uncharacterized conserved protein	GO:0016740	transferase activity	F
contig04562	uncharacterized conserved protein	GO:0009058	biosynthetic process	P
contig04562	uncharacterized conserved protein	GO:0006519	NA	NA
contig05020	uncharacterized conserved protein	GO:0016740	transferase activity	F
contig05020	uncharacterized conserved protein	GO:0009058	biosynthetic process	P
contig05020	uncharacterized conserved protein	GO:0006519	NA	NA
contig05057	uncharacterized conserved protein	GO:0005622	intracellular	C
contig05057	uncharacterized conserved protein	GO:0006810	transport	P
contig05722	uncharacterized conserved protein	GO:0006464	cellular protein modification process	P
contig05722	uncharacterized conserved protein	GO:0006091	generation of precursor metabolites and energy	P
contig05722	uncharacterized conserved protein	GO:0005739	mitochondrion	C
contig05901	uncharacterized conserved protein	GO:0005634	nucleus	C
contig05901	uncharacterized conserved protein	GO:0006139	nucleobase-containing compound metabolic process	P
contig10121	uncharacterized conserved protein	GO:0005509	calcium ion binding	F
contig04831	uncharacterized atp-dependent helicase yhr031c	GO:0016787	hydrolase activity	F
contig01790	unc93-like protein	GO:0006810	transport	P
contig01790	unc93-like protein	GO:0005886	plasma membrane	C
contig01790	unc93-like protein	GO:0005623	cell	C
contig02821	unc- isoform c	GO:0030234	enzyme regulator activity	F
contig02821	unc- isoform c	GO:0006464	cellular protein modification process	P
contig02821	unc- isoform c	GO:0009653	anatomical structure morphogenesis	P
contig02821	unc- isoform c	GO:0030154	cell differentiation	P
contig02821	unc- isoform c	GO:0007275	multicellular organismal development	P
contig02821	unc- isoform c	GO:0007010	cytoskeleton organization	P
contig02821	unc- isoform c	GO:0005622	intracellular	C
contig02821	unc- isoform c	GO:0008289	lipid binding	F
contig02821	unc- isoform c	GO:0000166	nucleotide binding	F
contig02821	unc- isoform c	GO:0007165	signal transduction	P
contig02821	unc- isoform c	GO:0008150	biological_process	P
contig02821	unc- isoform c	GO:0004672	protein kinase activity	F
contig10299	unc- isoform c	GO:0009653	anatomical structure morphogenesis	P
contig10299	unc- isoform c	GO:0030154	cell differentiation	P
contig10299	unc- isoform c	GO:0007275	multicellular organismal development	P
contig10299	unc- isoform c	GO:0007010	cytoskeleton organization	P
contig10299	unc- isoform c	GO:0005515	protein binding	F
contig01600	unc- isoform b	GO:0030234	enzyme regulator activity	F
contig01600	unc- isoform b	GO:0006464	cellular protein modification process	P
contig01600	unc- isoform b	GO:0009653	anatomical structure morphogenesis	P
contig01600	unc- isoform b	GO:0030154	cell differentiation	P
contig01600	unc- isoform b	GO:0007275	multicellular organismal development	P
contig01600	unc- isoform b	GO:0007010	cytoskeleton organization	P
contig01600	unc- isoform b	GO:0005622	intracellular	C
contig01600	unc- isoform b	GO:0008289	lipid binding	F
contig01600	unc- isoform b	GO:0000166	nucleotide binding	F
contig01600	unc- isoform b	GO:0007165	signal transduction	P
contig01600	unc- isoform b	GO:0008150	biological_process	P
contig01600	unc- isoform b	GO:0004672	protein kinase activity	F
contig05888	unc- isoform b	GO:0008092	cytoskeletal protein binding	F
contig05888	unc- isoform b	GO:0006810	transport	P
contig05888	unc- isoform b	GO:0016043	cellular component organization	P
contig05888	unc- isoform b	GO:0030154	cell differentiation	P
contig05888	unc- isoform b	GO:0007275	multicellular organismal development	P
contig05888	unc- isoform b	GO:0005856	cytoskeleton	C
contig05888	unc- isoform b	GO:0043234	protein complex	C
contig08104	unc- isoform b	GO:0008092	cytoskeletal protein binding	F
contig08104	unc- isoform b	GO:0006810	transport	P
contig08104	unc- isoform b	GO:0016043	cellular component organization	P
contig08104	unc- isoform b	GO:0030154	cell differentiation	P
contig08104	unc- isoform b	GO:0007275	multicellular organismal development	P
contig08104	unc- isoform b	GO:0005856	cytoskeleton	C
contig08104	unc- isoform b	GO:0043234	protein complex	C
contig05561	un119_drome ame: full=protein unc-119 homolog short= -119	GO:0016787	hydrolase activity	F
contig05561	un119_drome ame: full=protein unc-119 homolog short= -119	GO:0006139	nucleobase-containing compound metabolic process	P
contig00302	ugp	GO:0016740	transferase activity	F
contig00302	ugp	GO:0005975	carbohydrate metabolic process	P
contig00302	ugp	GO:0006139	nucleobase-containing compound metabolic process	P
contig09702	ugp	GO:0016740	transferase activity	F
contig09702	ugp	GO:0005975	carbohydrate metabolic process	P
contig09702	ugp	GO:0006139	nucleobase-containing compound metabolic process	P
contig02671	ufm1-specific protease 2-like	GO:0008233	peptidase activity	F
contig02671	ufm1-specific protease 2-like	GO:0016787	hydrolase activity	F
contig02671	ufm1-specific protease 2-like	GO:0019538	protein metabolic process	P
contig02671	ufm1-specific protease 2-like	GO:0009056	catabolic process	P
contig08965	ufm1-conjugating enzyme 1	GO:0030154	cell differentiation	P
contig08965	ufm1-conjugating enzyme 1	GO:0007267	cell-cell signaling	P
contig01456	udp-xylose and udp-n-acetylglucosamine transporter-like	GO:0006810	transport	P
contig01456	udp-xylose and udp-n-acetylglucosamine transporter-like	GO:0005215	transporter activity	F
contig01456	udp-xylose and udp-n-acetylglucosamine transporter-like	GO:0005623	cell	C
contig01456	udp-xylose and udp-n-acetylglucosamine transporter-like	GO:0009058	biosynthetic process	P
contig01456	udp-xylose and udp-n-acetylglucosamine transporter-like	GO:0005783	endoplasmic reticulum	C
contig03705	udp-n-acteylglucosamine pyrophosphorylase	GO:0007275	multicellular organismal development	P
contig03705	udp-n-acteylglucosamine pyrophosphorylase	GO:0009058	biosynthetic process	P
contig03705	udp-n-acteylglucosamine pyrophosphorylase	GO:0005975	carbohydrate metabolic process	P
contig03705	udp-n-acteylglucosamine pyrophosphorylase	GO:0009653	anatomical structure morphogenesis	P
contig03705	udp-n-acteylglucosamine pyrophosphorylase	GO:0009790	embryo development	P
contig03705	udp-n-acteylglucosamine pyrophosphorylase	GO:0016043	cellular component organization	P
contig03705	udp-n-acteylglucosamine pyrophosphorylase	GO:0030154	cell differentiation	P
contig03705	udp-n-acteylglucosamine pyrophosphorylase	GO:0008037	cell recognition	P
contig03705	udp-n-acteylglucosamine pyrophosphorylase	GO:0016740	transferase activity	F
contig00872	udp-n-acetylglucosamine--dolichyl-phosphate n-acetylglucosaminephosphotransferase-like	GO:0016740	transferase activity	F
contig00872	udp-n-acetylglucosamine--dolichyl-phosphate n-acetylglucosaminephosphotransferase-like	GO:0005623	cell	C
contig00872	udp-n-acetylglucosamine--dolichyl-phosphate n-acetylglucosaminephosphotransferase-like	GO:0006629	lipid metabolic process	P
contig00872	udp-n-acetylglucosamine--dolichyl-phosphate n-acetylglucosaminephosphotransferase-like	GO:0009058	biosynthetic process	P
contig00872	udp-n-acetylglucosamine--dolichyl-phosphate n-acetylglucosaminephosphotransferase-like	GO:0005975	carbohydrate metabolic process	P
contig07634	udp-n-acetylglucosamine transferase subunit alg14 homolog	GO:0030154	cell differentiation	P
contig07634	udp-n-acetylglucosamine transferase subunit alg14 homolog	GO:0007267	cell-cell signaling	P
contig02225	udp-n-acetyl-alpha-d-galactosamine:polypeptide n-acetylgalactosaminyltransferase isoform a	GO:0016740	transferase activity	F
contig02225	udp-n-acetyl-alpha-d-galactosamine:polypeptide n-acetylgalactosaminyltransferase isoform a	GO:0005794	Golgi apparatus	C
contig02225	udp-n-acetyl-alpha-d-galactosamine:polypeptide n-acetylgalactosaminyltransferase isoform a	GO:0030246	carbohydrate binding	F
contig02225	udp-n-acetyl-alpha-d-galactosamine:polypeptide n-acetylgalactosaminyltransferase isoform a	GO:0009058	biosynthetic process	P
contig02225	udp-n-acetyl-alpha-d-galactosamine:polypeptide n-acetylgalactosaminyltransferase isoform a	GO:0005975	carbohydrate metabolic process	P
contig02225	udp-n-acetyl-alpha-d-galactosamine:polypeptide n-acetylgalactosaminyltransferase isoform a	GO:0005623	cell	C
contig02225	udp-n-acetyl-alpha-d-galactosamine:polypeptide n-acetylgalactosaminyltransferase isoform a	GO:0006464	cellular protein modification process	P
contig02020	udp-glycosyltransferase 37c1	GO:0016740	transferase activity	F
contig02020	udp-glycosyltransferase 37c1	GO:0008152	metabolic process	P
contig01371	udp-glycosyltransferase 35b	GO:0016740	transferase activity	F
contig01371	udp-glycosyltransferase 35b	GO:0008152	metabolic process	P
contig02274	udp-glucose-glycoprotein glucosyltransferase	GO:0005215	transporter activity	F
contig02274	udp-glucose-glycoprotein glucosyltransferase	GO:0005794	Golgi apparatus	C
contig02274	udp-glucose-glycoprotein glucosyltransferase	GO:0016740	transferase activity	F
contig02274	udp-glucose-glycoprotein glucosyltransferase	GO:0005623	cell	C
contig02274	udp-glucose-glycoprotein glucosyltransferase	GO:0006810	transport	P
contig02274	udp-glucose-glycoprotein glucosyltransferase	GO:0005783	endoplasmic reticulum	C
contig02274	udp-glucose-glycoprotein glucosyltransferase	GO:0009058	biosynthetic process	P
contig02274	udp-glucose-glycoprotein glucosyltransferase	GO:0006464	cellular protein modification process	P
contig02274	udp-glucose-glycoprotein glucosyltransferase	GO:0005975	carbohydrate metabolic process	P
contig02274	udp-glucose-glycoprotein glucosyltransferase	GO:0005635	nuclear envelope	C
contig01402	udp-glucose pyrophosphatase	GO:0016787	hydrolase activity	F
contig01402	udp-glucose pyrophosphatase	GO:0005488	binding	F
contig00102	udp-glucose 6-dehydrogenase	GO:0000166	nucleotide binding	F
contig00102	udp-glucose 6-dehydrogenase	GO:0007275	multicellular organismal development	P
contig00102	udp-glucose 6-dehydrogenase	GO:0009058	biosynthetic process	P
contig00102	udp-glucose 6-dehydrogenase	GO:0005975	carbohydrate metabolic process	P
contig00102	udp-glucose 6-dehydrogenase	GO:0007165	signal transduction	P
contig00102	udp-glucose 6-dehydrogenase	GO:0007610	behavior	P
contig00102	udp-glucose 6-dehydrogenase	GO:0003824	catalytic activity	F
contig00102	udp-glucose 6-dehydrogenase	GO:0009790	embryo development	P
contig00102	udp-glucose 6-dehydrogenase	GO:0009653	anatomical structure morphogenesis	P
contig00102	udp-glucose 6-dehydrogenase	GO:0008152	metabolic process	P
contig00102	udp-glucose 6-dehydrogenase	GO:0006139	nucleobase-containing compound metabolic process	P
contig01598	udp-glucose 4-epimerase	GO:0000166	nucleotide binding	F
contig01598	udp-glucose 4-epimerase	GO:0005622	intracellular	C
contig01598	udp-glucose 4-epimerase	GO:0008233	peptidase activity	F
contig01598	udp-glucose 4-epimerase	GO:0003824	catalytic activity	F
contig01598	udp-glucose 4-epimerase	GO:0005509	calcium ion binding	F
contig01598	udp-glucose 4-epimerase	GO:0005975	carbohydrate metabolic process	P
contig01598	udp-glucose 4-epimerase	GO:0019538	protein metabolic process	P
contig01598	udp-glucose 4-epimerase	GO:0009056	catabolic process	P
contig01598	udp-glucose 4-epimerase	GO:0008152	metabolic process	P
contig01598	udp-glucose 4-epimerase	GO:0006139	nucleobase-containing compound metabolic process	P
contig06210	ubx domain-containing protein 1	GO:0005515	protein binding	F
contig10854	ubx domain-containing protein 1	GO:0005515	protein binding	F
contig02462	ubiquitously transcribed sex (x y) chromosome tetratricopeptide repeat protein	GO:0009605	response to external stimulus	P
contig02462	ubiquitously transcribed sex (x y) chromosome tetratricopeptide repeat protein	GO:0006950	response to stress	P
contig02462	ubiquitously transcribed sex (x y) chromosome tetratricopeptide repeat protein	GO:0003824	catalytic activity	F
contig02462	ubiquitously transcribed sex (x y) chromosome tetratricopeptide repeat protein	GO:0005694	chromosome	C
contig02462	ubiquitously transcribed sex (x y) chromosome tetratricopeptide repeat protein	GO:0006996	organelle organization	P
contig02462	ubiquitously transcribed sex (x y) chromosome tetratricopeptide repeat protein	GO:0006464	cellular protein modification process	P
contig02462	ubiquitously transcribed sex (x y) chromosome tetratricopeptide repeat protein	GO:0050789	regulation of biological process	P
contig02462	ubiquitously transcribed sex (x y) chromosome tetratricopeptide repeat protein	GO:0008283	cell proliferation	P
contig02462	ubiquitously transcribed sex (x y) chromosome tetratricopeptide repeat protein	GO:0007165	signal transduction	P
contig02462	ubiquitously transcribed sex (x y) chromosome tetratricopeptide repeat protein	GO:0007275	multicellular organismal development	P
contig02462	ubiquitously transcribed sex (x y) chromosome tetratricopeptide repeat protein	GO:0005634	nucleus	C
contig00218	ubiquitination factor e4	GO:0006464	cellular protein modification process	P
contig00218	ubiquitination factor e4	GO:0019538	protein metabolic process	P
contig00218	ubiquitination factor e4	GO:0009056	catabolic process	P
contig00218	ubiquitination factor e4	GO:0003824	catalytic activity	F
contig00218	ubiquitination factor e4	GO:0005622	intracellular	C
contig00218	ubiquitination factor e4	GO:0043234	protein complex	C
contig07427	ubiquitin-specific protease 7	GO:0019538	protein metabolic process	P
contig07427	ubiquitin-specific protease 7	GO:0009056	catabolic process	P
contig07427	ubiquitin-specific protease 7	GO:0016787	hydrolase activity	F
contig07427	ubiquitin-specific protease 7	GO:0043234	protein complex	C
contig07427	ubiquitin-specific protease 7	GO:0006996	organelle organization	P
contig07427	ubiquitin-specific protease 7	GO:0006464	cellular protein modification process	P
contig07427	ubiquitin-specific protease 7	GO:0040029	regulation of gene expression, epigenetic	P
contig07427	ubiquitin-specific protease 7	GO:0006350	NA	NA
contig07427	ubiquitin-specific protease 7	GO:0005694	chromosome	C
contig07427	ubiquitin-specific protease 7	GO:0008233	peptidase activity	F
contig07427	ubiquitin-specific protease 7	GO:0005634	nucleus	C
contig00150	ubiquitin-specific protease	GO:0019538	protein metabolic process	P
contig00150	ubiquitin-specific protease	GO:0009056	catabolic process	P
contig00150	ubiquitin-specific protease	GO:0016787	hydrolase activity	F
contig00150	ubiquitin-specific protease	GO:0006464	cellular protein modification process	P
contig08942	ubiquitin-related modifier 1 homolog	GO:0006139	nucleobase-containing compound metabolic process	P
contig08942	ubiquitin-related modifier 1 homolog	GO:0005737	cytoplasm	C
contig02966	ubiquitin-like protein smt3	GO:0005694	chromosome	C
contig02966	ubiquitin-like protein smt3	GO:0043234	protein complex	C
contig02966	ubiquitin-like protein smt3	GO:0005515	protein binding	F
contig02966	ubiquitin-like protein smt3	GO:0009790	embryo development	P
contig02966	ubiquitin-like protein smt3	GO:0007049	cell cycle	P
contig02966	ubiquitin-like protein smt3	GO:0007010	cytoskeleton organization	P
contig02966	ubiquitin-like protein smt3	GO:0000003	reproduction	P
contig02966	ubiquitin-like protein smt3	GO:0016043	cellular component organization	P
contig02966	ubiquitin-like protein smt3	GO:0009653	anatomical structure morphogenesis	P
contig02966	ubiquitin-like protein smt3	GO:0030154	cell differentiation	P
contig02966	ubiquitin-like protein smt3	GO:0006810	transport	P
contig02966	ubiquitin-like protein smt3	GO:0005730	nucleolus	C
contig02966	ubiquitin-like protein smt3	GO:0006091	generation of precursor metabolites and energy	P
contig02966	ubiquitin-like protein smt3	GO:0009056	catabolic process	P
contig02966	ubiquitin-like protein smt3	GO:0008152	metabolic process	P
contig02966	ubiquitin-like protein smt3	GO:0007165	signal transduction	P
contig02966	ubiquitin-like protein smt3	GO:0005623	cell	C
contig02966	ubiquitin-like protein smt3	GO:0007275	multicellular organismal development	P
contig02966	ubiquitin-like protein smt3	GO:0015031	protein transport	P
contig02966	ubiquitin-like protein smt3	GO:0000228	nuclear chromosome	C
contig09548	ubiquitin-like protein 5-like	GO:0016740	transferase activity	F
contig09548	ubiquitin-like protein 5-like	GO:0005694	chromosome	C
contig09548	ubiquitin-like protein 5-like	GO:0005856	cytoskeleton	C
contig09548	ubiquitin-like protein 5-like	GO:0043234	protein complex	C
contig09548	ubiquitin-like protein 5-like	GO:0019538	protein metabolic process	P
contig09548	ubiquitin-like protein 5-like	GO:0009056	catabolic process	P
contig09548	ubiquitin-like protein 5-like	GO:0016787	hydrolase activity	F
contig09548	ubiquitin-like protein 5-like	GO:0030154	cell differentiation	P
contig09548	ubiquitin-like protein 5-like	GO:0007275	multicellular organismal development	P
contig09548	ubiquitin-like protein 5-like	GO:0007165	signal transduction	P
contig09548	ubiquitin-like protein 5-like	GO:0006950	response to stress	P
contig09548	ubiquitin-like protein 5-like	GO:0007049	cell cycle	P
contig09548	ubiquitin-like protein 5-like	GO:0005654	nucleoplasm	C
contig09548	ubiquitin-like protein 5-like	GO:0003677	DNA binding	F
contig09548	ubiquitin-like protein 5-like	GO:0006464	cellular protein modification process	P
contig09548	ubiquitin-like protein 5-like	GO:0005737	cytoplasm	C
contig09548	ubiquitin-like protein 5-like	GO:0006350	NA	NA
contig09548	ubiquitin-like protein 5-like	GO:0005730	nucleolus	C
contig09548	ubiquitin-like protein 5-like	GO:0006139	nucleobase-containing compound metabolic process	P
contig00943	ubiquitin-like domain-containing ctd phosphatase 1	GO:0004721	phosphoprotein phosphatase activity	F
contig00943	ubiquitin-like domain-containing ctd phosphatase 1	GO:0005634	nucleus	C
contig00943	ubiquitin-like domain-containing ctd phosphatase 1	GO:0006464	cellular protein modification process	P
contig00943	ubiquitin-like domain-containing ctd phosphatase 1	GO:0005515	protein binding	F
contig06164	ubiquitin-fold modifier-conjugating enzyme 1-like	GO:0030154	cell differentiation	P
contig06164	ubiquitin-fold modifier-conjugating enzyme 1-like	GO:0007267	cell-cell signaling	P
contig05603	ubiquitin-fold modifier 1	GO:0005737	cytoplasm	C
contig05603	ubiquitin-fold modifier 1	GO:0005634	nucleus	C
contig03529	ubiquitin-conjugating enzyme rad6	GO:0006950	response to stress	P
contig03529	ubiquitin-conjugating enzyme rad6	GO:0006259	DNA metabolic process	P
contig03529	ubiquitin-conjugating enzyme rad6	GO:0007010	cytoskeleton organization	P
contig03529	ubiquitin-conjugating enzyme rad6	GO:0007049	cell cycle	P
contig03529	ubiquitin-conjugating enzyme rad6	GO:0003824	catalytic activity	F
contig03529	ubiquitin-conjugating enzyme rad6	GO:0000166	nucleotide binding	F
contig03529	ubiquitin-conjugating enzyme rad6	GO:0006464	cellular protein modification process	P
contig03529	ubiquitin-conjugating enzyme rad6	GO:0005634	nucleus	C
contig02788	ubiquitin-conjugating enzyme m	GO:0003824	catalytic activity	F
contig02788	ubiquitin-conjugating enzyme m	GO:0006464	cellular protein modification process	P
contig02788	ubiquitin-conjugating enzyme m	GO:0007165	signal transduction	P
contig02788	ubiquitin-conjugating enzyme m	GO:0000166	nucleotide binding	F
contig04176	ubiquitin-conjugating enzyme e2-25kd	GO:0003824	catalytic activity	F
contig04176	ubiquitin-conjugating enzyme e2-25kd	GO:0006464	cellular protein modification process	P
contig04176	ubiquitin-conjugating enzyme e2-25kd	GO:0005515	protein binding	F
contig05802	ubiquitin-conjugating enzyme e2-24 kda-like	GO:0008150	biological_process	P
contig05802	ubiquitin-conjugating enzyme e2-24 kda-like	GO:0000166	nucleotide binding	F
contig05802	ubiquitin-conjugating enzyme e2-24 kda-like	GO:0003824	catalytic activity	F
contig05802	ubiquitin-conjugating enzyme e2-24 kda-like	GO:0006464	cellular protein modification process	P
contig05683	ubiquitin-conjugating enzyme e2-230k	GO:0003824	catalytic activity	F
contig00710	ubiquitin-conjugating enzyme e2 variant 2-like	GO:0003824	catalytic activity	F
contig00710	ubiquitin-conjugating enzyme e2 variant 2-like	GO:0006464	cellular protein modification process	P
contig06250	ubiquitin-conjugating enzyme e2 s-like	GO:0007049	cell cycle	P
contig06250	ubiquitin-conjugating enzyme e2 s-like	GO:0009653	anatomical structure morphogenesis	P
contig06250	ubiquitin-conjugating enzyme e2 s-like	GO:0007275	multicellular organismal development	P
contig06250	ubiquitin-conjugating enzyme e2 s-like	GO:0008150	biological_process	P
contig06250	ubiquitin-conjugating enzyme e2 s-like	GO:0019538	protein metabolic process	P
contig06250	ubiquitin-conjugating enzyme e2 s-like	GO:0009056	catabolic process	P
contig06250	ubiquitin-conjugating enzyme e2 s-like	GO:0003824	catalytic activity	F
contig06250	ubiquitin-conjugating enzyme e2 s-like	GO:0000166	nucleotide binding	F
contig06250	ubiquitin-conjugating enzyme e2 s-like	GO:0006464	cellular protein modification process	P
contig01943	ubiquitin-conjugating enzyme e2 r2-like	GO:0006464	cellular protein modification process	P
contig01943	ubiquitin-conjugating enzyme e2 r2-like	GO:0000166	nucleotide binding	F
contig01943	ubiquitin-conjugating enzyme e2 r2-like	GO:0003824	catalytic activity	F
contig01943	ubiquitin-conjugating enzyme e2 r2-like	GO:0030154	cell differentiation	P
contig01943	ubiquitin-conjugating enzyme e2 r2-like	GO:0007275	multicellular organismal development	P
contig03242	ubiquitin-conjugating enzyme e2 l	GO:0005515	protein binding	F
contig03242	ubiquitin-conjugating enzyme e2 l	GO:0006464	cellular protein modification process	P
contig03242	ubiquitin-conjugating enzyme e2 l	GO:0000166	nucleotide binding	F
contig03242	ubiquitin-conjugating enzyme e2 l	GO:0003824	catalytic activity	F
contig03242	ubiquitin-conjugating enzyme e2 l	GO:0030154	cell differentiation	P
contig03242	ubiquitin-conjugating enzyme e2 l	GO:0007275	multicellular organismal development	P
contig02325	ubiquitin-conjugating enzyme e2 j2 isoform 2	GO:0003824	catalytic activity	F
contig02325	ubiquitin-conjugating enzyme e2 j2 isoform 2	GO:0006464	cellular protein modification process	P
contig01960	ubiquitin-conjugating enzyme e2 j2	GO:0003824	catalytic activity	F
contig01960	ubiquitin-conjugating enzyme e2 j2	GO:0006464	cellular protein modification process	P
contig02801	ubiquitin-conjugating enzyme e2 i	GO:0005694	chromosome	C
contig02801	ubiquitin-conjugating enzyme e2 i	GO:0043234	protein complex	C
contig02801	ubiquitin-conjugating enzyme e2 i	GO:0050789	regulation of biological process	P
contig02801	ubiquitin-conjugating enzyme e2 i	GO:0008283	cell proliferation	P
contig02801	ubiquitin-conjugating enzyme e2 i	GO:0007275	multicellular organismal development	P
contig02801	ubiquitin-conjugating enzyme e2 i	GO:0030154	cell differentiation	P
contig02801	ubiquitin-conjugating enzyme e2 i	GO:0007165	signal transduction	P
contig02801	ubiquitin-conjugating enzyme e2 i	GO:0006950	response to stress	P
contig02801	ubiquitin-conjugating enzyme e2 i	GO:0007049	cell cycle	P
contig02801	ubiquitin-conjugating enzyme e2 i	GO:0003824	catalytic activity	F
contig02801	ubiquitin-conjugating enzyme e2 i	GO:0008150	biological_process	P
contig02801	ubiquitin-conjugating enzyme e2 i	GO:0009790	embryo development	P
contig02801	ubiquitin-conjugating enzyme e2 i	GO:0005515	protein binding	F
contig02801	ubiquitin-conjugating enzyme e2 i	GO:0009653	anatomical structure morphogenesis	P
contig02801	ubiquitin-conjugating enzyme e2 i	GO:0006464	cellular protein modification process	P
contig02801	ubiquitin-conjugating enzyme e2 i	GO:0003723	RNA binding	F
contig02801	ubiquitin-conjugating enzyme e2 i	GO:0015031	protein transport	P
contig02801	ubiquitin-conjugating enzyme e2 i	GO:0000166	nucleotide binding	F
contig02801	ubiquitin-conjugating enzyme e2 i	GO:0000228	nuclear chromosome	C
contig01051	ubiquitin-conjugating enzyme e2 g	GO:0000003	reproduction	P
contig01051	ubiquitin-conjugating enzyme e2 g	GO:0007049	cell cycle	P
contig01051	ubiquitin-conjugating enzyme e2 g	GO:0006464	cellular protein modification process	P
contig01051	ubiquitin-conjugating enzyme e2 g	GO:0000166	nucleotide binding	F
contig01051	ubiquitin-conjugating enzyme e2 g	GO:0003824	catalytic activity	F
contig01051	ubiquitin-conjugating enzyme e2 g	GO:0007610	behavior	P
contig03389	ubiquitin-conjugating enzyme e2 g	GO:0016740	transferase activity	F
contig03389	ubiquitin-conjugating enzyme e2 g	GO:0006350	NA	NA
contig03389	ubiquitin-conjugating enzyme e2 g	GO:0003677	DNA binding	F
contig03389	ubiquitin-conjugating enzyme e2 g	GO:0006464	cellular protein modification process	P
contig03389	ubiquitin-conjugating enzyme e2 g	GO:0000166	nucleotide binding	F
contig03389	ubiquitin-conjugating enzyme e2 g	GO:0003824	catalytic activity	F
contig03389	ubiquitin-conjugating enzyme e2 g	GO:0006259	DNA metabolic process	P
contig03389	ubiquitin-conjugating enzyme e2 g	GO:0009058	biosynthetic process	P
contig03389	ubiquitin-conjugating enzyme e2 g	GO:0005622	intracellular	C
contig03389	ubiquitin-conjugating enzyme e2 g	GO:0043234	protein complex	C
contig00084	ubiquitin-conjugating enzyme e2 c	GO:0000166	nucleotide binding	F
contig00084	ubiquitin-conjugating enzyme e2 c	GO:0003824	catalytic activity	F
contig00084	ubiquitin-conjugating enzyme e2 c	GO:0050789	regulation of biological process	P
contig00084	ubiquitin-conjugating enzyme e2 c	GO:0007049	cell cycle	P
contig00084	ubiquitin-conjugating enzyme e2 c	GO:0006464	cellular protein modification process	P
contig01709	ubiquitin-conjugating enzyme	GO:0019538	protein metabolic process	P
contig01709	ubiquitin-conjugating enzyme	GO:0009056	catabolic process	P
contig01709	ubiquitin-conjugating enzyme	GO:0007275	multicellular organismal development	P
contig01709	ubiquitin-conjugating enzyme	GO:0005654	nucleoplasm	C
contig01709	ubiquitin-conjugating enzyme	GO:0006464	cellular protein modification process	P
contig01709	ubiquitin-conjugating enzyme	GO:0009653	anatomical structure morphogenesis	P
contig01709	ubiquitin-conjugating enzyme	GO:0030154	cell differentiation	P
contig01709	ubiquitin-conjugating enzyme	GO:0050789	regulation of biological process	P
contig01709	ubiquitin-conjugating enzyme	GO:0007165	signal transduction	P
contig01709	ubiquitin-conjugating enzyme	GO:0040007	growth	P
contig01709	ubiquitin-conjugating enzyme	GO:0008152	metabolic process	P
contig01709	ubiquitin-conjugating enzyme	GO:0000003	reproduction	P
contig01709	ubiquitin-conjugating enzyme	GO:0006996	organelle organization	P
contig01709	ubiquitin-conjugating enzyme	GO:0008219	cell death	P
contig01709	ubiquitin-conjugating enzyme	GO:0005829	cytosol	C
contig01709	ubiquitin-conjugating enzyme	GO:0009790	embryo development	P
contig01709	ubiquitin-conjugating enzyme	GO:0007049	cell cycle	P
contig01709	ubiquitin-conjugating enzyme	GO:0005515	protein binding	F
contig01709	ubiquitin-conjugating enzyme	GO:0003824	catalytic activity	F
contig01709	ubiquitin-conjugating enzyme	GO:0005856	cytoskeleton	C
contig01709	ubiquitin-conjugating enzyme	GO:0043234	protein complex	C
contig01709	ubiquitin-conjugating enzyme	GO:0005886	plasma membrane	C
contig01709	ubiquitin-conjugating enzyme	GO:0006950	response to stress	P
contig01709	ubiquitin-conjugating enzyme	GO:0000166	nucleotide binding	F
contig01709	ubiquitin-conjugating enzyme	GO:0008150	biological_process	P
contig01709	ubiquitin-conjugating enzyme	GO:0005768	endosome	C
contig01709	ubiquitin-conjugating enzyme	GO:0006259	DNA metabolic process	P
contig00322	ubiquitin-activating enzyme e1	GO:0019538	protein metabolic process	P
contig00322	ubiquitin-activating enzyme e1	GO:0009056	catabolic process	P
contig00322	ubiquitin-activating enzyme e1	GO:0003824	catalytic activity	F
contig00322	ubiquitin-activating enzyme e1	GO:0006464	cellular protein modification process	P
contig00322	ubiquitin-activating enzyme e1	GO:0005634	nucleus	C
contig00322	ubiquitin-activating enzyme e1	GO:0043234	protein complex	C
contig00322	ubiquitin-activating enzyme e1	GO:0008150	biological_process	P
contig00322	ubiquitin-activating enzyme e1	GO:0000166	nucleotide binding	F
contig00322	ubiquitin-activating enzyme e1	GO:0005515	protein binding	F
contig00322	ubiquitin-activating enzyme e1	GO:0050789	regulation of biological process	P
contig00322	ubiquitin-activating enzyme e1	GO:0006350	NA	NA
contig00322	ubiquitin-activating enzyme e1	GO:0005737	cytoplasm	C
contig00700	ubiquitin-activating enzyme e1	GO:0003774	motor activity	F
contig00700	ubiquitin-activating enzyme e1	GO:0050789	regulation of biological process	P
contig00700	ubiquitin-activating enzyme e1	GO:0040007	growth	P
contig00700	ubiquitin-activating enzyme e1	GO:0007165	signal transduction	P
contig00700	ubiquitin-activating enzyme e1	GO:0005856	cytoskeleton	C
contig00700	ubiquitin-activating enzyme e1	GO:0043234	protein complex	C
contig00700	ubiquitin-activating enzyme e1	GO:0005623	cell	C
contig00700	ubiquitin-activating enzyme e1	GO:0007275	multicellular organismal development	P
contig00700	ubiquitin-activating enzyme e1	GO:0003824	catalytic activity	F
contig00700	ubiquitin-activating enzyme e1	GO:0000166	nucleotide binding	F
contig00700	ubiquitin-activating enzyme e1	GO:0008150	biological_process	P
contig00700	ubiquitin-activating enzyme e1	GO:0008219	cell death	P
contig00700	ubiquitin-activating enzyme e1	GO:0030154	cell differentiation	P
contig00700	ubiquitin-activating enzyme e1	GO:0008283	cell proliferation	P
contig00700	ubiquitin-activating enzyme e1	GO:0006464	cellular protein modification process	P
contig01583	ubiquitin thioesterase otubain-like protein	GO:0019538	protein metabolic process	P
contig01583	ubiquitin thioesterase otubain-like protein	GO:0008233	peptidase activity	F
contig00733	ubiquitin thioesterase otu1	GO:0005488	binding	F
contig00733	ubiquitin thioesterase otu1	GO:0006519	NA	NA
contig00733	ubiquitin thioesterase otu1	GO:0019538	protein metabolic process	P
contig00733	ubiquitin thioesterase otu1	GO:0009056	catabolic process	P
contig00733	ubiquitin thioesterase otu1	GO:0008233	peptidase activity	F
contig00733	ubiquitin thioesterase otu1	GO:0016787	hydrolase activity	F
contig02039	ubiquitin specific proteinase	GO:0005515	protein binding	F
contig02039	ubiquitin specific proteinase	GO:0009653	anatomical structure morphogenesis	P
contig02039	ubiquitin specific proteinase	GO:0030154	cell differentiation	P
contig02039	ubiquitin specific proteinase	GO:0008219	cell death	P
contig02039	ubiquitin specific proteinase	GO:0007275	multicellular organismal development	P
contig02039	ubiquitin specific proteinase	GO:0008233	peptidase activity	F
contig02039	ubiquitin specific proteinase	GO:0016043	cellular component organization	P
contig02039	ubiquitin specific proteinase	GO:0006464	cellular protein modification process	P
contig02039	ubiquitin specific proteinase	GO:0019538	protein metabolic process	P
contig02039	ubiquitin specific proteinase	GO:0009056	catabolic process	P
contig00876	ubiquitin specific protease 39 and snrnp assembly factor	GO:0008233	peptidase activity	F
contig00876	ubiquitin specific protease 39 and snrnp assembly factor	GO:0019538	protein metabolic process	P
contig00876	ubiquitin specific protease 39 and snrnp assembly factor	GO:0009056	catabolic process	P
contig00876	ubiquitin specific protease 39 and snrnp assembly factor	GO:0005634	nucleus	C
contig00876	ubiquitin specific protease 39 and snrnp assembly factor	GO:0016787	hydrolase activity	F
contig00876	ubiquitin specific protease 39 and snrnp assembly factor	GO:0005488	binding	F
contig00876	ubiquitin specific protease 39 and snrnp assembly factor	GO:0006139	nucleobase-containing compound metabolic process	P
contig00876	ubiquitin specific protease 39 and snrnp assembly factor	GO:0006464	cellular protein modification process	P
contig02091	ubiquitin regulatory protein	GO:0005488	binding	F
contig02091	ubiquitin regulatory protein	GO:0005622	intracellular	C
contig02091	ubiquitin regulatory protein	GO:0005515	protein binding	F
contig02293	ubiquitin protein ligase	GO:0005622	intracellular	C
contig02293	ubiquitin protein ligase	GO:0006464	cellular protein modification process	P
contig02293	ubiquitin protein ligase	GO:0003824	catalytic activity	F
contig00640	ubiquitin ligase e3 alpha	GO:0005622	intracellular	C
contig00640	ubiquitin ligase e3 alpha	GO:0043234	protein complex	C
contig00640	ubiquitin ligase e3 alpha	GO:0003824	catalytic activity	F
contig00640	ubiquitin ligase e3 alpha	GO:0006464	cellular protein modification process	P
contig00640	ubiquitin ligase e3 alpha	GO:0019538	protein metabolic process	P
contig00640	ubiquitin ligase e3 alpha	GO:0009056	catabolic process	P
contig00640	ubiquitin ligase e3 alpha	GO:0043226	organelle	C
contig00640	ubiquitin ligase e3 alpha	GO:0005488	binding	F
contig02382	ubiquitin fusion degradation protein 2	GO:0005840	ribosome	C
contig02382	ubiquitin fusion degradation protein 2	GO:0005739	mitochondrion	C
contig02382	ubiquitin fusion degradation protein 2	GO:0005198	structural molecule activity	F
contig02382	ubiquitin fusion degradation protein 2	GO:0006464	cellular protein modification process	P
contig02382	ubiquitin fusion degradation protein 2	GO:0003824	catalytic activity	F
contig02382	ubiquitin fusion degradation protein 2	GO:0005488	binding	F
contig02382	ubiquitin fusion degradation protein 2	GO:0006412	translation	P
contig02382	ubiquitin fusion degradation protein 2	GO:0005622	intracellular	C
contig02382	ubiquitin fusion degradation protein 2	GO:0043234	protein complex	C
contig02382	ubiquitin fusion degradation protein 2	GO:0008150	biological_process	P
contig04433	ubiquitin domain-containing protein 2-like	GO:0005515	protein binding	F
contig03387	ubiquitin conjugating enzyme	GO:0003824	catalytic activity	F
contig03387	ubiquitin conjugating enzyme	GO:0019538	protein metabolic process	P
contig03387	ubiquitin conjugating enzyme	GO:0009056	catabolic process	P
contig03387	ubiquitin conjugating enzyme	GO:0006464	cellular protein modification process	P
contig01494	ubiquitin carboxyl-terminal hydrolase isozyme l5	GO:0008233	peptidase activity	F
contig01494	ubiquitin carboxyl-terminal hydrolase isozyme l5	GO:0009653	anatomical structure morphogenesis	P
contig01494	ubiquitin carboxyl-terminal hydrolase isozyme l5	GO:0007275	multicellular organismal development	P
contig01494	ubiquitin carboxyl-terminal hydrolase isozyme l5	GO:0005515	protein binding	F
contig01494	ubiquitin carboxyl-terminal hydrolase isozyme l5	GO:0006464	cellular protein modification process	P
contig01494	ubiquitin carboxyl-terminal hydrolase isozyme l5	GO:0008150	biological_process	P
contig01494	ubiquitin carboxyl-terminal hydrolase isozyme l5	GO:0006259	DNA metabolic process	P
contig01494	ubiquitin carboxyl-terminal hydrolase isozyme l5	GO:0006350	NA	NA
contig01494	ubiquitin carboxyl-terminal hydrolase isozyme l5	GO:0050789	regulation of biological process	P
contig01494	ubiquitin carboxyl-terminal hydrolase isozyme l5	GO:0005829	cytosol	C
contig01494	ubiquitin carboxyl-terminal hydrolase isozyme l5	GO:0019538	protein metabolic process	P
contig01494	ubiquitin carboxyl-terminal hydrolase isozyme l5	GO:0009056	catabolic process	P
contig01494	ubiquitin carboxyl-terminal hydrolase isozyme l5	GO:0016787	hydrolase activity	F
contig01494	ubiquitin carboxyl-terminal hydrolase isozyme l5	GO:0000228	nuclear chromosome	C
contig01494	ubiquitin carboxyl-terminal hydrolase isozyme l5	GO:0043234	protein complex	C
contig01494	ubiquitin carboxyl-terminal hydrolase isozyme l5	GO:0030154	cell differentiation	P
contig01494	ubiquitin carboxyl-terminal hydrolase isozyme l5	GO:0030234	enzyme regulator activity	F
contig01494	ubiquitin carboxyl-terminal hydrolase isozyme l5	GO:0005622	intracellular	C
contig01494	ubiquitin carboxyl-terminal hydrolase isozyme l5	GO:0006950	response to stress	P
contig09252	ubiquitin carboxyl-terminal hydrolase isozyme l3	GO:0005737	cytoplasm	C
contig09252	ubiquitin carboxyl-terminal hydrolase isozyme l3	GO:0005856	cytoskeleton	C
contig09252	ubiquitin carboxyl-terminal hydrolase isozyme l3	GO:0043234	protein complex	C
contig09252	ubiquitin carboxyl-terminal hydrolase isozyme l3	GO:0008233	peptidase activity	F
contig09252	ubiquitin carboxyl-terminal hydrolase isozyme l3	GO:0006464	cellular protein modification process	P
contig09252	ubiquitin carboxyl-terminal hydrolase isozyme l3	GO:0005622	intracellular	C
contig09252	ubiquitin carboxyl-terminal hydrolase isozyme l3	GO:0019538	protein metabolic process	P
contig09252	ubiquitin carboxyl-terminal hydrolase isozyme l3	GO:0009056	catabolic process	P
contig09252	ubiquitin carboxyl-terminal hydrolase isozyme l3	GO:0016787	hydrolase activity	F
contig09252	ubiquitin carboxyl-terminal hydrolase isozyme l3	GO:0030154	cell differentiation	P
contig09252	ubiquitin carboxyl-terminal hydrolase isozyme l3	GO:0007275	multicellular organismal development	P
contig00583	ubiquitin carboxyl-terminal hydrolase bap1	GO:0040029	regulation of gene expression, epigenetic	P
contig00583	ubiquitin carboxyl-terminal hydrolase bap1	GO:0006350	NA	NA
contig00583	ubiquitin carboxyl-terminal hydrolase bap1	GO:0019538	protein metabolic process	P
contig00583	ubiquitin carboxyl-terminal hydrolase bap1	GO:0009056	catabolic process	P
contig00583	ubiquitin carboxyl-terminal hydrolase bap1	GO:0008233	peptidase activity	F
contig00583	ubiquitin carboxyl-terminal hydrolase bap1	GO:0016787	hydrolase activity	F
contig00583	ubiquitin carboxyl-terminal hydrolase bap1	GO:0009790	embryo development	P
contig00583	ubiquitin carboxyl-terminal hydrolase bap1	GO:0000228	nuclear chromosome	C
contig00583	ubiquitin carboxyl-terminal hydrolase bap1	GO:0003682	chromatin binding	F
contig01841	ubiquitin carboxyl-terminal hydrolase 47	GO:0019538	protein metabolic process	P
contig01841	ubiquitin carboxyl-terminal hydrolase 47	GO:0009056	catabolic process	P
contig01841	ubiquitin carboxyl-terminal hydrolase 47	GO:0016787	hydrolase activity	F
contig01841	ubiquitin carboxyl-terminal hydrolase 47	GO:0008233	peptidase activity	F
contig01841	ubiquitin carboxyl-terminal hydrolase 47	GO:0040029	regulation of gene expression, epigenetic	P
contig01841	ubiquitin carboxyl-terminal hydrolase 47	GO:0006350	NA	NA
contig01841	ubiquitin carboxyl-terminal hydrolase 47	GO:0005634	nucleus	C
contig01841	ubiquitin carboxyl-terminal hydrolase 47	GO:0006464	cellular protein modification process	P
contig00798	ubiquitin carboxyl-terminal hydrolase 14-like isoform 1	GO:0005856	cytoskeleton	C
contig00798	ubiquitin carboxyl-terminal hydrolase 14-like isoform 1	GO:0043234	protein complex	C
contig00798	ubiquitin carboxyl-terminal hydrolase 14-like isoform 1	GO:0019538	protein metabolic process	P
contig00798	ubiquitin carboxyl-terminal hydrolase 14-like isoform 1	GO:0009056	catabolic process	P
contig00798	ubiquitin carboxyl-terminal hydrolase 14-like isoform 1	GO:0016787	hydrolase activity	F
contig00798	ubiquitin carboxyl-terminal hydrolase 14-like isoform 1	GO:0008233	peptidase activity	F
contig00798	ubiquitin carboxyl-terminal hydrolase 14-like isoform 1	GO:0006464	cellular protein modification process	P
contig08530	ubiquitin carboxyl terminal hydrolase	GO:0005737	cytoplasm	C
contig08530	ubiquitin carboxyl terminal hydrolase	GO:0005856	cytoskeleton	C
contig08530	ubiquitin carboxyl terminal hydrolase	GO:0043234	protein complex	C
contig08530	ubiquitin carboxyl terminal hydrolase	GO:0008233	peptidase activity	F
contig08530	ubiquitin carboxyl terminal hydrolase	GO:0006464	cellular protein modification process	P
contig08530	ubiquitin carboxyl terminal hydrolase	GO:0005622	intracellular	C
contig08530	ubiquitin carboxyl terminal hydrolase	GO:0016787	hydrolase activity	F
contig08530	ubiquitin carboxyl terminal hydrolase	GO:0030154	cell differentiation	P
contig08530	ubiquitin carboxyl terminal hydrolase	GO:0007275	multicellular organismal development	P
contig08530	ubiquitin carboxyl terminal hydrolase	GO:0019538	protein metabolic process	P
contig08530	ubiquitin carboxyl terminal hydrolase	GO:0009056	catabolic process	P
contig05842	ubiquitin b	GO:0007049	cell cycle	P
contig05842	ubiquitin b	GO:0008152	metabolic process	P
contig05842	ubiquitin b	GO:0007165	signal transduction	P
contig05842	ubiquitin b	GO:0008150	biological_process	P
contig05842	ubiquitin b	GO:0006950	response to stress	P
contig05842	ubiquitin b	GO:0006259	DNA metabolic process	P
contig05842	ubiquitin b	GO:0000003	reproduction	P
contig05842	ubiquitin b	GO:0016032	viral reproduction	P
contig05842	ubiquitin b	GO:0005829	cytosol	C
contig05842	ubiquitin b	GO:0005654	nucleoplasm	C
contig05842	ubiquitin b	GO:0019538	protein metabolic process	P
contig05842	ubiquitin b	GO:0009056	catabolic process	P
contig05842	ubiquitin b	GO:0050789	regulation of biological process	P
contig05842	ubiquitin b	GO:0008219	cell death	P
contig05842	ubiquitin b	GO:0005515	protein binding	F
contig05842	ubiquitin b	GO:0005886	plasma membrane	C
contig05842	ubiquitin b	GO:0005739	mitochondrion	C
contig05842	ubiquitin b	GO:0006350	NA	NA
contig05842	ubiquitin b	GO:0005768	endosome	C
contig05842	ubiquitin b	GO:0016043	cellular component organization	P
contig05842	ubiquitin b	GO:0005840	ribosome	C
contig05842	ubiquitin b	GO:0016023	cytoplasmic membrane-bounded vesicle	C
contig05842	ubiquitin b	GO:0006139	nucleobase-containing compound metabolic process	P
contig05842	ubiquitin b	GO:0006464	cellular protein modification process	P
contig05842	ubiquitin b	GO:0006810	transport	P
contig02699	ubiquinone menaquinone biosynthesis methyltransferase	GO:0016740	transferase activity	F
contig02699	ubiquinone menaquinone biosynthesis methyltransferase	GO:0008152	metabolic process	P
contig01978	ubiquinone biosynthesis protein mitochondrial-like	GO:0009058	biosynthetic process	P
contig05677	ubiquinone biosynthesis protein coq7 homolog	GO:0005488	binding	F
contig05677	ubiquinone biosynthesis protein coq7 homolog	GO:0003824	catalytic activity	F
contig05677	ubiquinone biosynthesis protein coq7 homolog	GO:0009058	biosynthetic process	P
contig05677	ubiquinone biosynthesis protein coq7 homolog	GO:0005739	mitochondrion	C
contig05677	ubiquinone biosynthesis protein coq7 homolog	GO:0008152	metabolic process	P
contig00745	ubiquinone biosynthesis monooxygenase coq6-like	GO:0009058	biosynthetic process	P
contig00745	ubiquinone biosynthesis monooxygenase coq6-like	GO:0000166	nucleotide binding	F
contig00745	ubiquinone biosynthesis monooxygenase coq6-like	GO:0003824	catalytic activity	F
contig00745	ubiquinone biosynthesis monooxygenase coq6-like	GO:0008152	metabolic process	P
contig03392	ubiquinol cytochrome c reductase subunit rip1	GO:0005856	cytoskeleton	C
contig03392	ubiquinol cytochrome c reductase subunit rip1	GO:0043234	protein complex	C
contig03392	ubiquinol cytochrome c reductase subunit rip1	GO:0003824	catalytic activity	F
contig03392	ubiquinol cytochrome c reductase subunit rip1	GO:0005215	transporter activity	F
contig03392	ubiquinol cytochrome c reductase subunit rip1	GO:0005488	binding	F
contig03392	ubiquinol cytochrome c reductase subunit rip1	GO:0005739	mitochondrion	C
contig03392	ubiquinol cytochrome c reductase subunit rip1	GO:0006091	generation of precursor metabolites and energy	P
contig03392	ubiquinol cytochrome c reductase subunit rip1	GO:0006811	ion transport	P
contig02556	ubiquinol cytochrome c reductase subunit qcr2	GO:0005856	cytoskeleton	C
contig02556	ubiquinol cytochrome c reductase subunit qcr2	GO:0043234	protein complex	C
contig02556	ubiquinol cytochrome c reductase subunit qcr2	GO:0003824	catalytic activity	F
contig02556	ubiquinol cytochrome c reductase subunit qcr2	GO:0005215	transporter activity	F
contig02556	ubiquinol cytochrome c reductase subunit qcr2	GO:0005739	mitochondrion	C
contig02556	ubiquinol cytochrome c reductase subunit qcr2	GO:0006091	generation of precursor metabolites and energy	P
contig02556	ubiquinol cytochrome c reductase subunit qcr2	GO:0005811	lipid particle	C
contig02556	ubiquinol cytochrome c reductase subunit qcr2	GO:0006811	ion transport	P
contig02556	ubiquinol cytochrome c reductase subunit qcr2	GO:0008233	peptidase activity	F
contig02556	ubiquinol cytochrome c reductase subunit qcr2	GO:0019538	protein metabolic process	P
contig02556	ubiquinol cytochrome c reductase subunit qcr2	GO:0009056	catabolic process	P
contig02556	ubiquinol cytochrome c reductase subunit qcr2	GO:0005488	binding	F
contig00146	ubiquilin-1 isoform 1	GO:0008152	metabolic process	P
contig00146	ubiquilin-1 isoform 1	GO:0005515	protein binding	F
contig07136	u8-agatoxin-ao1a-like isoform 2	GO:0005576	extracellular region	C
contig07136	u8-agatoxin-ao1a-like isoform 2	GO:0003674	molecular_function	F
contig07136	u8-agatoxin-ao1a-like isoform 2	GO:0044403	symbiosis, encompassing mutualism through parasitism	P
contig07136	u8-agatoxin-ao1a-like isoform 2	GO:0006810	transport	P
contig04190	u6 snrna-associated sm-like protein lsm6-like	GO:0005634	nucleus	C
contig04190	u6 snrna-associated sm-like protein lsm6-like	GO:0006139	nucleobase-containing compound metabolic process	P
contig08988	u6 snrna-associated sm-like protein lsm5-like	GO:0005634	nucleus	C
contig08988	u6 snrna-associated sm-like protein lsm5-like	GO:0003676	nucleic acid binding	F
contig08988	u6 snrna-associated sm-like protein lsm5-like	GO:0006139	nucleobase-containing compound metabolic process	P
contig07848	u6 snrna-associated sm-like protein lsm4-like	GO:0003723	RNA binding	F
contig07848	u6 snrna-associated sm-like protein lsm4-like	GO:0005622	intracellular	C
contig09144	u6 snrna-associated sm-like protein lsm2	GO:0005829	cytosol	C
contig09144	u6 snrna-associated sm-like protein lsm2	GO:0005634	nucleus	C
contig09144	u6 snrna-associated sm-like protein lsm2	GO:0030154	cell differentiation	P
contig09144	u6 snrna-associated sm-like protein lsm2	GO:0007275	multicellular organismal development	P
contig09144	u6 snrna-associated sm-like protein lsm2	GO:0050789	regulation of biological process	P
contig09144	u6 snrna-associated sm-like protein lsm2	GO:0006139	nucleobase-containing compound metabolic process	P
contig09144	u6 snrna-associated sm-like protein lsm2	GO:0003723	RNA binding	F
contig09144	u6 snrna-associated sm-like protein lsm2	GO:0005515	protein binding	F
contig09144	u6 snrna-associated sm-like protein lsm2	GO:0005654	nucleoplasm	C
contig09144	u6 snrna-associated sm-like protein lsm2	GO:0016043	cellular component organization	P
contig09144	u6 snrna-associated sm-like protein lsm2	GO:0009056	catabolic process	P
contig06918	u6 snrna-associated sm-like protein lsm1-like	GO:0016043	cellular component organization	P
contig06918	u6 snrna-associated sm-like protein lsm1-like	GO:0005634	nucleus	C
contig06918	u6 snrna-associated sm-like protein lsm1-like	GO:0006139	nucleobase-containing compound metabolic process	P
contig08414	u5 small nuclear ribonucleoprotein 40 kda	GO:0005634	nucleus	C
contig08414	u5 small nuclear ribonucleoprotein 40 kda	GO:0006996	organelle organization	P
contig08414	u5 small nuclear ribonucleoprotein 40 kda	GO:0007049	cell cycle	P
contig08414	u5 small nuclear ribonucleoprotein 40 kda	GO:0006139	nucleobase-containing compound metabolic process	P
contig08414	u5 small nuclear ribonucleoprotein 40 kda	GO:0005515	protein binding	F
contig03808	u4 u6 small nuclear ribonucleoprotein prp4	GO:0003723	RNA binding	F
contig03808	u4 u6 small nuclear ribonucleoprotein prp4	GO:0005634	nucleus	C
contig03808	u4 u6 small nuclear ribonucleoprotein prp4	GO:0006139	nucleobase-containing compound metabolic process	P
contig01238	u3 small nucleolar rna-interacting protein 2-like	GO:0003723	RNA binding	F
contig01238	u3 small nucleolar rna-interacting protein 2-like	GO:0005634	nucleus	C
contig01238	u3 small nucleolar rna-interacting protein 2-like	GO:0006139	nucleobase-containing compound metabolic process	P
contig01238	u3 small nucleolar rna-interacting protein 2-like	GO:0030154	cell differentiation	P
contig01238	u3 small nucleolar rna-interacting protein 2-like	GO:0007275	multicellular organismal development	P
contig01238	u3 small nucleolar rna-interacting protein 2-like	GO:0005515	protein binding	F
contig01996	u3 small nucleolar ribonucleoprotein protein mpp10-like	GO:0006139	nucleobase-containing compound metabolic process	P
contig01996	u3 small nucleolar ribonucleoprotein protein mpp10-like	GO:0005622	intracellular	C
contig01996	u3 small nucleolar ribonucleoprotein protein mpp10-like	GO:0005634	nucleus	C
contig02600	u239_drome ame: full=protein anon-73b1	GO:0005623	cell	C
contig00207	u2 small nuclear ribonucleoprotein a	GO:0005634	nucleus	C
contig00207	u2 small nuclear ribonucleoprotein a	GO:0003723	RNA binding	F
contig00207	u2 small nuclear ribonucleoprotein a	GO:0007010	cytoskeleton organization	P
contig00207	u2 small nuclear ribonucleoprotein a	GO:0007049	cell cycle	P
contig00207	u2 small nuclear ribonucleoprotein a	GO:0006996	organelle organization	P
contig00207	u2 small nuclear ribonucleoprotein a	GO:0006139	nucleobase-containing compound metabolic process	P
contig00207	u2 small nuclear ribonucleoprotein a	GO:0005515	protein binding	F
contig04917	u1 small nuclear ribonucleoprotein c	GO:0003723	RNA binding	F
contig04917	u1 small nuclear ribonucleoprotein c	GO:0005488	binding	F
contig04917	u1 small nuclear ribonucleoprotein c	GO:0030154	cell differentiation	P
contig04917	u1 small nuclear ribonucleoprotein c	GO:0007275	multicellular organismal development	P
contig04917	u1 small nuclear ribonucleoprotein c	GO:0050789	regulation of biological process	P
contig04917	u1 small nuclear ribonucleoprotein c	GO:0006139	nucleobase-containing compound metabolic process	P
contig04917	u1 small nuclear ribonucleoprotein c	GO:0007010	cytoskeleton organization	P
contig04917	u1 small nuclear ribonucleoprotein c	GO:0007049	cell cycle	P
contig04917	u1 small nuclear ribonucleoprotein c	GO:0005634	nucleus	C
contig01428	u1 small nuclear ribonucleoprotein a	GO:0003723	RNA binding	F
contig01428	u1 small nuclear ribonucleoprotein a	GO:0043234	protein complex	C
contig01428	u1 small nuclear ribonucleoprotein a	GO:0005634	nucleus	C
contig01428	u1 small nuclear ribonucleoprotein a	GO:0050789	regulation of biological process	P
contig01428	u1 small nuclear ribonucleoprotein a	GO:0006139	nucleobase-containing compound metabolic process	P
contig01428	u1 small nuclear ribonucleoprotein a	GO:0000003	reproduction	P
contig01428	u1 small nuclear ribonucleoprotein a	GO:0007275	multicellular organismal development	P
contig01428	u1 small nuclear ribonucleoprotein a	GO:0005515	protein binding	F
contig01428	u1 small nuclear ribonucleoprotein a	GO:0000166	nucleotide binding	F
contig04541	tyrosyl-trna synthetase	GO:0005737	cytoplasm	C
contig04541	tyrosyl-trna synthetase	GO:0006139	nucleobase-containing compound metabolic process	P
contig04541	tyrosyl-trna synthetase	GO:0006412	translation	P
contig04541	tyrosyl-trna synthetase	GO:0006519	NA	NA
contig04541	tyrosyl-trna synthetase	GO:0003824	catalytic activity	F
contig04541	tyrosyl-trna synthetase	GO:0000166	nucleotide binding	F
contig04541	tyrosyl-trna synthetase	GO:0003723	RNA binding	F
contig04541	tyrosyl-trna synthetase	GO:0009058	biosynthetic process	P
contig03262	tyrosine-protein phosphatase non-receptor type 23	GO:0004721	phosphoprotein phosphatase activity	F
contig03262	tyrosine-protein phosphatase non-receptor type 23	GO:0006519	NA	NA
contig04261	tyrosine-protein phosphatase non-receptor type 23	GO:0004721	phosphoprotein phosphatase activity	F
contig04261	tyrosine-protein phosphatase non-receptor type 23	GO:0006519	NA	NA
contig05471	tyrosine-protein kinase src64b	GO:0007275	multicellular organismal development	P
contig05471	tyrosine-protein kinase src64b	GO:0016043	cellular component organization	P
contig05471	tyrosine-protein kinase src64b	GO:0007610	behavior	P
contig05471	tyrosine-protein kinase src64b	GO:0000003	reproduction	P
contig05471	tyrosine-protein kinase src64b	GO:0009653	anatomical structure morphogenesis	P
contig05471	tyrosine-protein kinase src64b	GO:0030154	cell differentiation	P
contig05471	tyrosine-protein kinase src64b	GO:0004672	protein kinase activity	F
contig05471	tyrosine-protein kinase src64b	GO:0008150	biological_process	P
contig05471	tyrosine-protein kinase src64b	GO:0006810	transport	P
contig05471	tyrosine-protein kinase src64b	GO:0007010	cytoskeleton organization	P
contig05471	tyrosine-protein kinase src64b	GO:0050789	regulation of biological process	P
contig05471	tyrosine-protein kinase src64b	GO:0005576	extracellular region	C
contig05471	tyrosine-protein kinase src64b	GO:0009790	embryo development	P
contig05471	tyrosine-protein kinase src64b	GO:0007165	signal transduction	P
contig05471	tyrosine-protein kinase src64b	GO:0006950	response to stress	P
contig05471	tyrosine-protein kinase src64b	GO:0006464	cellular protein modification process	P
contig05471	tyrosine-protein kinase src64b	GO:0006996	organelle organization	P
contig05471	tyrosine-protein kinase src64b	GO:0000166	nucleotide binding	F
contig11491	tyrosine-protein kinase src42a-like isoform 1	GO:0007165	signal transduction	P
contig11491	tyrosine-protein kinase src42a-like isoform 1	GO:0004672	protein kinase activity	F
contig11491	tyrosine-protein kinase src42a-like isoform 1	GO:0016043	cellular component organization	P
contig11491	tyrosine-protein kinase src42a-like isoform 1	GO:0007275	multicellular organismal development	P
contig11491	tyrosine-protein kinase src42a-like isoform 1	GO:0007010	cytoskeleton organization	P
contig11491	tyrosine-protein kinase src42a-like isoform 1	GO:0009653	anatomical structure morphogenesis	P
contig11491	tyrosine-protein kinase src42a-like isoform 1	GO:0009790	embryo development	P
contig11491	tyrosine-protein kinase src42a-like isoform 1	GO:0008150	biological_process	P
contig11491	tyrosine-protein kinase src42a-like isoform 1	GO:0006091	generation of precursor metabolites and energy	P
contig11491	tyrosine-protein kinase src42a-like isoform 1	GO:0009056	catabolic process	P
contig11491	tyrosine-protein kinase src42a-like isoform 1	GO:0006950	response to stress	P
contig11491	tyrosine-protein kinase src42a-like isoform 1	GO:0006464	cellular protein modification process	P
contig11491	tyrosine-protein kinase src42a-like isoform 1	GO:0005886	plasma membrane	C
contig11491	tyrosine-protein kinase src42a-like isoform 1	GO:0006810	transport	P
contig11491	tyrosine-protein kinase src42a-like isoform 1	GO:0000166	nucleotide binding	F
contig11491	tyrosine-protein kinase src42a-like isoform 1	GO:0005515	protein binding	F
contig05167	tyrosine-protein kinase shark	GO:0007165	signal transduction	P
contig05167	tyrosine-protein kinase shark	GO:0006950	response to stress	P
contig05167	tyrosine-protein kinase shark	GO:0006464	cellular protein modification process	P
contig05167	tyrosine-protein kinase shark	GO:0000003	reproduction	P
contig05167	tyrosine-protein kinase shark	GO:0016043	cellular component organization	P
contig05167	tyrosine-protein kinase shark	GO:0009653	anatomical structure morphogenesis	P
contig05167	tyrosine-protein kinase shark	GO:0030154	cell differentiation	P
contig05167	tyrosine-protein kinase shark	GO:0005737	cytoplasm	C
contig05167	tyrosine-protein kinase shark	GO:0050789	regulation of biological process	P
contig05167	tyrosine-protein kinase shark	GO:0016049	cell growth	P
contig05167	tyrosine-protein kinase shark	GO:0009790	embryo development	P
contig05167	tyrosine-protein kinase shark	GO:0004672	protein kinase activity	F
contig05167	tyrosine-protein kinase shark	GO:0006810	transport	P
contig05167	tyrosine-protein kinase shark	GO:0000166	nucleotide binding	F
contig01334	tyrosine-protein kinase pr2	GO:0004672	protein kinase activity	F
contig01334	tyrosine-protein kinase pr2	GO:0006464	cellular protein modification process	P
contig01334	tyrosine-protein kinase pr2	GO:0009653	anatomical structure morphogenesis	P
contig01334	tyrosine-protein kinase pr2	GO:0008219	cell death	P
contig01334	tyrosine-protein kinase pr2	GO:0007275	multicellular organismal development	P
contig01334	tyrosine-protein kinase pr2	GO:0000166	nucleotide binding	F
contig02836	tyrosine-protein kinase btk29a	GO:0007275	multicellular organismal development	P
contig02836	tyrosine-protein kinase btk29a	GO:0007610	behavior	P
contig02836	tyrosine-protein kinase btk29a	GO:0009653	anatomical structure morphogenesis	P
contig02836	tyrosine-protein kinase btk29a	GO:0004672	protein kinase activity	F
contig02836	tyrosine-protein kinase btk29a	GO:0000003	reproduction	P
contig02836	tyrosine-protein kinase btk29a	GO:0008289	lipid binding	F
contig02836	tyrosine-protein kinase btk29a	GO:0050789	regulation of biological process	P
contig02836	tyrosine-protein kinase btk29a	GO:0007010	cytoskeleton organization	P
contig02836	tyrosine-protein kinase btk29a	GO:0005737	cytoplasm	C
contig02836	tyrosine-protein kinase btk29a	GO:0005576	extracellular region	C
contig02836	tyrosine-protein kinase btk29a	GO:0009790	embryo development	P
contig02836	tyrosine-protein kinase btk29a	GO:0007165	signal transduction	P
contig02836	tyrosine-protein kinase btk29a	GO:0006950	response to stress	P
contig02836	tyrosine-protein kinase btk29a	GO:0006464	cellular protein modification process	P
contig02836	tyrosine-protein kinase btk29a	GO:0009058	biosynthetic process	P
contig02836	tyrosine-protein kinase btk29a	GO:0006259	DNA metabolic process	P
contig02836	tyrosine-protein kinase btk29a	GO:0007049	cell cycle	P
contig02836	tyrosine-protein kinase btk29a	GO:0006810	transport	P
contig02836	tyrosine-protein kinase btk29a	GO:0016043	cellular component organization	P
contig02836	tyrosine-protein kinase btk29a	GO:0006996	organelle organization	P
contig02836	tyrosine-protein kinase btk29a	GO:0005886	plasma membrane	C
contig02836	tyrosine-protein kinase btk29a	GO:0000166	nucleotide binding	F
contig01926	tyrosine non-receptor type nt6	GO:0008092	cytoskeletal protein binding	F
contig01926	tyrosine non-receptor type nt6	GO:0005856	cytoskeleton	C
contig01926	tyrosine non-receptor type nt6	GO:0004721	phosphoprotein phosphatase activity	F
contig01926	tyrosine non-receptor type nt6	GO:0005737	cytoplasm	C
contig01926	tyrosine non-receptor type nt6	GO:0005623	cell	C
contig01926	tyrosine non-receptor type nt6	GO:0006519	NA	NA
contig04862	tyrosine hydroxylase	GO:0007275	multicellular organismal development	P
contig04862	tyrosine hydroxylase	GO:0008152	metabolic process	P
contig04862	tyrosine hydroxylase	GO:0007610	behavior	P
contig04862	tyrosine hydroxylase	GO:0050789	regulation of biological process	P
contig04862	tyrosine hydroxylase	GO:0006519	NA	NA
contig04862	tyrosine hydroxylase	GO:0000003	reproduction	P
contig04862	tyrosine hydroxylase	GO:0009605	response to external stimulus	P
contig04862	tyrosine hydroxylase	GO:0006950	response to stress	P
contig04862	tyrosine hydroxylase	GO:0003824	catalytic activity	F
contig04862	tyrosine hydroxylase	GO:0009628	response to abiotic stimulus	P
contig04862	tyrosine hydroxylase	GO:0005488	binding	F
contig04862	tyrosine hydroxylase	GO:0009058	biosynthetic process	P
contig02832	tyrosine aminotransferase	GO:0005488	binding	F
contig02832	tyrosine aminotransferase	GO:0009058	biosynthetic process	P
contig02832	tyrosine aminotransferase	GO:0006519	NA	NA
contig02832	tyrosine aminotransferase	GO:0016740	transferase activity	F
contig02832	tyrosine aminotransferase	GO:0003824	catalytic activity	F
contig02832	tyrosine aminotransferase	GO:0008152	metabolic process	P
contig02832	tyrosine aminotransferase	GO:0019748	secondary metabolic process	P
contig02386	type iii alcohol dehydrogenase	GO:0005488	binding	F
contig02386	type iii alcohol dehydrogenase	GO:0003824	catalytic activity	F
contig02386	type iii alcohol dehydrogenase	GO:0005739	mitochondrion	C
contig02386	type iii alcohol dehydrogenase	GO:0006810	transport	P
contig02386	type iii alcohol dehydrogenase	GO:0008152	metabolic process	P
contig01641	two a-associated protein of 42kda	GO:0030154	cell differentiation	P
contig01641	two a-associated protein of 42kda	GO:0007275	multicellular organismal development	P
contig01641	two a-associated protein of 42kda	GO:0007165	signal transduction	P
contig01593	twisted gastrulation	GO:0009790	embryo development	P
contig01593	twisted gastrulation	GO:0030246	carbohydrate binding	F
contig01593	twisted gastrulation	GO:0007165	signal transduction	P
contig01593	twisted gastrulation	GO:0008152	metabolic process	P
contig01593	twisted gastrulation	GO:0050789	regulation of biological process	P
contig01593	twisted gastrulation	GO:0005576	extracellular region	C
contig00043	twinfilin	GO:0050789	regulation of biological process	P
contig00043	twinfilin	GO:0007010	cytoskeleton organization	P
contig00043	twinfilin	GO:0007267	cell-cell signaling	P
contig00043	twinfilin	GO:0005856	cytoskeleton	C
contig00043	twinfilin	GO:0009653	anatomical structure morphogenesis	P
contig00043	twinfilin	GO:0007275	multicellular organismal development	P
contig00043	twinfilin	GO:0016043	cellular component organization	P
contig00043	twinfilin	GO:0000003	reproduction	P
contig00043	twinfilin	GO:0030154	cell differentiation	P
contig00043	twinfilin	GO:0004672	protein kinase activity	F
contig00043	twinfilin	GO:0005737	cytoplasm	C
contig00043	twinfilin	GO:0003779	actin binding	F
contig00043	twinfilin	GO:0006810	transport	P
contig00043	twinfilin	GO:0005886	plasma membrane	C
contig00416	twenty- isoform b	GO:0006950	response to stress	P
contig00416	twenty- isoform b	GO:0009607	response to biotic stimulus	P
contig00416	twenty- isoform b	GO:0050789	regulation of biological process	P
contig00416	twenty- isoform b	GO:0006412	translation	P
contig00416	twenty- isoform b	GO:0007610	behavior	P
contig00179	tumor susceptibility gene 101 protein	GO:0009653	anatomical structure morphogenesis	P
contig00179	tumor susceptibility gene 101 protein	GO:0007275	multicellular organismal development	P
contig00179	tumor susceptibility gene 101 protein	GO:0007165	signal transduction	P
contig00179	tumor susceptibility gene 101 protein	GO:0016043	cellular component organization	P
contig00179	tumor susceptibility gene 101 protein	GO:0006464	cellular protein modification process	P
contig00179	tumor susceptibility gene 101 protein	GO:0050789	regulation of biological process	P
contig00179	tumor susceptibility gene 101 protein	GO:0040007	growth	P
contig00179	tumor susceptibility gene 101 protein	GO:0005515	protein binding	F
contig00179	tumor susceptibility gene 101 protein	GO:0015031	protein transport	P
contig00179	tumor susceptibility gene 101 protein	GO:0044403	symbiosis, encompassing mutualism through parasitism	P
contig03317	tumor suppressor candidate 4	GO:0009653	anatomical structure morphogenesis	P
contig03317	tumor suppressor candidate 4	GO:0016043	cellular component organization	P
contig03317	tumor suppressor candidate 4	GO:0030154	cell differentiation	P
contig03317	tumor suppressor candidate 4	GO:0007275	multicellular organismal development	P
contig03317	tumor suppressor candidate 4	GO:0006810	transport	P
contig03317	tumor suppressor candidate 4	GO:0003674	molecular_function	F
contig04114	tudor domain-containing protein 3-like	GO:0030154	cell differentiation	P
contig04114	tudor domain-containing protein 3-like	GO:0007267	cell-cell signaling	P
contig07392	tudor domain-containing protein 1-like	GO:0005488	binding	F
contig03207	tubulin-specific chaperone e	GO:0007267	cell-cell signaling	P
contig03207	tubulin-specific chaperone e	GO:0030154	cell differentiation	P
contig03207	tubulin-specific chaperone e	GO:0007275	multicellular organismal development	P
contig03207	tubulin-specific chaperone e	GO:0007010	cytoskeleton organization	P
contig03207	tubulin-specific chaperone e	GO:0016043	cellular component organization	P
contig03207	tubulin-specific chaperone e	GO:0050789	regulation of biological process	P
contig03207	tubulin-specific chaperone e	GO:0040007	growth	P
contig03207	tubulin-specific chaperone e	GO:0005737	cytoplasm	C
contig04373	tubulin-specific chaperone c	GO:0019538	protein metabolic process	P
contig04373	tubulin-specific chaperone c	GO:0005829	cytosol	C
contig04373	tubulin-specific chaperone c	GO:0005856	cytoskeleton	C
contig04373	tubulin-specific chaperone c	GO:0043234	protein complex	C
contig04373	tubulin-specific chaperone c	GO:0005515	protein binding	F
contig04373	tubulin-specific chaperone c	GO:0030154	cell differentiation	P
contig04373	tubulin-specific chaperone c	GO:0007275	multicellular organismal development	P
contig04373	tubulin-specific chaperone c	GO:0009653	anatomical structure morphogenesis	P
contig04373	tubulin-specific chaperone c	GO:0016043	cellular component organization	P
contig04373	tubulin-specific chaperone c	GO:0006139	nucleobase-containing compound metabolic process	P
contig04373	tubulin-specific chaperone c	GO:0009056	catabolic process	P
contig04373	tubulin-specific chaperone c	GO:0005929	cilium	C
contig04373	tubulin-specific chaperone c	GO:0016787	hydrolase activity	F
contig05369	tubulin-specific chaperone b (tubulin folding cofactor b)	GO:0005856	cytoskeleton	C
contig09500	tubulin-specific chaperone	GO:0050789	regulation of biological process	P
contig09500	tubulin-specific chaperone	GO:0019725	cellular homeostasis	P
contig09500	tubulin-specific chaperone	GO:0000166	nucleotide binding	F
contig09500	tubulin-specific chaperone	GO:0005737	cytoplasm	C
contig09500	tubulin-specific chaperone	GO:0003824	catalytic activity	F
contig09500	tubulin-specific chaperone	GO:0008152	metabolic process	P
contig00780	tubulin beta-1 chain	GO:0005856	cytoskeleton	C
contig00780	tubulin beta-1 chain	GO:0043234	protein complex	C
contig00780	tubulin beta-1 chain	GO:0007010	cytoskeleton organization	P
contig00780	tubulin beta-1 chain	GO:0007049	cell cycle	P
contig00780	tubulin beta-1 chain	GO:0016043	cellular component organization	P
contig00780	tubulin beta-1 chain	GO:0006139	nucleobase-containing compound metabolic process	P
contig00780	tubulin beta-1 chain	GO:0009056	catabolic process	P
contig00780	tubulin beta-1 chain	GO:0008150	biological_process	P
contig00780	tubulin beta-1 chain	GO:0016787	hydrolase activity	F
contig00780	tubulin beta-1 chain	GO:0007275	multicellular organismal development	P
contig00780	tubulin beta-1 chain	GO:0005198	structural molecule activity	F
contig00780	tubulin beta-1 chain	GO:0005737	cytoplasm	C
contig00780	tubulin beta-1 chain	GO:0000166	nucleotide binding	F
contig01786	tubulin beta chain	GO:0030154	cell differentiation	P
contig01786	tubulin beta chain	GO:0007275	multicellular organismal development	P
contig01786	tubulin beta chain	GO:0005515	protein binding	F
contig01786	tubulin beta chain	GO:0007010	cytoskeleton organization	P
contig01786	tubulin beta chain	GO:0007049	cell cycle	P
contig01786	tubulin beta chain	GO:0005856	cytoskeleton	C
contig01786	tubulin beta chain	GO:0043234	protein complex	C
contig01786	tubulin beta chain	GO:0000166	nucleotide binding	F
contig01786	tubulin beta chain	GO:0006139	nucleobase-containing compound metabolic process	P
contig01786	tubulin beta chain	GO:0009056	catabolic process	P
contig01786	tubulin beta chain	GO:0005737	cytoplasm	C
contig01786	tubulin beta chain	GO:0016043	cellular component organization	P
contig01786	tubulin beta chain	GO:0006996	organelle organization	P
contig01786	tubulin beta chain	GO:0005488	binding	F
contig01786	tubulin beta chain	GO:0016787	hydrolase activity	F
contig01786	tubulin beta chain	GO:0008150	biological_process	P
contig01786	tubulin beta chain	GO:0019538	protein metabolic process	P
contig01786	tubulin beta chain	GO:0005198	structural molecule activity	F
contig12322	tsc22 domain member 1	GO:0007275	multicellular organismal development	P
contig12322	tsc22 domain member 1	GO:0050789	regulation of biological process	P
contig12322	tsc22 domain member 1	GO:0016049	cell growth	P
contig12322	tsc22 domain member 1	GO:0007165	signal transduction	P
contig12322	tsc22 domain member 1	GO:0009653	anatomical structure morphogenesis	P
contig12322	tsc22 domain member 1	GO:0030154	cell differentiation	P
contig12322	tsc22 domain member 1	GO:0006350	NA	NA
contig12322	tsc22 domain member 1	GO:0008219	cell death	P
contig12322	tsc22 domain member 1	GO:0000003	reproduction	P
contig12322	tsc22 domain member 1	GO:0016043	cellular component organization	P
contig12322	tsc22 domain member 1	GO:0005737	cytoplasm	C
contig12322	tsc22 domain member 1	GO:0008283	cell proliferation	P
contig12322	tsc22 domain member 1	GO:0003700	sequence-specific DNA binding transcription factor activity	F
contig12322	tsc22 domain member 1	GO:0005515	protein binding	F
contig12322	tsc22 domain member 1	GO:0005654	nucleoplasm	C
contig12322	tsc22 domain member 1	GO:0043234	protein complex	C
contig03830	tryz_drome ame: full=trypsin zeta flags: precursor	GO:0005576	extracellular region	C
contig03830	tryz_drome ame: full=trypsin zeta flags: precursor	GO:0019538	protein metabolic process	P
contig03830	tryz_drome ame: full=trypsin zeta flags: precursor	GO:0009056	catabolic process	P
contig03830	tryz_drome ame: full=trypsin zeta flags: precursor	GO:0008233	peptidase activity	F
contig04856	tryt_droer ame: full=trypsin theta flags: precursor	GO:0016787	hydrolase activity	F
contig00671	tryptophanyl-trna isoform b	GO:0005737	cytoplasm	C
contig00671	tryptophanyl-trna isoform b	GO:0003824	catalytic activity	F
contig00671	tryptophanyl-trna isoform b	GO:0006139	nucleobase-containing compound metabolic process	P
contig00671	tryptophanyl-trna isoform b	GO:0006412	translation	P
contig00671	tryptophanyl-trna isoform b	GO:0006519	NA	NA
contig00671	tryptophanyl-trna isoform b	GO:0000166	nucleotide binding	F
contig00671	tryptophanyl-trna isoform b	GO:0030154	cell differentiation	P
contig00671	tryptophanyl-trna isoform b	GO:0007275	multicellular organismal development	P
contig11069	trypsin-related protease	GO:0008233	peptidase activity	F
contig11069	trypsin-related protease	GO:0019538	protein metabolic process	P
contig11069	trypsin-related protease	GO:0009056	catabolic process	P
contig04596	trypsin-like serine protease precursor	GO:0005576	extracellular region	C
contig04596	trypsin-like serine protease precursor	GO:0008233	peptidase activity	F
contig04596	trypsin-like serine protease precursor	GO:0019538	protein metabolic process	P
contig04596	trypsin-like serine protease precursor	GO:0009056	catabolic process	P
contig06710	trypsin-like serine protease precursor	GO:0005576	extracellular region	C
contig06710	trypsin-like serine protease precursor	GO:0008233	peptidase activity	F
contig06710	trypsin-like serine protease precursor	GO:0019538	protein metabolic process	P
contig06710	trypsin-like serine protease precursor	GO:0009056	catabolic process	P
contig06907	trypsin-like proteinase t2a precursor	GO:0003824	catalytic activity	F
contig04394	tryp_sarbu ame: full=trypsin flags: precursor	GO:0005615	extracellular space	C
contig04394	tryp_sarbu ame: full=trypsin flags: precursor	GO:0008150	biological_process	P
contig04394	tryp_sarbu ame: full=trypsin flags: precursor	GO:0019538	protein metabolic process	P
contig04394	tryp_sarbu ame: full=trypsin flags: precursor	GO:0009056	catabolic process	P
contig04394	tryp_sarbu ame: full=trypsin flags: precursor	GO:0008233	peptidase activity	F
contig04849	trydg_drome ame: full=trypsin delta gamma flags: precursor	GO:0005615	extracellular space	C
contig04849	trydg_drome ame: full=trypsin delta gamma flags: precursor	GO:0019538	protein metabolic process	P
contig04849	trydg_drome ame: full=trypsin delta gamma flags: precursor	GO:0009056	catabolic process	P
contig04849	trydg_drome ame: full=trypsin delta gamma flags: precursor	GO:0008233	peptidase activity	F
contig03941	trya_droer ame: full=trypsin alpha flags: precursor	GO:0005576	extracellular region	C
contig03941	trya_droer ame: full=trypsin alpha flags: precursor	GO:0019538	protein metabolic process	P
contig03941	trya_droer ame: full=trypsin alpha flags: precursor	GO:0009056	catabolic process	P
contig03941	trya_droer ame: full=trypsin alpha flags: precursor	GO:0008233	peptidase activity	F
contig06131	troponin t	GO:0007275	multicellular organismal development	P
contig06131	troponin t	GO:0009653	anatomical structure morphogenesis	P
contig06131	troponin t	GO:0030154	cell differentiation	P
contig06131	troponin t	GO:0007010	cytoskeleton organization	P
contig06131	troponin t	GO:0005509	calcium ion binding	F
contig06131	troponin t	GO:0005856	cytoskeleton	C
contig06131	troponin t	GO:0005737	cytoplasm	C
contig06131	troponin t	GO:0043234	protein complex	C
contig06131	troponin t	GO:0019725	cellular homeostasis	P
contig06131	troponin t	GO:0007005	mitochondrion organization	P
contig06131	troponin t	GO:0008092	cytoskeletal protein binding	F
contig10893	troponin invertebrate	GO:0007275	multicellular organismal development	P
contig10893	troponin invertebrate	GO:0009653	anatomical structure morphogenesis	P
contig10893	troponin invertebrate	GO:0030154	cell differentiation	P
contig10893	troponin invertebrate	GO:0007010	cytoskeleton organization	P
contig10893	troponin invertebrate	GO:0005509	calcium ion binding	F
contig10893	troponin invertebrate	GO:0005856	cytoskeleton	C
contig10893	troponin invertebrate	GO:0005737	cytoplasm	C
contig10893	troponin invertebrate	GO:0043234	protein complex	C
contig10893	troponin invertebrate	GO:0019725	cellular homeostasis	P
contig10893	troponin invertebrate	GO:0007005	mitochondrion organization	P
contig10893	troponin invertebrate	GO:0008092	cytoskeletal protein binding	F
contig10901	troponin invertebrate	GO:0007275	multicellular organismal development	P
contig10901	troponin invertebrate	GO:0009653	anatomical structure morphogenesis	P
contig10901	troponin invertebrate	GO:0030154	cell differentiation	P
contig10901	troponin invertebrate	GO:0007010	cytoskeleton organization	P
contig10901	troponin invertebrate	GO:0005509	calcium ion binding	F
contig10901	troponin invertebrate	GO:0005856	cytoskeleton	C
contig10901	troponin invertebrate	GO:0005737	cytoplasm	C
contig10901	troponin invertebrate	GO:0043234	protein complex	C
contig10901	troponin invertebrate	GO:0019725	cellular homeostasis	P
contig10901	troponin invertebrate	GO:0007005	mitochondrion organization	P
contig10901	troponin invertebrate	GO:0008092	cytoskeletal protein binding	F
contig03157	troponin i	GO:0006996	organelle organization	P
contig03157	troponin i	GO:0009653	anatomical structure morphogenesis	P
[truncated: 33,720 more rows]
