# Supplementary material for: Analysis of the Olive Fruit Fly Bactrocera oleae Transcriptome and Phylogenetic Classification of the Major Detoxification Gene Families
Source: PLoS One. 2013 Jun 18;8(6):e66533. doi: 10.1371/journal.pone.0066533 (PMC3688913; doi:10.1371/journal.pone.0066533)
Supplement: Table S3 — Distribution of putative enzymes in KEGG pathways. (XLSX) [file pone.0066533.s007.xlsx]

## Sheet: Sheet1
Pathway	Seqs in Pathway	Enzyme	Enzyme ID	Nr of Seqs	Seqs	PathwayId
C5-Branched dibasic acid metabolism	4	succinate---CoA ligase (ADP-forming)	ec:6.2.1.5	4	contig00083, contig00301, contig07048, contig01047	path:map00660
Glycolysis / Gluconeogenesis	47	6-phosphofructokinase	ec:2.7.1.11	2	contig00181, contig08561	path:map00010
Glycolysis / Gluconeogenesis	47	phosphoenolpyruvate carboxykinase (GTP)	ec:4.1.1.32	1	contig00645	path:map00010
Glycolysis / Gluconeogenesis	47	glucose-6-phosphate isomerase	ec:5.3.1.9	1	contig01965	path:map00010
Glycolysis / Gluconeogenesis	47	triose-phosphate isomerase	ec:5.3.1.1	1	contig01802	path:map00010
Glycolysis / Gluconeogenesis	47	hexokinase	ec:2.7.1.1	2	contig04821, contig00290	path:map00010
Glycolysis / Gluconeogenesis	47	phosphopyruvate hydratase	ec:4.2.1.11	1	contig00574	path:map00010
Glycolysis / Gluconeogenesis	47	aldose 1-epimerase	ec:5.1.3.3	2	contig00265, contig08289	path:map00010
Glycolysis / Gluconeogenesis	47	alcohol dehydrogenase (NADP+)	ec:1.1.1.2	1	contig01945	path:map00010
Glycolysis / Gluconeogenesis	47	alcohol dehydrogenase	ec:1.1.1.1	7	contig00111, contig01659, contig02029, contig03652, contig03680, contig01155, contig03637	path:map00010
Glycolysis / Gluconeogenesis	47	fructose-bisphosphatase	ec:3.1.3.11	3	contig11748, contig03345, contig11681	path:map00010
Glycolysis / Gluconeogenesis	47	acetate---CoA ligase	ec:6.2.1.1	1	contig03358	path:map00010
Glycolysis / Gluconeogenesis	47	phosphoglycerate kinase	ec:2.7.2.3	1	contig00703	path:map00010
Glycolysis / Gluconeogenesis	47	dihydrolipoyllysine-residue acetyltransferase	ec:2.3.1.12	3	contig07021, contig00012, contig00494	path:map00010
Glycolysis / Gluconeogenesis	47	aldehyde dehydrogenase (NAD+)	ec:1.2.1.3	7	contig11969, contig00775, contig01521, contig03770, contig03911, contig06238, contig11406	path:map00010
Glycolysis / Gluconeogenesis	47	fructose-bisphosphate aldolase	ec:4.1.2.13	1	contig11584	path:map00010
Glycolysis / Gluconeogenesis	47	L-lactate dehydrogenase	ec:1.1.1.27	1	contig00880	path:map00010
Glycolysis / Gluconeogenesis	47	pyruvate dehydrogenase (acetyl-transferring)	ec:1.2.4.1	4	contig02072, contig00509, contig06897, contig08544	path:map00010
Glycolysis / Gluconeogenesis	47	dihydrolipoyl dehydrogenase	ec:1.8.1.4	1	contig00233	path:map00010
Glycolysis / Gluconeogenesis	47	glyceraldehyde-3-phosphate dehydrogenase (phosphorylating)	ec:1.2.1.12	3	contig01448, contig01821, contig02097	path:map00010
Glycolysis / Gluconeogenesis	47	phosphoglucomutase	ec:5.4.2.2	1	contig00584	path:map00010
Glycolysis / Gluconeogenesis	47	phosphoglycerate mutase	ec:5.4.2.1	3	contig00112, contig00100, contig00584	path:map00010
Glycolysis / Gluconeogenesis	47	pyruvate kinase	ec:2.7.1.40	1	contig07766	path:map00010
Ether lipid metabolism	15	1-alkyl-2-acetylglycerophosphocholine esterase	ec:3.1.1.47	1	contig01030	path:map00565
Ether lipid metabolism	15	phosphatidate phosphatase	ec:3.1.3.4	6	contig08288, contig12208, contig05034, contig07252, contig05018, contig06044	path:map00565
Ether lipid metabolism	15	alkylglycerone-phosphate synthase	ec:2.5.1.26	1	contig04502	path:map00565
Ether lipid metabolism	15	ethanolaminephosphotransferase	ec:2.7.8.1	2	contig06715, contig09628	path:map00565
Ether lipid metabolism	15	phospholipase A2	ec:3.1.1.4	5	contig00276, contig06074, contig02547, contig01964, contig07390	path:map00565
Starch and sucrose metabolism	47	glucose-6-phosphate isomerase	ec:5.3.1.9	1	contig01965	path:map00500
Starch and sucrose metabolism	47	hexokinase	ec:2.7.1.1	2	contig04821, contig00290	path:map00500
Starch and sucrose metabolism	47	alpha-amylase	ec:3.2.1.1	1	contig02901	path:map00500
Starch and sucrose metabolism	47	amylo-alpha-1,6-glucosidase	ec:3.2.1.33	1	contig00908	path:map00500
Starch and sucrose metabolism	47	beta-glucuronidase	ec:3.2.1.31	5	contig05075, contig05353, contig00930, contig01261, contig02889	path:map00500
Starch and sucrose metabolism	47	alpha,alpha-trehalase	ec:3.2.1.28	1	contig04410	path:map00500
Starch and sucrose metabolism	47	alpha-glucosidase	ec:3.2.1.20	13	contig01364, contig04948, contig04198, contig00289, contig00197, contig09048, contig00203, contig00217, contig02414, contig02217, contig01680, contig05826, contig02559	path:map00500
Starch and sucrose metabolism	47	UTP---glucose-1-phosphate uridylyltransferase	ec:2.7.7.9	2	contig00302, contig09702	path:map00500
Starch and sucrose metabolism	47	trehalose-phosphatase	ec:3.1.3.12	5	contig00719, contig03034, contig03062, contig00877, contig01798	path:map00500
Starch and sucrose metabolism	47	4-alpha-glucanotransferase	ec:2.4.1.25	1	contig00908	path:map00500
Starch and sucrose metabolism	47	1,4-alpha-glucan branching enzyme	ec:2.4.1.18	1	contig05480	path:map00500
Starch and sucrose metabolism	47	glucuronosyltransferase	ec:2.4.1.17	9	contig02020, contig01371, contig10753, contig12125, contig00467, contig00496, contig01274, contig06708, contig04142	path:map00500
Starch and sucrose metabolism	47	alpha,alpha-trehalose-phosphate synthase (UDP-forming)	ec:2.4.1.15	1	contig00719	path:map00500
Starch and sucrose metabolism	47	glycogen(starch) synthase	ec:2.4.1.11	2	contig05680, contig01490	path:map00500
Starch and sucrose metabolism	47	levansucrase	ec:2.4.1.10	1	contig01658	path:map00500
Starch and sucrose metabolism	47	UDP-glucose 6-dehydrogenase	ec:1.1.1.22	2	contig00102, contig02276	path:map00500
Starch and sucrose metabolism	47	phosphoglucomutase	ec:5.4.2.2	1	contig00584	path:map00500
Cutin, suberine and wax biosynthesis	2	diacylglycerol O-acyltransferase	ec:2.3.1.20	2	contig02311, contig06575	path:map00073
Glycerophospholipid metabolism	31	glycerophosphodiester phosphodiesterase	ec:3.1.4.46	1	contig02436	path:map00564
Glycerophospholipid metabolism	31	phosphatidylserine decarboxylase	ec:4.1.1.65	1	contig02890	path:map00564
Glycerophospholipid metabolism	31	phospholipase A1	ec:3.1.1.32	4	contig09649, contig03434, contig01628, contig02825	path:map00564
Glycerophospholipid metabolism	31	glycerol-3-phosphate dehydrogenase (NAD+)	ec:1.1.1.8	2	contig02197, contig00060	path:map00564
Glycerophospholipid metabolism	31	phosphatidate cytidylyltransferase	ec:2.7.7.41	1	contig06942	path:map00564
Glycerophospholipid metabolism	31	1-acylglycerol-3-phosphate O-acyltransferase	ec:2.3.1.51	3	contig01704, contig00323, contig02352	path:map00564
Glycerophospholipid metabolism	31	glycerol-3-phosphate 1-O-acyltransferase	ec:2.3.1.15	1	contig03431	path:map00564
Glycerophospholipid metabolism	31	phosphatidate phosphatase	ec:3.1.3.4	6	contig08288, contig12208, contig05034, contig07252, contig05018, contig06044	path:map00564
Glycerophospholipid metabolism	31	diacylglycerol kinase (ATP dependent)	ec:2.7.1.107	2	contig03459, contig04204	path:map00564
Glycerophospholipid metabolism	31	ethanolaminephosphotransferase	ec:2.7.8.1	2	contig06715, contig09628	path:map00564
Glycerophospholipid metabolism	31	glycerol-3-phosphate dehydrogenase	ec:1.1.5.3	1	contig01240	path:map00564
Glycerophospholipid metabolism	31	ethanolamine kinase	ec:2.7.1.82	1	contig05889	path:map00564
Glycerophospholipid metabolism	31	lysophospholipase	ec:3.1.1.5	1	contig09531	path:map00564
Glycerophospholipid metabolism	31	phospholipase A2	ec:3.1.1.4	5	contig00276, contig06074, contig02547, contig01964, contig07390	path:map00564
Glycerophospholipid metabolism	31	choline kinase	ec:2.7.1.32	1	contig05889	path:map00564
Glycosylphosphatidylinositol(GPI)-anchor biosynthesis	2	phosphatidylinositol N-acetylglucosaminyltransferase	ec:2.4.1.198	2	contig03644, contig07879	path:map00563
Synthesis and degradation of ketone bodies	4	3-oxoacid CoA-transferase	ec:2.8.3.5	1	contig01550	path:map00072
Synthesis and degradation of ketone bodies	4	hydroxymethylglutaryl-CoA lyase	ec:4.1.3.4	1	contig01995	path:map00072
Synthesis and degradation of ketone bodies	4	acetyl-CoA C-acetyltransferase	ec:2.3.1.9	1	contig00887	path:map00072
Synthesis and degradation of ketone bodies	4	3-hydroxybutyrate dehydrogenase	ec:1.1.1.30	1	contig01061	path:map00072
Fatty acid metabolism	35	long-chain-enoyl-CoA hydratase	ec:4.2.1.74	2	contig04063, contig07972	path:map00071
Fatty acid metabolism	35	enoyl-CoA hydratase	ec:4.2.1.17	4	contig00248, contig01626, contig00844, contig04063	path:map00071
Fatty acid metabolism	35	alcohol dehydrogenase	ec:1.1.1.1	7	contig00111, contig01659, contig02029, contig03652, contig03680, contig01155, contig03637	path:map00071
Fatty acid metabolism	35	long-chain-fatty-acid---CoA ligase	ec:6.2.1.3	7	contig04005, contig06688, contig03357, contig10166, contig08318, contig09485, contig00572	path:map00071
Fatty acid metabolism	35	carnitine O-palmitoyltransferase	ec:2.3.1.21	1	contig03363	path:map00071
Fatty acid metabolism	35	acetyl-CoA C-acyltransferase	ec:2.3.1.16	2	contig00324, contig04141	path:map00071
Fatty acid metabolism	35	aldehyde dehydrogenase (NAD+)	ec:1.2.1.3	7	contig11969, contig00775, contig01521, contig03770, contig03911, contig06238, contig11406	path:map00071
Fatty acid metabolism	35	acetyl-CoA C-acetyltransferase	ec:2.3.1.9	1	contig00887	path:map00071
Fatty acid metabolism	35	3-hydroxyacyl-CoA dehydrogenase	ec:1.1.1.35	3	contig00915, contig01313, contig04063	path:map00071
Fatty acid metabolism	35	long-chain-3-hydroxyacyl-CoA dehydrogenase	ec:1.1.1.211	3	contig00324, contig04063, contig07972	path:map00071
Fatty acid metabolism	35	dodecenoyl-CoA isomerase	ec:5.3.3.8	3	contig02661, contig00947, contig03133	path:map00071
Inositol phosphate metabolism	35	phosphoinositide phospholipase C	ec:3.1.4.11	4	contig00479, contig02276, contig01637, contig04250	path:map00562
Inositol phosphate metabolism	35	triose-phosphate isomerase	ec:5.3.1.1	1	contig01802	path:map00562
Inositol phosphate metabolism	35	inositol oxygenase	ec:1.13.99.1	5	contig07712, contig08383, contig11233, contig09199, contig10911	path:map00562
Inositol phosphate metabolism	35	phosphatidylinositol-3-phosphatase	ec:3.1.3.64	1	contig07646	path:map00562
Inositol phosphate metabolism	35	inositol-polyphosphate 5-phosphatase	ec:3.1.3.56	1	contig02583	path:map00562
Inositol phosphate metabolism	35	inositol-phosphate phosphatase	ec:3.1.3.25	9	contig01643, contig08452, contig08825, contig09691, contig11062, contig11666, contig11684, contig01425, contig01801	path:map00562
Inositol phosphate metabolism	35	phosphatidylinositol-4-phosphate 3-kinase	ec:2.7.1.154	4	contig06765, contig06395, contig06402, contig06021	path:map00562
Inositol phosphate metabolism	35	phosphatidylinositol-4,5-bisphosphate 3-kinase	ec:2.7.1.153	4	contig06765, contig06395, contig06402, contig06021	path:map00562
Inositol phosphate metabolism	35	inositol-polyphosphate multikinase	ec:2.7.1.151	1	contig01654	path:map00562
Inositol phosphate metabolism	35	1-phosphatidylinositol-3-phosphate 5-kinase	ec:2.7.1.150	1	contig10749	path:map00562
Inositol phosphate metabolism	35	inositol-tetrakisphosphate 5-kinase	ec:2.7.1.140	1	contig01654	path:map00562
Inositol phosphate metabolism	35	phosphatidylinositol 3-kinase	ec:2.7.1.137	4	contig06765, contig06395, contig06402, contig06021	path:map00562
Inositol phosphate metabolism	35	inositol-trisphosphate 3-kinase	ec:2.7.1.127	3	contig01236, contig01654, contig00790	path:map00562
Inositol phosphate metabolism	35	malonate-semialdehyde dehydrogenase (acetylating)	ec:1.2.1.18	2	contig06089, contig03511	path:map00562
Inositol phosphate metabolism	35	inositol-3-phosphate synthase	ec:5.5.1.4	1	contig02678	path:map00562
Inositol phosphate metabolism	35	1-phosphatidylinositol-4-phosphate 5-kinase	ec:2.7.1.68	2	contig10817, contig10749	path:map00562
Inositol phosphate metabolism	35	1-phosphatidylinositol 4-kinase	ec:2.7.1.67	2	contig00384, contig01889	path:map00562
Glycerolipid metabolism	39	lipoprotein lipase	ec:3.1.1.34	1	contig01933	path:map00561
Glycerolipid metabolism	39	alcohol dehydrogenase (NADP+)	ec:1.1.1.2	1	contig01945	path:map00561
Glycerolipid metabolism	39	1-acylglycerol-3-phosphate O-acyltransferase	ec:2.3.1.51	3	contig01704, contig00323, contig02352	path:map00561
Glycerolipid metabolism	39	diacylglycerol O-acyltransferase	ec:2.3.1.20	2	contig02311, contig06575	path:map00561
Glycerolipid metabolism	39	glycerol-3-phosphate 1-O-acyltransferase	ec:2.3.1.15	1	contig03431	path:map00561
Glycerolipid metabolism	39	phosphatidate phosphatase	ec:3.1.3.4	6	contig08288, contig12208, contig05034, contig07252, contig05018, contig06044	path:map00561
Glycerolipid metabolism	39	aldehyde dehydrogenase (NAD+)	ec:1.2.1.3	7	contig11969, contig00775, contig01521, contig03770, contig03911, contig06238, contig11406	path:map00561
Glycerolipid metabolism	39	diacylglycerol kinase (ATP dependent)	ec:2.7.1.107	2	contig03459, contig04204	path:map00561
Glycerolipid metabolism	39	aldehyde reductase	ec:1.1.1.21	2	contig01896, contig03393	path:map00561
Glycerolipid metabolism	39	triacylglycerol lipase	ec:3.1.1.3	12	contig05535, contig08270, contig03087, contig01142, contig01524, contig10041, contig00627, contig01168, contig03434, contig01628, contig00304, contig02825	path:map00561
Glycerolipid metabolism	39	glycerol kinase	ec:2.7.1.30	2	contig00525, contig04940	path:map00561
Novobiocin biosynthesis	2	tyrosine transaminase	ec:2.6.1.5	1	contig02832	path:map00401
Novobiocin biosynthesis	2	aspartate transaminase	ec:2.6.1.1	1	contig00484	path:map00401
Phenylalanine, tyrosine and tryptophan biosynthesis	3	phenylalanine 4-monooxygenase	ec:1.14.16.1	1	contig00406	path:map00400
Phenylalanine, tyrosine and tryptophan biosynthesis	3	tyrosine transaminase	ec:2.6.1.5	1	contig02832	path:map00400
Phenylalanine, tyrosine and tryptophan biosynthesis	3	aspartate transaminase	ec:2.6.1.1	1	contig00484	path:map00400
Cyanoamino acid metabolism	7	asparaginase	ec:3.5.1.1	4	contig02705, contig04767, contig05084, contig08178	path:map00460
Cyanoamino acid metabolism	7	glycine hydroxymethyltransferase	ec:2.1.2.1	1	contig00173	path:map00460
Cyanoamino acid metabolism	7	nitrilase	ec:3.5.5.1	2	contig00674, contig02096	path:map00460
Isoquinoline alkaloid biosynthesis	9	aromatic-L-amino-acid decarboxylase	ec:4.1.1.28	3	contig05372, contig11272, contig02278	path:map00950
Isoquinoline alkaloid biosynthesis	9	primary-amine oxidase	ec:1.4.3.21	1	contig04729	path:map00950
Isoquinoline alkaloid biosynthesis	9	tyrosinase	ec:1.14.18.1	2	contig02081, contig01992	path:map00950
Isoquinoline alkaloid biosynthesis	9	tyrosine 3-monooxygenase	ec:1.14.16.2	1	contig04862	path:map00950
Isoquinoline alkaloid biosynthesis	9	catechol oxidase	ec:1.10.3.1	1	contig01992	path:map00950
Isoquinoline alkaloid biosynthesis	9	tyrosine transaminase	ec:2.6.1.5	1	contig02832	path:map00950
Isoquinoline alkaloid biosynthesis	9	aspartate transaminase	ec:2.6.1.1	1	contig00484	path:map00950
Benzoate degradation	8	enoyl-CoA hydratase	ec:4.2.1.17	4	contig00248, contig01626, contig00844, contig04063	path:map00362
Benzoate degradation	8	acetyl-CoA C-acyltransferase	ec:2.3.1.16	2	contig00324, contig04141	path:map00362
Benzoate degradation	8	acetyl-CoA C-acetyltransferase	ec:2.3.1.9	1	contig00887	path:map00362
Benzoate degradation	8	acetaldehyde dehydrogenase (acetylating)	ec:1.2.1.10	1	contig01521	path:map00362
Phenylalanine metabolism	17	aromatic-L-amino-acid decarboxylase	ec:4.1.1.28	3	contig05372, contig11272, contig02278	path:map00360
Phenylalanine metabolism	17	enoyl-CoA hydratase	ec:4.2.1.17	4	contig00248, contig01626, contig00844, contig04063	path:map00360
Phenylalanine metabolism	17	primary-amine oxidase	ec:1.4.3.21	1	contig04729	path:map00360
Phenylalanine metabolism	17	peroxidase	ec:1.11.1.7	4	contig01582, contig00496, contig01274, contig07479	path:map00360
Phenylalanine metabolism	17	amidase	ec:3.5.1.4	1	contig03235	path:map00360
Phenylalanine metabolism	17	phenylalanine 4-monooxygenase	ec:1.14.16.1	1	contig00406	path:map00360
Phenylalanine metabolism	17	4-hydroxyphenylpyruvate dioxygenase	ec:1.13.11.27	1	contig00534	path:map00360
Phenylalanine metabolism	17	tyrosine transaminase	ec:2.6.1.5	1	contig02832	path:map00360
Phenylalanine metabolism	17	aspartate transaminase	ec:2.6.1.1	1	contig00484	path:map00360
T cell receptor signaling pathway	9	phosphoprotein phosphatase	ec:3.1.3.16	6	contig00943, contig10814, contig00431, contig00839, contig02190, contig03667	path:map04660
T cell receptor signaling pathway	9	non-specific protein-tyrosine kinase	ec:2.7.10.2	3	contig11491, contig05167, contig05195	path:map04660
Glycine, serine and threonine metabolism	42	aminomethyltransferase	ec:2.1.2.10	2	contig01857, contig06624	path:map00260
Glycine, serine and threonine metabolism	42	D-amino-acid oxidase	ec:1.4.3.3	3	contig02008, contig06025, contig07894	path:map00260
Glycine, serine and threonine metabolism	42	cystathionine beta-synthase	ec:4.2.1.22	2	contig01355, contig02953	path:map00260
Glycine, serine and threonine metabolism	42	primary-amine oxidase	ec:1.4.3.21	1	contig04729	path:map00260
Glycine, serine and threonine metabolism	42	threonine ammonia-lyase	ec:4.3.1.19	1	contig03286	path:map00260
Glycine, serine and threonine metabolism	42	alcohol dehydrogenase	ec:1.1.1.1	7	contig00111, contig01659, contig02029, contig03652, contig03680, contig01155, contig03637	path:map00260
Glycine, serine and threonine metabolism	42	glycine hydroxymethyltransferase	ec:2.1.2.1	1	contig00173	path:map00260
Glycine, serine and threonine metabolism	42	glycine N-methyltransferase	ec:2.1.1.20	1	contig03118	path:map00260
Glycine, serine and threonine metabolism	42	glycine dehydrogenase (decarboxylating)	ec:1.4.4.2	3	contig05269, contig08454, contig09242	path:map00260
Glycine, serine and threonine metabolism	42	5-aminolevulinate synthase	ec:2.3.1.37	1	contig00360	path:map00260
Glycine, serine and threonine metabolism	42	glycine C-acetyltransferase	ec:2.3.1.29	1	contig00652	path:map00260
Glycine, serine and threonine metabolism	42	phosphoglycerate dehydrogenase	ec:1.1.1.95	3	contig06508, contig06509, contig08871	path:map00260
Glycine, serine and threonine metabolism	42	phosphoserine phosphatase ec:3.1.3.30 Deleted entry ec:3.1.3.31 nucleotidase	ec:3.1.3.3	1	contig00698	path:map00260
Glycine, serine and threonine metabolism	42	cystathionine gamma-lyase	ec:4.4.1.1	3	contig03331, contig02071, contig11578	path:map00260
Glycine, serine and threonine metabolism	42	choline dehydrogenase	ec:1.1.99.1	5	contig00060, contig08066, contig00234, contig05265, contig07117	path:map00260
Glycine, serine and threonine metabolism	42	phosphoserine transaminase	ec:2.6.1.52	1	contig01395	path:map00260
Glycine, serine and threonine metabolism	42	serine---pyruvate transaminase	ec:2.6.1.51	1	contig00650	path:map00260
Glycine, serine and threonine metabolism	42	dihydrolipoyl dehydrogenase	ec:1.8.1.4	1	contig00233	path:map00260
Glycine, serine and threonine metabolism	42	alanine---glyoxylate transaminase	ec:2.6.1.44	1	contig00650	path:map00260
Glycine, serine and threonine metabolism	42	phosphoglycerate mutase	ec:5.4.2.1	3	contig00112, contig00100, contig00584	path:map00260
Glycine, serine and threonine metabolism	42	L-threonine aldolase	ec:4.1.2.5	1	contig00955	path:map00260
Steroid biosynthesis	2	sterol esterase	ec:3.1.1.13	1	contig00304	path:map00100
Steroid biosynthesis	2	methylsterol monooxygenase	ec:1.14.13.72	1	contig01192	path:map00100
Vitamin B6 metabolism	3	pyridoxal 5'-phosphate synthase	ec:1.4.3.5	1	contig03928	path:map00750
Vitamin B6 metabolism	3	phosphoserine transaminase	ec:2.6.1.52	1	contig01395	path:map00750
Vitamin B6 metabolism	3	pyridoxal kinase	ec:2.7.1.35	1	contig01823	path:map00750
Phosphatidylinositol signaling system	31	phosphoinositide phospholipase C	ec:3.1.4.11	4	contig00479, contig02276, contig01637, contig04250	path:map04070
Phosphatidylinositol signaling system	31	phosphatidylinositol-3-phosphatase	ec:3.1.3.64	1	contig07646	path:map04070
Phosphatidylinositol signaling system	31	protein kinase C	ec:2.7.11.13	2	contig04980, contig03893	path:map04070
Phosphatidylinositol signaling system	31	inositol-polyphosphate 5-phosphatase	ec:3.1.3.56	1	contig02583	path:map04070
Phosphatidylinositol signaling system	31	inositol-phosphate phosphatase	ec:3.1.3.25	9	contig01643, contig08452, contig08825, contig09691, contig11062, contig11666, contig11684, contig01425, contig01801	path:map04070
Phosphatidylinositol signaling system	31	phosphatidate cytidylyltransferase	ec:2.7.7.41	1	contig06942	path:map04070
Phosphatidylinositol signaling system	31	phosphatidylinositol-4-phosphate 3-kinase	ec:2.7.1.154	4	contig06765, contig06395, contig06402, contig06021	path:map04070
Phosphatidylinositol signaling system	31	phosphatidylinositol-4,5-bisphosphate 3-kinase	ec:2.7.1.153	4	contig06765, contig06395, contig06402, contig06021	path:map04070
Phosphatidylinositol signaling system	31	1-phosphatidylinositol-3-phosphate 5-kinase	ec:2.7.1.150	1	contig10749	path:map04070
Phosphatidylinositol signaling system	31	inositol-tetrakisphosphate 5-kinase	ec:2.7.1.140	1	contig01654	path:map04070
Phosphatidylinositol signaling system	31	phosphatidylinositol 3-kinase	ec:2.7.1.137	4	contig06765, contig06395, contig06402, contig06021	path:map04070
Phosphatidylinositol signaling system	31	inositol-trisphosphate 3-kinase	ec:2.7.1.127	3	contig01236, contig01654, contig00790	path:map04070
Phosphatidylinositol signaling system	31	diacylglycerol kinase (ATP dependent)	ec:2.7.1.107	2	contig03459, contig04204	path:map04070
Phosphatidylinositol signaling system	31	1-phosphatidylinositol-4-phosphate 5-kinase	ec:2.7.1.68	2	contig10817, contig10749	path:map04070
Phosphatidylinositol signaling system	31	1-phosphatidylinositol 4-kinase	ec:2.7.1.67	2	contig00384, contig01889	path:map04070
Butanoate metabolism	18	glutamate decarboxylase	ec:4.1.1.15	1	contig02571	path:map00650
Butanoate metabolism	18	enoyl-CoA hydratase	ec:4.2.1.17	4	contig00248, contig01626, contig00844, contig04063	path:map00650
Butanoate metabolism	18	3-oxoacid CoA-transferase	ec:2.8.3.5	1	contig01550	path:map00650
Butanoate metabolism	18	hydroxymethylglutaryl-CoA lyase	ec:4.1.3.4	1	contig01995	path:map00650
Butanoate metabolism	18	acetyl-CoA C-acetyltransferase	ec:2.3.1.9	1	contig00887	path:map00650
Butanoate metabolism	18	acetoacetyl-CoA reductase	ec:1.1.1.36	1	contig00915	path:map00650
Butanoate metabolism	18	3-hydroxyacyl-CoA dehydrogenase	ec:1.1.1.35	3	contig00915, contig01313, contig04063	path:map00650
Butanoate metabolism	18	3-hydroxybutyrate dehydrogenase	ec:1.1.1.30	1	contig01061	path:map00650
Butanoate metabolism	18	pyruvate dehydrogenase (acetyl-transferring)	ec:1.2.4.1	4	contig02072, contig00509, contig06897, contig08544	path:map00650
Butanoate metabolism	18	succinate-semialdehyde dehydrogenase (NAD+)	ec:1.2.1.24	1	contig00551	path:map00650
Butanoate metabolism	18	acetaldehyde dehydrogenase (acetylating)	ec:1.2.1.10	1	contig01521	path:map00650
Butanoate metabolism	18	4-aminobutyrate transaminase	ec:2.6.1.19	1	contig00237	path:map00650
Fatty acid elongation	13	long-chain-enoyl-CoA hydratase	ec:4.2.1.74	2	contig04063, contig07972	path:map00062
Fatty acid elongation	13	enoyl-CoA hydratase	ec:4.2.1.17	4	contig00248, contig01626, contig00844, contig04063	path:map00062
Fatty acid elongation	13	acetyl-CoA C-acyltransferase	ec:2.3.1.16	2	contig00324, contig04141	path:map00062
Fatty acid elongation	13	3-hydroxyacyl-CoA dehydrogenase	ec:1.1.1.35	3	contig00915, contig01313, contig04063	path:map00062
Fatty acid elongation	13	long-chain-3-hydroxyacyl-CoA dehydrogenase	ec:1.1.1.211	3	contig00324, contig04063, contig07972	path:map00062
Fatty acid elongation	13	palmitoyl[protein] hydrolase	ec:3.1.2.22	3	contig01176, contig10436, contig08358	path:map00062
Fatty acid elongation	13	trans-2-enoyl-CoA reductase (NADPH)	ec:1.3.1.38	1	contig01158	path:map00062
Fatty acid biosynthesis	5	acetyl-CoA carboxylase	ec:6.4.1.2	1	contig01325	path:map00061
Fatty acid biosynthesis	5	3-oxoacyl-[acyl-carrier-protein] reductase	ec:1.1.1.100	2	contig00502, contig01534	path:map00061
Fatty acid biosynthesis	5	fatty-acyl-CoA synthase	ec:2.3.1.86	1	contig04005	path:map00061
Fatty acid biosynthesis	5	beta-ketoacyl-[acyl-carrier-protein] synthase I	ec:2.3.1.41	2	contig00502, contig01534	path:map00061
Fatty acid biosynthesis	5	[acyl-carrier-protein] S-malonyltransferase	ec:2.3.1.39	3	contig01842, contig00502, contig01534	path:map00061
Fatty acid biosynthesis	5	biotin carboxylase	ec:6.3.4.14	1	contig01325	path:map00061
Fatty acid biosynthesis	5	oleoyl-[acyl-carrier-protein] hydrolase	ec:3.1.2.14	2	contig00502, contig01534	path:map00061
Peptidoglycan biosynthesis	6	phospho-N-acetylmuramoyl-pentapeptide-transferase	ec:2.7.8.13	1	contig00872	path:map00550
Peptidoglycan biosynthesis	6	UDP-N-acetylmuramate dehydrogenase	ec:1.1.1.158	5	contig05698, contig03997, contig07182, contig04502, contig03923	path:map00550
Flavone and flavonol biosynthesis	5	beta-glucuronidase	ec:3.2.1.31	5	contig05075, contig05353, contig00930, contig01261, contig02889	path:map00944
Selenocompound metabolism	7	selenide, water dikinase	ec:2.7.9.3	2	contig00753, contig00862	path:map00450
Selenocompound metabolism	7	cystathionine gamma-lyase	ec:4.4.1.1	3	contig03331, contig02071, contig11578	path:map00450
Selenocompound metabolism	7	methionine---tRNA ligase	ec:6.1.1.10	1	contig06556	path:map00450
Selenocompound metabolism	7	thioredoxin-disulfide reductase	ec:1.8.1.9	1	contig00914	path:map00450
Phenylpropanoid biosynthesis	4	peroxidase	ec:1.11.1.7	4	contig01582, contig00496, contig01274, contig07479	path:map00940
DDT degradation	6	DDT-dehydrochlorinase	ec:4.5.1.1	6	contig04676, contig05054, contig05366, contig05481, contig06712, contig09901	path:map00351
Tyrosine metabolism	23	fumarylacetoacetase	ec:3.7.1.2	1	contig00882	path:map00350
Tyrosine metabolism	23	aromatic-L-amino-acid decarboxylase	ec:4.1.1.28	3	contig05372, contig11272, contig02278	path:map00350
Tyrosine metabolism	23	primary-amine oxidase	ec:1.4.3.21	1	contig04729	path:map00350
Tyrosine metabolism	23	L-dopachrome isomerase	ec:5.3.3.12	1	contig00604	path:map00350
Tyrosine metabolism	23	alcohol dehydrogenase	ec:1.1.1.1	7	contig00111, contig01659, contig02029, contig03652, contig03680, contig01155, contig03637	path:map00350
Tyrosine metabolism	23	tyrosinase	ec:1.14.18.1	2	contig02081, contig01992	path:map00350
Tyrosine metabolism	23	tyrosine 3-monooxygenase	ec:1.14.16.2	1	contig04862	path:map00350
Tyrosine metabolism	23	homogentisate 1,2-dioxygenase	ec:1.13.11.5	2	contig04868, contig06511	path:map00350
Tyrosine metabolism	23	catechol oxidase	ec:1.10.3.1	1	contig01992	path:map00350
Tyrosine metabolism	23	4-hydroxyphenylpyruvate dioxygenase	ec:1.13.11.27	1	contig00534	path:map00350
Tyrosine metabolism	23	maleylacetoacetate isomerase	ec:5.2.1.2	2	contig06452, contig05537	path:map00350
Tyrosine metabolism	23	tyrosine transaminase	ec:2.6.1.5	1	contig02832	path:map00350
Tyrosine metabolism	23	aspartate transaminase	ec:2.6.1.1	1	contig00484	path:map00350
Tetracycline biosynthesis	1	acetyl-CoA carboxylase	ec:6.4.1.2	1	contig01325	path:map00253
Alanine, aspartate and glutamate metabolism	34	argininosuccinate synthase	ec:6.3.4.5	1	contig01201	path:map00250
Alanine, aspartate and glutamate metabolism	34	adenylosuccinate synthase	ec:6.3.4.4	1	contig02592	path:map00250
Alanine, aspartate and glutamate metabolism	34	glutamate synthase (NADH)	ec:1.4.1.14	2	contig10224, contig10333	path:map00250
Alanine, aspartate and glutamate metabolism	34	glutamate synthase (NADPH)	ec:1.4.1.13	2	contig10224, contig10333	path:map00250
Alanine, aspartate and glutamate metabolism	34	glutamate decarboxylase	ec:4.1.1.15	1	contig02571	path:map00250
Alanine, aspartate and glutamate metabolism	34	1-pyrroline-5-carboxylate dehydrogenase	ec:1.5.1.12	2	contig01596, contig04115	path:map00250
Alanine, aspartate and glutamate metabolism	34	D-aspartate oxidase	ec:1.4.3.1	3	contig02008, contig06025, contig07894	path:map00250
Alanine, aspartate and glutamate metabolism	34	amidophosphoribosyltransferase	ec:2.4.2.14	1	contig00236	path:map00250
Alanine, aspartate and glutamate metabolism	34	glutaminase	ec:3.5.1.2	1	contig01571	path:map00250
Alanine, aspartate and glutamate metabolism	34	asparaginase	ec:3.5.1.1	4	contig02705, contig04767, contig05084, contig08178	path:map00250
Alanine, aspartate and glutamate metabolism	34	carbamoyl-phosphate synthase (glutamine-hydrolysing)	ec:6.3.5.5	3	contig03550, contig08673, contig00086	path:map00250
Alanine, aspartate and glutamate metabolism	34	asparagine synthase (glutamine-hydrolysing)	ec:6.3.5.4	2	contig10815, contig07990	path:map00250
Alanine, aspartate and glutamate metabolism	34	glutamate dehydrogenase [NAD(P)+]	ec:1.4.1.3	1	contig00060	path:map00250
Alanine, aspartate and glutamate metabolism	34	glutamate dehydrogenase	ec:1.4.1.2	1	contig00060	path:map00250
Alanine, aspartate and glutamate metabolism	34	adenylosuccinate lyase	ec:4.3.2.2	1	contig00720	path:map00250
Alanine, aspartate and glutamate metabolism	34	argininosuccinate lyase	ec:4.3.2.1	1	contig03944	path:map00250
Alanine, aspartate and glutamate metabolism	34	carbamoyl-phosphate synthase (ammonia)	ec:6.3.4.16	3	contig03550, contig08673, contig00086	path:map00250
Alanine, aspartate and glutamate metabolism	34	aspartate carbamoyltransferase	ec:2.1.3.2	3	contig03550, contig08673, contig00086	path:map00250
Alanine, aspartate and glutamate metabolism	34	alanine transaminase	ec:2.6.1.2	1	contig01723	path:map00250
Alanine, aspartate and glutamate metabolism	34	aspartate transaminase	ec:2.6.1.1	1	contig00484	path:map00250
Alanine, aspartate and glutamate metabolism	34	alanine---glyoxylate transaminase	ec:2.6.1.44	1	contig00650	path:map00250
Alanine, aspartate and glutamate metabolism	34	succinate-semialdehyde dehydrogenase (NAD+)	ec:1.2.1.24	1	contig00551	path:map00250
Alanine, aspartate and glutamate metabolism	34	glutamate---ammonia ligase	ec:6.3.1.2	3	contig01286, contig02665, contig05237	path:map00250
Alanine, aspartate and glutamate metabolism	34	4-aminobutyrate transaminase	ec:2.6.1.19	1	contig00237	path:map00250
Alanine, aspartate and glutamate metabolism	34	glutamine---fructose-6-phosphate transaminase (isomerizing)	ec:2.6.1.16	2	contig04299, contig06724	path:map00250
Riboflavin metabolism	13	tyrosinase	ec:1.14.18.1	2	contig02081, contig01992	path:map00740
Riboflavin metabolism	13	diaminohydroxyphosphoribosylaminopyrimidine deaminase	ec:3.5.4.26	1	contig03236	path:map00740
Riboflavin metabolism	13	acid phosphatase	ec:3.1.3.2	9	contig01911, contig02190, contig03667, contig07871, contig06910, contig08794, contig03161, contig01977, contig03429	path:map00740
Riboflavin metabolism	13	riboflavin kinase	ec:2.7.1.26	1	contig00425	path:map00740
Styrene degradation	8	fumarylacetoacetase	ec:3.7.1.2	1	contig00882	path:map00643
Styrene degradation	8	amidase	ec:3.5.1.4	1	contig03235	path:map00643
Styrene degradation	8	homogentisate 1,2-dioxygenase	ec:1.13.11.5	2	contig04868, contig06511	path:map00643
Styrene degradation	8	maleylacetoacetate isomerase	ec:5.2.1.2	2	contig06452, contig05537	path:map00643
Styrene degradation	8	nitrilase	ec:3.5.5.1	2	contig00674, contig02096	path:map00643
Ethylbenzene degradation	2	acetyl-CoA C-acyltransferase	ec:2.3.1.16	2	contig00324, contig04141	path:map00642
Propanoate metabolism	25	enoyl-CoA hydratase	ec:4.2.1.17	4	contig00248, contig01626, contig00844, contig04063	path:map00640
Propanoate metabolism	25	acetyl-CoA carboxylase	ec:6.4.1.2	1	contig01325	path:map00640
Propanoate metabolism	25	3-hydroxyisobutyryl-CoA hydrolase	ec:3.1.2.4	1	contig07967	path:map00640
Propanoate metabolism	25	succinate---CoA ligase (ADP-forming)	ec:6.2.1.5	4	contig00083, contig00301, contig07048, contig01047	path:map00640
Propanoate metabolism	25	succinate---CoA ligase (GDP-forming)	ec:6.2.1.4	3	contig00995, contig00301, contig00512	path:map00640
Propanoate metabolism	25	acetate---CoA ligase	ec:6.2.1.1	1	contig03358	path:map00640
Propanoate metabolism	25	aldehyde dehydrogenase (NAD+)	ec:1.2.1.3	7	contig11969, contig00775, contig01521, contig03770, contig03911, contig06238, contig11406	path:map00640
Propanoate metabolism	25	acetyl-CoA C-acetyltransferase	ec:2.3.1.9	1	contig00887	path:map00640
Propanoate metabolism	25	L-lactate dehydrogenase	ec:1.1.1.27	1	contig00880	path:map00640
Propanoate metabolism	25	methylmalonate-semialdehyde dehydrogenase (acylating)	ec:1.2.1.27	2	contig06089, contig03511	path:map00640
Propanoate metabolism	25	malonate-semialdehyde dehydrogenase (acetylating)	ec:1.2.1.18	2	contig06089, contig03511	path:map00640
Propanoate metabolism	25	4-aminobutyrate transaminase	ec:2.6.1.19	1	contig00237	path:map00640
Ascorbate and aldarate metabolism	26	glutathione dehydrogenase (ascorbate)	ec:1.8.5.1	3	contig04365, contig03200, contig04966	path:map00053
Ascorbate and aldarate metabolism	26	inositol oxygenase	ec:1.13.99.1	5	contig07712, contig08383, contig11233, contig09199, contig10911	path:map00053
Ascorbate and aldarate metabolism	26	aldehyde dehydrogenase (NAD+)	ec:1.2.1.3	7	contig11969, contig00775, contig01521, contig03770, contig03911, contig06238, contig11406	path:map00053
Ascorbate and aldarate metabolism	26	glucuronosyltransferase	ec:2.4.1.17	9	contig02020, contig01371, contig10753, contig12125, contig00467, contig00496, contig01274, contig06708, contig04142	path:map00053
Ascorbate and aldarate metabolism	26	UDP-glucose 6-dehydrogenase	ec:1.1.1.22	2	contig00102, contig02276	path:map00053
Galactose metabolism	29	6-phosphofructokinase	ec:2.7.1.11	2	contig00181, contig08561	path:map00052
Galactose metabolism	29	galactokinase	ec:2.7.1.6	2	contig00393, contig01321	path:map00052
Galactose metabolism	29	hexokinase	ec:2.7.1.1	2	contig04821, contig00290	path:map00052
Galactose metabolism	29	UDP-glucose 4-epimerase	ec:5.1.3.2	1	contig01598	path:map00052
Galactose metabolism	29	beta-galactosidase	ec:3.2.1.23	2	contig04834, contig05755	path:map00052
Galactose metabolism	29	alpha-glucosidase	ec:3.2.1.20	13	contig01364, contig04948, contig04198, contig00289, contig00197, contig09048, contig00203, contig00217, contig02414, contig02217, contig01680, contig05826, contig02559	path:map00052
Galactose metabolism	29	UTP---glucose-1-phosphate uridylyltransferase	ec:2.7.7.9	2	contig00302, contig09702	path:map00052
Galactose metabolism	29	UDP-glucose---hexose-1-phosphate uridylyltransferase	ec:2.7.7.12	1	contig00036	path:map00052
Galactose metabolism	29	N-acetylglucosamine-6-phosphate deacetylase	ec:3.5.1.25	1	contig00682	path:map00052
Galactose metabolism	29	aldehyde reductase	ec:1.1.1.21	2	contig01896, contig03393	path:map00052
Galactose metabolism	29	phosphoglucomutase	ec:5.4.2.2	1	contig00584	path:map00052
Fructose and mannose metabolism	27	6-phosphofructokinase	ec:2.7.1.11	2	contig00181, contig08561	path:map00051
Fructose and mannose metabolism	27	GDP-mannose 4,6-dehydratase	ec:4.2.1.47	1	contig00911	path:map00051
Fructose and mannose metabolism	27	mannose-6-phosphate isomerase	ec:5.3.1.8	3	contig02669, contig01329, contig06955	path:map00051
Fructose and mannose metabolism	27	triose-phosphate isomerase	ec:5.3.1.1	1	contig01802	path:map00051
Fructose and mannose metabolism	27	hexokinase	ec:2.7.1.1	2	contig04821, contig00290	path:map00051
Fructose and mannose metabolism	27	GDP-4-dehydro-D-rhamnose reductase	ec:1.1.1.187	1	contig02372	path:map00051
Fructose and mannose metabolism	27	fructose-2,6-bisphosphate 2-phosphatase	ec:3.1.3.46	1	contig01362	path:map00051
Fructose and mannose metabolism	27	fructose-bisphosphatase	ec:3.1.3.11	3	contig11748, contig03345, contig11681	path:map00051
Fructose and mannose metabolism	27	mannose-1-phosphate guanylyltransferase	ec:2.7.7.13	2	contig01406, contig01495	path:map00051
Fructose and mannose metabolism	27	GDP-L-fucose synthase	ec:1.1.1.271	1	contig02372	path:map00051
Fructose and mannose metabolism	27	fructose-bisphosphate aldolase	ec:4.1.2.13	1	contig11584	path:map00051
Fructose and mannose metabolism	27	6-phosphofructo-2-kinase	ec:2.7.1.105	1	contig01362	path:map00051
Fructose and mannose metabolism	27	aldehyde reductase	ec:1.1.1.21	2	contig01896, contig03393	path:map00051
Fructose and mannose metabolism	27	L-iditol 2-dehydrogenase	ec:1.1.1.14	6	contig00004, contig06733, contig10000, contig10001, contig10931, contig06994	path:map00051
Fructose and mannose metabolism	27	phosphomannomutase	ec:5.4.2.8	2	contig03124, contig08256	path:map00051
Biosynthesis of ansamycins	1	transketolase	ec:2.2.1.1	1	contig02783	path:map01051
Phosphonate and phosphinate metabolism	2	ethanolaminephosphotransferase	ec:2.7.8.1	2	contig06715, contig09628	path:map00440
Caprolactam degradation	7	enoyl-CoA hydratase	ec:4.2.1.17	4	contig00248, contig01626, contig00844, contig04063	path:map00930
Caprolactam degradation	7	alcohol dehydrogenase (NADP+)	ec:1.1.1.2	1	contig01945	path:map00930
Caprolactam degradation	7	3-hydroxyacyl-CoA dehydrogenase	ec:1.1.1.35	3	contig00915, contig01313, contig04063	path:map00930
PI3K-Akt signaling pathway	4	phosphatidylinositol-4,5-bisphosphate 3-kinase	ec:2.7.1.153	4	contig06765, contig06395, contig06402, contig06021	path:map04151
Histidine metabolism	10	aromatic-L-amino-acid decarboxylase	ec:4.1.1.28	3	contig05372, contig11272, contig02278	path:map00340
Histidine metabolism	10	aldehyde dehydrogenase (NAD+)	ec:1.2.1.3	7	contig11969, contig00775, contig01521, contig03770, contig03911, contig06238, contig11406	path:map00340
mTOR signaling pathway	8	mitogen-activated protein kinase	ec:2.7.11.24	2	contig01581, contig02858	path:map04150
mTOR signaling pathway	8	cAMP-dependent protein kinase	ec:2.7.11.11	2	contig01679, contig01563	path:map04150
mTOR signaling pathway	8	phosphatidylinositol-4,5-bisphosphate 3-kinase	ec:2.7.1.153	4	contig06765, contig06395, contig06402, contig06021	path:map04150
Retinol metabolism	17	alcohol dehydrogenase	ec:1.1.1.1	7	contig00111, contig01659, contig02029, contig03652, contig03680, contig01155, contig03637	path:map00830
Retinol metabolism	17	glucuronosyltransferase	ec:2.4.1.17	9	contig02020, contig01371, contig10753, contig12125, contig00467, contig00496, contig01274, contig06708, contig04142	path:map00830
Retinol metabolism	17	retinal dehydrogenase	ec:1.2.1.36	1	contig03911	path:map00830
Pyrimidine metabolism	79	CTP synthase	ec:6.3.4.2	1	contig00280	path:map00240
Pyrimidine metabolism	79	dihydropyrimidine dehydrogenase (NADP+)	ec:1.3.1.2	1	contig03696	path:map00240
Pyrimidine metabolism	79	dihydropyrimidine dehydrogenase (NAD+)	ec:1.3.1.1	1	contig03696	path:map00240
Pyrimidine metabolism	79	pseudouridylate synthase	ec:4.2.1.70	3	contig06612, contig00763, contig04236	path:map00240
Pyrimidine metabolism	79	orotidine-5'-phosphate decarboxylase	ec:4.1.1.23	1	contig00518	path:map00240
Pyrimidine metabolism	79	dTMP kinase	ec:2.7.4.9	1	contig04153	path:map00240
Pyrimidine metabolism	79	nucleoside-diphosphate kinase	ec:2.7.4.6	4	contig08339, contig06156, contig00127, contig04696	path:map00240
Pyrimidine metabolism	79	beta-ureidopropionase ec:3.5.1.60 N-(long-chain-acyl)ethanolamine deacylase	ec:3.5.1.6	1	contig01239	path:map00240
Pyrimidine metabolism	79	orotate phosphoribosyltransferase	ec:2.4.2.10	1	contig00518	path:map00240
Pyrimidine metabolism	79	carbamoyl-phosphate synthase (glutamine-hydrolysing)	ec:6.3.5.5	3	contig03550, contig08673, contig00086	path:map00240
Pyrimidine metabolism	79	thymidylate synthase	ec:2.1.1.45	1	contig02864	path:map00240
Pyrimidine metabolism	79	polyribonucleotide nucleotidyltransferase	ec:2.7.7.8	1	contig05743	path:map00240
Pyrimidine metabolism	79	DNA-directed DNA polymerase	ec:2.7.7.7	7	contig03389, contig02065, contig07609, contig02677, contig00284, contig06213, contig04291	path:map00240
Pyrimidine metabolism	79	DNA-directed RNA polymerase	ec:2.7.7.6	27	contig09548, contig04404, contig06788, contig08780, contig05626, contig05343, contig08054, contig06679, contig09260, contig02940, contig07547, contig02057, contig02765, contig08823, contig01031, contig03223, contig00782, contig04745, contig02566, contig03453, contig06367, contig02894, contig00722, contig06372, contig05843, contig06661, contig02479	path:map00240
Pyrimidine metabolism	79	cytidine deaminase	ec:3.5.4.5	1	contig06376	path:map00240
Pyrimidine metabolism	79	cytosine deaminase	ec:3.5.4.1	1	contig07084	path:map00240
Pyrimidine metabolism	79	uracil phosphoribosyltransferase	ec:2.4.2.9	1	contig03311	path:map00240
Pyrimidine metabolism	79	uridine phosphorylase	ec:2.4.2.3	4	contig00455, contig06753, contig06373, contig10906	path:map00240
Pyrimidine metabolism	79	purine-nucleoside phosphorylase	ec:2.4.2.1	2	contig00510, contig04337	path:map00240
Pyrimidine metabolism	79	ribonucleoside-diphosphate reductase	ec:1.17.4.1	2	contig01054, contig09333	path:map00240
Pyrimidine metabolism	79	dihydroorotate dehydrogenase (quinone)	ec:1.3.5.2	1	contig01652	path:map00240
Pyrimidine metabolism	79	5'-nucleotidase	ec:3.1.3.5	3	contig03037, contig01509, contig03391	path:map00240
Pyrimidine metabolism	79	nucleoside-diphosphatase	ec:3.6.1.6	1	contig03391	path:map00240
Pyrimidine metabolism	79	dihydroorotase	ec:3.5.2.3	3	contig03550, contig08673, contig00086	path:map00240
Pyrimidine metabolism	79	dUTP diphosphatase	ec:3.6.1.23	1	contig02895	path:map00240
Pyrimidine metabolism	79	nucleoside-triphosphate diphosphatase	ec:3.6.1.19	1	contig06658	path:map00240
Pyrimidine metabolism	79	bis(5'-nucleosyl)-tetraphosphatase (asymmetrical)	ec:3.6.1.17	1	contig07219	path:map00240
Pyrimidine metabolism	79	UMP/CMP kinase	ec:2.7.4.14	1	contig01472	path:map00240
Pyrimidine metabolism	79	nucleoside-triphosphate---adenylate kinase	ec:2.7.4.10	3	contig07459, contig07467, contig06205	path:map00240
Pyrimidine metabolism	79	aspartate carbamoyltransferase	ec:2.1.3.2	3	contig03550, contig08673, contig00086	path:map00240
Pyrimidine metabolism	79	thioredoxin-disulfide reductase	ec:1.8.1.9	1	contig00914	path:map00240
Pyrimidine metabolism	79	uridine kinase	ec:2.7.1.48	5	contig05543, contig05661, contig01472, contig02858, contig11053	path:map00240
Pyrimidine metabolism	79	thymidine kinase	ec:2.7.1.21	1	contig03878	path:map00240
Thiamine metabolism	21	thiamine diphosphokinase	ec:2.7.6.2	2	contig02853, contig06454	path:map00730
Thiamine metabolism	21	cysteine desulfurase	ec:2.8.1.7	1	contig03331	path:map00730
Thiamine metabolism	21	nucleoside-triphosphatase	ec:3.6.1.15	18	contig08677, contig02252, contig06201, contig01069, contig08862, contig02138, contig00165, contig01077, contig08810, contig02098, contig03022, contig03625, contig03771, contig03283, contig05419, contig03189, contig03391, contig01808	path:map00730
Nitrotoluene degradation	3	arylamine N-acetyltransferase	ec:2.3.1.5	3	contig05765, contig03536, contig02693	path:map00633
Steroid hormone biosynthesis	11	testosterone 17beta-dehydrogenase	ec:1.1.1.63	1	contig00915	path:map00140
Steroid hormone biosynthesis	11	estradiol 17beta-dehydrogenase	ec:1.1.1.62	2	contig00915, contig04781	path:map00140
Steroid hormone biosynthesis	11	glucuronosyltransferase	ec:2.4.1.17	9	contig02020, contig01371, contig10753, contig12125, contig00467, contig00496, contig01274, contig06708, contig04142	path:map00140
Steroid hormone biosynthesis	11	3alpha(17beta)-hydroxysteroid dehydrogenase (NAD+)	ec:1.1.1.239	1	contig00915	path:map00140
Folate biosynthesis	16	6,7-dihydropteridine reductase	ec:1.5.1.34	1	contig03565	path:map00790
Folate biosynthesis	16	sepiapterin reductase (L-erythro-7,8-dihydrobiopterin forming)	ec:1.1.1.153	2	contig00825, contig02279	path:map00790
Folate biosynthesis	16	6-pyruvoyltetrahydropterin synthase	ec:4.2.3.12	1	contig04419	path:map00790
Folate biosynthesis	16	GTP cyclohydrolase I	ec:3.5.4.16	1	contig03367	path:map00790
Folate biosynthesis	16	tetrahydrofolate synthase	ec:6.3.2.17	1	contig02941	path:map00790
Folate biosynthesis	16	alkaline phosphatase	ec:3.1.3.1	9	contig00449, contig03993, contig00823, contig03225, contig03441, contig08250, contig07540, contig07778, contig06340	path:map00790
Folate biosynthesis	16	dihydrofolate reductase	ec:1.5.1.3	1	contig05048	path:map00790
Glyoxylate and dicarboxylate metabolism	25	hydroxypyruvate isomerase	ec:5.3.1.22	1	contig08166	path:map00630
Glyoxylate and dicarboxylate metabolism	25	catalase	ec:1.11.1.6	1	contig00734	path:map00630
Glyoxylate and dicarboxylate metabolism	25	glycine hydroxymethyltransferase	ec:2.1.2.1	1	contig00173	path:map00630
Glyoxylate and dicarboxylate metabolism	25	phosphoglycolate phosphatase	ec:3.1.3.18	5	contig03139, contig03646, contig03033, contig00245, contig04561	path:map00630
Glyoxylate and dicarboxylate metabolism	25	citrate (Si)-synthase	ec:2.3.3.1	1	contig00053	path:map00630
Glyoxylate and dicarboxylate metabolism	25	oxalyl-CoA decarboxylase	ec:4.1.1.8	1	contig02729	path:map00630
Glyoxylate and dicarboxylate metabolism	25	glyoxylate reductase (NADP+)	ec:1.1.1.79	4	contig08751, contig09091, contig12185, contig01070	path:map00630
Glyoxylate and dicarboxylate metabolism	25	acetyl-CoA C-acetyltransferase	ec:2.3.1.9	1	contig00887	path:map00630
Glyoxylate and dicarboxylate metabolism	25	malate dehydrogenase	ec:1.1.1.37	3	contig01416, contig00938, contig01218	path:map00630
Glyoxylate and dicarboxylate metabolism	25	acetoacetyl-CoA reductase	ec:1.1.1.36	1	contig00915	path:map00630
Glyoxylate and dicarboxylate metabolism	25	glutamate---ammonia ligase	ec:6.3.1.2	3	contig01286, contig02665, contig05237	path:map00630
Glyoxylate and dicarboxylate metabolism	25	aconitate hydratase	ec:4.2.1.3	3	contig00835, contig02324, contig00262	path:map00630
Glycosaminoglycan biosynthesis - heparan sulfate	3	galactosylgalactosylxylosylprotein 3-beta-glucuronosyltransferase	ec:2.4.1.135	1	contig01292	path:map00534
Glycosaminoglycan biosynthesis - heparan sulfate	3	xylosylprotein 4-beta-galactosyltransferase	ec:2.4.1.133	1	contig01808	path:map00534
Glycosaminoglycan biosynthesis - heparan sulfate	3	N-acetylglucosaminyl-proteoglycan 4-beta-glucuronosyltransferase	ec:2.4.1.225	1	contig07750	path:map00534
Glycosaminoglycan biosynthesis - heparan sulfate	3	glucuronosyl-N-acetylglucosaminyl-proteoglycan 4-alpha-N-acetylglucosaminyltransferase	ec:2.4.1.224	1	contig07750	path:map00534
Glycosaminoglycan biosynthesis - keratan sulfate	1	N-acetyllactosaminide beta-1,3-N-acetylglucosaminyltransferase	ec:2.4.1.149	1	contig04001	path:map00533
Glycosaminoglycan biosynthesis - chondroitin sulfate	2	galactosylgalactosylxylosylprotein 3-beta-glucuronosyltransferase	ec:2.4.1.135	1	contig01292	path:map00532
Glycosaminoglycan biosynthesis - chondroitin sulfate	2	xylosylprotein 4-beta-galactosyltransferase	ec:2.4.1.133	1	contig01808	path:map00532
Glycosaminoglycan degradation	11	N-acetylglucosamine-6-sulfatase	ec:3.1.6.14	1	contig02713	path:map00531
Glycosaminoglycan degradation	11	N-acetylgalactosamine-4-sulfatase	ec:3.1.6.12	1	contig01169	path:map00531
Glycosaminoglycan degradation	11	beta-N-acetylhexosaminidase	ec:3.2.1.52	2	contig03467, contig07862	path:map00531
Glycosaminoglycan degradation	11	beta-glucuronidase	ec:3.2.1.31	5	contig05075, contig05353, contig00930, contig01261, contig02889	path:map00531
Glycosaminoglycan degradation	11	beta-galactosidase	ec:3.2.1.23	2	contig04834, contig05755	path:map00531
Pentose and glucuronate interconversions	29	xylulokinase	ec:2.7.1.17	1	contig01871	path:map00040
Pentose and glucuronate interconversions	29	ribulose-phosphate 3-epimerase	ec:5.1.3.1	1	contig03036	path:map00040
Pentose and glucuronate interconversions	29	beta-glucuronidase	ec:3.2.1.31	5	contig05075, contig05353, contig00930, contig01261, contig02889	path:map00040
Pentose and glucuronate interconversions	29	UTP---glucose-1-phosphate uridylyltransferase	ec:2.7.7.9	2	contig00302, contig09702	path:map00040
Pentose and glucuronate interconversions	29	aldehyde dehydrogenase (NAD+)	ec:1.2.1.3	7	contig11969, contig00775, contig01521, contig03770, contig03911, contig06238, contig11406	path:map00040
Pentose and glucuronate interconversions	29	glucuronosyltransferase	ec:2.4.1.17	9	contig02020, contig01371, contig10753, contig12125, contig00467, contig00496, contig01274, contig06708, contig04142	path:map00040
Pentose and glucuronate interconversions	29	UDP-glucose 6-dehydrogenase	ec:1.1.1.22	2	contig00102, contig02276	path:map00040
Pentose and glucuronate interconversions	29	aldehyde reductase	ec:1.1.1.21	2	contig01896, contig03393	path:map00040
alpha-Linolenic acid metabolism	15	enoyl-CoA hydratase	ec:4.2.1.17	4	contig00248, contig01626, contig00844, contig04063	path:map00592
alpha-Linolenic acid metabolism	15	phospholipase A1	ec:3.1.1.32	4	contig09649, contig03434, contig01628, contig02825	path:map00592
alpha-Linolenic acid metabolism	15	acetyl-CoA C-acyltransferase	ec:2.3.1.16	2	contig00324, contig04141	path:map00592
alpha-Linolenic acid metabolism	15	phospholipase A2	ec:3.1.1.4	5	contig00276, contig06074, contig02547, contig01964, contig07390	path:map00592
Linoleic acid metabolism	5	phospholipase A2	ec:3.1.1.4	5	contig00276, contig06074, contig02547, contig01964, contig07390	path:map00591
Biosynthesis of unsaturated fatty acids	15	enoyl-CoA hydratase	ec:4.2.1.17	4	contig00248, contig01626, contig00844, contig04063	path:map01040
Biosynthesis of unsaturated fatty acids	15	3-oxoacyl-[acyl-carrier-protein] reductase	ec:1.1.1.100	2	contig00502, contig01534	path:map01040
Biosynthesis of unsaturated fatty acids	15	acetyl-CoA C-acyltransferase	ec:2.3.1.16	2	contig00324, contig04141	path:map01040
Biosynthesis of unsaturated fatty acids	15	stearoyl-CoA 9-desaturase	ec:1.14.19.1	5	contig01368, contig00687, contig00089, contig00801, contig04277	path:map01040
Biosynthesis of unsaturated fatty acids	15	long-chain-3-hydroxyacyl-CoA dehydrogenase	ec:1.1.1.211	3	contig00324, contig04063, contig07972	path:map01040
Biosynthesis of unsaturated fatty acids	15	trans-2-enoyl-CoA reductase (NADPH)	ec:1.3.1.38	1	contig01158	path:map01040
Arachidonic acid metabolism	20	leukotriene-A4 hydrolase	ec:3.3.2.6	1	contig00313	path:map00590
Arachidonic acid metabolism	20	soluble epoxide hydrolase	ec:3.3.2.10	1	contig08833	path:map00590
Arachidonic acid metabolism	20	glutathione peroxidase	ec:1.11.1.9	8	contig02315, contig04347, contig03695, contig09967, contig10085, contig10292, contig02175, contig05820	path:map00590
Arachidonic acid metabolism	20	carbonyl reductase (NADPH)	ec:1.1.1.184	4	contig02446, contig05500, contig02815, contig04489	path:map00590
Arachidonic acid metabolism	20	prostaglandin-endoperoxide synthase	ec:1.14.99.1	1	contig01582	path:map00590
Arachidonic acid metabolism	20	phospholipase A2	ec:3.1.1.4	5	contig00276, contig06074, contig02547, contig01964, contig07390	path:map00590
Taurine and hypotaurine metabolism	4	sulfinoalanine decarboxylase	ec:4.1.1.29	1	contig08229	path:map00430
Taurine and hypotaurine metabolism	4	glutamate decarboxylase	ec:4.1.1.15	1	contig02571	path:map00430
Taurine and hypotaurine metabolism	4	glutamate dehydrogenase	ec:1.4.1.2	1	contig00060	path:map00430
Taurine and hypotaurine metabolism	4	cysteine dioxygenase	ec:1.13.11.20	1	contig01093	path:map00430
Sulfur metabolism	3	sulfite oxidase	ec:1.8.3.1	1	contig06253	path:map00920
Sulfur metabolism	3	3'(2'),5'-bisphosphate nucleotidase	ec:3.1.3.7	2	contig01314, contig01643	path:map00920
Drug metabolism - other enzymes	52	dihydropyrimidine dehydrogenase (NADP+)	ec:1.3.1.2	1	contig03696	path:map00983
Drug metabolism - other enzymes	52	xanthine oxidase	ec:1.17.3.2	1	contig05698	path:map00983
Drug metabolism - other enzymes	52	beta-ureidopropionase ec:3.5.1.60 N-(long-chain-acyl)ethanolamine deacylase	ec:3.5.1.6	1	contig01239	path:map00983
Drug metabolism - other enzymes	52	orotate phosphoribosyltransferase	ec:2.4.2.10	1	contig00518	path:map00983
Drug metabolism - other enzymes	52	beta-glucuronidase	ec:3.2.1.31	5	contig05075, contig05353, contig00930, contig01261, contig02889	path:map00983
Drug metabolism - other enzymes	52	GMP synthase (glutamine-hydrolysing)	ec:6.3.5.2	1	contig01805	path:map00983
Drug metabolism - other enzymes	52	cytidine deaminase	ec:3.5.4.5	1	contig06376	path:map00983
Drug metabolism - other enzymes	52	uridine phosphorylase	ec:2.4.2.3	4	contig00455, contig06753, contig06373, contig10906	path:map00983
Drug metabolism - other enzymes	52	nucleoside-triphosphate diphosphatase	ec:3.6.1.19	1	contig06658	path:map00983
Drug metabolism - other enzymes	52	glucuronosyltransferase	ec:2.4.1.17	9	contig02020, contig01371, contig10753, contig12125, contig00467, contig00496, contig01274, contig06708, contig04142	path:map00983
Drug metabolism - other enzymes	52	arylamine N-acetyltransferase	ec:2.3.1.5	3	contig05765, contig03536, contig02693	path:map00983
Drug metabolism - other enzymes	52	carboxylesterase	ec:3.1.1.1	18	contig00535, contig00890, contig00118, contig02078, contig02730, contig02571, contig05078, contig00333, contig04866, contig00327, contig02152, contig07181, contig00532, contig00917, contig02371, contig01365, contig00369, contig00696	path:map00983
Drug metabolism - other enzymes	52	uridine kinase	ec:2.7.1.48	5	contig05543, contig05661, contig01472, contig02858, contig11053	path:map00983
Drug metabolism - other enzymes	52	thymidine kinase	ec:2.7.1.21	1	contig03878	path:map00983
Drug metabolism - cytochrome P450	58	alcohol dehydrogenase	ec:1.1.1.1	7	contig00111, contig01659, contig02029, contig03652, contig03680, contig01155, contig03637	path:map00982
Drug metabolism - cytochrome P450	58	flavin-containing monooxygenase	ec:1.14.13.8	6	contig01042, contig02277, contig02648, contig07999, contig11768, contig11851	path:map00982
Drug metabolism - cytochrome P450	58	glucuronosyltransferase	ec:2.4.1.17	9	contig02020, contig01371, contig10753, contig12125, contig00467, contig00496, contig01274, contig06708, contig04142	path:map00982
Drug metabolism - cytochrome P450	58	glutathione transferase	ec:2.5.1.18	36	contig06452, contig01569, contig03720, contig05537, contig04918, contig03846, contig03326, contig04496, contig04365, contig04676, contig05054, contig05366, contig05481, contig06712, contig09901, contig11771, contig02175, contig03074, contig03200, contig04449, contig04966, contig05667, contig09154, contig09162, contig09177, contig03198, contig03005, contig07254, contig07812, contig04774, contig109…	path:map00982
Arginine and proline metabolism	43	argininosuccinate synthase	ec:6.3.4.5	1	contig01201	path:map00330
Arginine and proline metabolism	43	adenosylmethionine decarboxylase	ec:4.1.1.50	1	contig00042	path:map00330
Arginine and proline metabolism	43	proline dehydrogenase	ec:1.5.99.8	1	contig02276	path:map00330
Arginine and proline metabolism	43	arginase	ec:3.5.3.1	1	contig00007	path:map00330
Arginine and proline metabolism	43	ornithine decarboxylase	ec:4.1.1.17	1	contig01683	path:map00330
Arginine and proline metabolism	43	1-pyrroline-5-carboxylate dehydrogenase	ec:1.5.1.12	2	contig01596, contig04115	path:map00330
Arginine and proline metabolism	43	D-amino-acid oxidase	ec:1.4.3.3	3	contig02008, contig06025, contig07894	path:map00330
Arginine and proline metabolism	43	amidase	ec:3.5.1.4	1	contig03235	path:map00330
Arginine and proline metabolism	43	glutaminase	ec:3.5.1.2	1	contig01571	path:map00330
Arginine and proline metabolism	43	glutamate dehydrogenase [NAD(P)+]	ec:1.4.1.3	1	contig00060	path:map00330
Arginine and proline metabolism	43	glutamate dehydrogenase	ec:1.4.1.2	1	contig00060	path:map00330
Arginine and proline metabolism	43	cytosine deaminase	ec:3.5.4.1	1	contig07084	path:map00330
Arginine and proline metabolism	43	glutamate 5-kinase	ec:2.7.2.11	1	contig04368	path:map00330
Arginine and proline metabolism	43	aminoacylase	ec:3.5.1.14	3	contig00817, contig02539, contig01474	path:map00330
Arginine and proline metabolism	43	aldehyde dehydrogenase (NAD+)	ec:1.2.1.3	7	contig11969, contig00775, contig01521, contig03770, contig03911, contig06238, contig11406	path:map00330
Arginine and proline metabolism	43	argininosuccinate lyase	ec:4.3.2.1	1	contig03944	path:map00330
Arginine and proline metabolism	43	carbamoyl-phosphate synthase (ammonia)	ec:6.3.4.16	3	contig03550, contig08673, contig00086	path:map00330
Arginine and proline metabolism	43	procollagen-proline dioxygenase	ec:1.14.11.2	3	contig06649, contig03465, contig02908	path:map00330
Arginine and proline metabolism	43	pyrroline-5-carboxylate reductase	ec:1.5.1.2	2	contig05632, contig00145	path:map00330
Arginine and proline metabolism	43	nitric-oxide synthase (NADPH dependent)	ec:1.14.13.39	1	contig00980	path:map00330
Arginine and proline metabolism	43	spermine synthase	ec:2.5.1.22	1	contig00781	path:map00330
Arginine and proline metabolism	43	spermidine synthase	ec:2.5.1.16	2	contig00781, contig01006	path:map00330
Arginine and proline metabolism	43	glutamate-5-semialdehyde dehydrogenase	ec:1.2.1.41	1	contig04368	path:map00330
Arginine and proline metabolism	43	aspartate transaminase	ec:2.6.1.1	1	contig00484	path:map00330
Arginine and proline metabolism	43	glutamate---ammonia ligase	ec:6.3.1.2	3	contig01286, contig02665, contig05237	path:map00330
Arginine and proline metabolism	43	ornithine aminotransferase	ec:2.6.1.13	1	contig00444	path:map00330
Arginine and proline metabolism	43	arginine kinase	ec:2.7.3.3	1	contig01097	path:map00330
Metabolism of xenobiotics by cytochrome P450	58	microsomal epoxide hydrolase	ec:3.3.2.9	2	contig01434, contig00562	path:map00980
Metabolism of xenobiotics by cytochrome P450	58	carbonyl reductase (NADPH)	ec:1.1.1.184	4	contig02446, contig05500, contig02815, contig04489	path:map00980
Metabolism of xenobiotics by cytochrome P450	58	alcohol dehydrogenase	ec:1.1.1.1	7	contig00111, contig01659, contig02029, contig03652, contig03680, contig01155, contig03637	path:map00980
Metabolism of xenobiotics by cytochrome P450	58	glucuronosyltransferase	ec:2.4.1.17	9	contig02020, contig01371, contig10753, contig12125, contig00467, contig00496, contig01274, contig06708, contig04142	path:map00980
Metabolism of xenobiotics by cytochrome P450	58	glutathione transferase	ec:2.5.1.18	36	contig06452, contig01569, contig03720, contig05537, contig04918, contig03846, contig03326, contig04496, contig04365, contig04676, contig05054, contig05366, contig05481, contig06712, contig09901, contig11771, contig02175, contig03074, contig03200, contig04449, contig04966, contig05667, contig09154, contig09162, contig09177, contig03198, contig03005, contig07254, contig07812, contig04774, contig109…	path:map00980
Caffeine metabolism	5	xanthine oxidase	ec:1.17.3.2	1	contig05698	path:map00232
Caffeine metabolism	5	factor-independent urate hydroxylase	ec:1.7.3.3	1	contig01958	path:map00232
Caffeine metabolism	5	arylamine N-acetyltransferase	ec:2.3.1.5	3	contig05765, contig03536, contig02693	path:map00232
Purine metabolism	127	adenylosuccinate synthase	ec:6.3.4.4	1	contig02592	path:map00230
Purine metabolism	127	GMP synthase	ec:6.3.4.1	1	contig01805	path:map00230
Purine metabolism	127	3',5'-cyclic-GMP phosphodiesterase	ec:3.1.4.35	1	contig02018	path:map00230
Purine metabolism	127	ribose-phosphate diphosphokinase	ec:2.7.6.1	3	contig02657, contig00283, contig09272	path:map00230
Purine metabolism	127	3',5'-cyclic-nucleotide phosphodiesterase	ec:3.1.4.17	1	contig05561	path:map00230
Purine metabolism	127	phosphoribosylaminoimidazole carboxylase	ec:4.1.1.21	1	contig01172	path:map00230
Purine metabolism	127	guanosine-3',5'-bis(diphosphate) 3'-diphosphatase	ec:3.1.7.2	1	contig04668	path:map00230
Purine metabolism	127	xanthine oxidase	ec:1.17.3.2	1	contig05698	path:map00230
Purine metabolism	127	factor-independent urate hydroxylase	ec:1.7.3.3	1	contig01958	path:map00230
Purine metabolism	127	hydroxyisourate hydrolase	ec:3.5.2.17	1	contig07234	path:map00230
Purine metabolism	127	phosphoribosylaminoimidazolesuccinocarboxamide synthase	ec:6.3.2.6	1	contig01172	path:map00230
Purine metabolism	127	guanylate kinase	ec:2.7.4.8	4	contig03318, contig07005, contig03283, contig02569	path:map00230
Purine metabolism	127	nucleoside-diphosphate kinase	ec:2.7.4.6	4	contig08339, contig06156, contig00127, contig04696	path:map00230
Purine metabolism	127	adenylate kinase	ec:2.7.4.3	7	contig07459, contig01472, contig02858, contig05613, contig07467, contig04053, contig06205	path:map00230
Purine metabolism	127	amidophosphoribosyltransferase	ec:2.4.2.14	1	contig00236	path:map00230
Purine metabolism	127	phosphoribosylformylglycinamidine synthase	ec:6.3.5.3	1	contig03254	path:map00230
Purine metabolism	127	GMP synthase (glutamine-hydrolysing)	ec:6.3.5.2	1	contig01805	path:map00230
Purine metabolism	127	adenylate cyclase	ec:4.6.1.1	1	contig01951	path:map00230
Purine metabolism	127	phosphoribosylaminoimidazolecarboxamide formyltransferase	ec:2.1.2.3	1	contig01974	path:map00230
Purine metabolism	127	phosphoribosylglycinamide formyltransferase	ec:2.1.2.2	1	contig02558	path:map00230
Purine metabolism	127	xanthine dehydrogenase	ec:1.17.1.4	2	contig05698, contig03923	path:map00230
Purine metabolism	127	IMP cyclohydrolase	ec:3.5.4.10	1	contig01974	path:map00230
Purine metabolism	127	polyribonucleotide nucleotidyltransferase	ec:2.7.7.8	1	contig05743	path:map00230
Purine metabolism	127	DNA-directed DNA polymerase	ec:2.7.7.7	7	contig03389, contig02065, contig07609, contig02677, contig00284, contig06213, contig04291	path:map00230
Purine metabolism	127	DNA-directed RNA polymerase	ec:2.7.7.6	27	contig09548, contig04404, contig06788, contig08780, contig05626, contig05343, contig08054, contig06679, contig09260, contig02940, contig07547, contig02057, contig02765, contig08823, contig01031, contig03223, contig00782, contig04745, contig02566, contig03453, contig06367, contig02894, contig00722, contig06372, contig05843, contig06661, contig02479	path:map00230
Purine metabolism	127	adenosine deaminase	ec:3.5.4.4	2	contig07273, contig07861	path:map00230
Purine metabolism	127	RNA-directed RNA polymerase	ec:2.7.7.48	4	contig00737, contig01339, contig00818, contig03245	path:map00230
Purine metabolism	127	adenine phosphoribosyltransferase	ec:2.4.2.7	1	contig04328	path:map00230
Purine metabolism	127	purine-nucleoside phosphorylase	ec:2.4.2.1	2	contig00510, contig04337	path:map00230
Purine metabolism	127	ribonucleoside-diphosphate reductase	ec:1.17.4.1	2	contig01054, contig09333	path:map00230
Purine metabolism	127	5-(carboxyamino)imidazole ribonucleotide mutase	ec:5.4.99.18	1	contig01172	path:map00230
Purine metabolism	127	phosphoribosylformylglycinamidine cyclo-ligase	ec:6.3.3.1	1	contig02558	path:map00230
Purine metabolism	127	5'-nucleotidase	ec:3.1.3.5	3	contig03037, contig01509, contig03391	path:map00230
Purine metabolism	127	nucleoside-diphosphatase	ec:3.6.1.6	1	contig03391	path:map00230
Purine metabolism	127	adenosinetriphosphatase	ec:3.6.1.3	21	contig08581, contig00579, contig04467, contig11284, contig02004, contig02888, contig02640, contig07052, contig02548, contig05222, contig00840, contig03029, contig02805, contig07343, contig02026, contig00717, contig00635, contig01562, contig01212, contig00779, contig01431	path:map00230
Purine metabolism	127	adenylosuccinate lyase	ec:4.3.2.2	1	contig00720	path:map00230
Purine metabolism	127	allantoinase	ec:3.5.2.5	1	contig08506	path:map00230
Purine metabolism	127	bis(5'-adenosyl)-triphosphatase	ec:3.6.1.29	1	contig00674	path:map00230
Purine metabolism	127	phosphoribosylamine---glycine ligase	ec:6.3.4.13	1	contig02558	path:map00230
Purine metabolism	127	nucleoside-triphosphate diphosphatase	ec:3.6.1.19	1	contig06658	path:map00230
Purine metabolism	127	bis(5'-nucleosyl)-tetraphosphatase (asymmetrical)	ec:3.6.1.17	1	contig07219	path:map00230
Purine metabolism	127	nucleoside-triphosphatase	ec:3.6.1.15	18	contig08677, contig02252, contig06201, contig01069, contig08862, contig02138, contig00165, contig01077, contig08810, contig02098, contig03022, contig03625, contig03771, contig03283, contig05419, contig03189, contig03391, contig01808	path:map00230
Purine metabolism	127	phosphoglucomutase	ec:5.4.2.2	1	contig00584	path:map00230
Purine metabolism	127	pyruvate kinase	ec:2.7.1.40	1	contig07766	path:map00230
Purine metabolism	127	adenosine kinase	ec:2.7.1.20	1	contig00398	path:map00230
Aminobenzoate degradation	44	enoyl-CoA hydratase	ec:4.2.1.17	4	contig00248, contig01626, contig00844, contig04063	path:map00627
Aminobenzoate degradation	44	amidase	ec:3.5.1.4	1	contig03235	path:map00627
Aminobenzoate degradation	44	4-nitrophenylphosphatase	ec:3.1.3.41	15	contig04219, contig08124, contig08421, contig09040, contig09676, contig08132, contig03033, contig00810, contig03876, contig09402, contig09412, contig10955, contig09179, contig05407, contig07798	path:map00627
Aminobenzoate degradation	44	aryldialkylphosphatase	ec:3.1.8.1	1	contig01118	path:map00627
Aminobenzoate degradation	44	acid phosphatase	ec:3.1.3.2	9	contig01911, contig02190, contig03667, contig07871, contig06910, contig08794, contig03161, contig01977, contig03429	path:map00627
Aminobenzoate degradation	44	alkaline phosphatase	ec:3.1.3.1	9	contig00449, contig03993, contig00823, contig03225, contig03441, contig08250, contig07540, contig07778, contig06340	path:map00627
Aminobenzoate degradation	44	acylphosphatase	ec:3.6.1.7	3	contig05285, contig09505, contig09228	path:map00627
Aminobenzoate degradation	44	nitrilase	ec:3.5.5.1	2	contig00674, contig02096	path:map00627
Lipoic acid metabolism	2	lipoyl(octanoyl) transferase	ec:2.3.1.181	1	contig03112	path:map00785
Lipoic acid metabolism	2	lipoyl synthase	ec:2.8.1.8	1	contig01327	path:map00785
Naphthalene degradation	7	alcohol dehydrogenase	ec:1.1.1.1	7	contig00111, contig01659, contig02029, contig03652, contig03680, contig01155, contig03637	path:map00626
Carbon fixation pathways in prokaryotes	20	methylenetetrahydrofolate reductase [NAD(P)H]	ec:1.5.1.20	1	contig03102	path:map00720
Carbon fixation pathways in prokaryotes	20	acetyl-CoA carboxylase	ec:6.4.1.2	1	contig01325	path:map00720
Carbon fixation pathways in prokaryotes	20	methenyltetrahydrofolate cyclohydrolase	ec:3.5.4.9	1	contig03134	path:map00720
Carbon fixation pathways in prokaryotes	20	ATP citrate synthase	ec:2.3.3.8	3	contig00301, contig07048, contig01047	path:map00720
Carbon fixation pathways in prokaryotes	20	succinate---CoA ligase (ADP-forming)	ec:6.2.1.5	4	contig00083, contig00301, contig07048, contig01047	path:map00720
Carbon fixation pathways in prokaryotes	20	acetate---CoA ligase	ec:6.2.1.1	1	contig03358	path:map00720
Carbon fixation pathways in prokaryotes	20	isocitrate dehydrogenase (NADP+)	ec:1.1.1.42	1	contig00616	path:map00720
Carbon fixation pathways in prokaryotes	20	acetyl-CoA C-acetyltransferase	ec:2.3.1.9	1	contig00887	path:map00720
Carbon fixation pathways in prokaryotes	20	malate dehydrogenase	ec:1.1.1.37	3	contig01416, contig00938, contig01218	path:map00720
Carbon fixation pathways in prokaryotes	20	3-hydroxyacyl-CoA dehydrogenase	ec:1.1.1.35	3	contig00915, contig01313, contig04063	path:map00720
Carbon fixation pathways in prokaryotes	20	methylenetetrahydrofolate dehydrogenase (NADP+)	ec:1.5.1.5	1	contig03134	path:map00720
Carbon fixation pathways in prokaryotes	20	aconitate hydratase	ec:4.2.1.3	3	contig00835, contig02324, contig00262	path:map00720
Carbon fixation pathways in prokaryotes	20	fumarate hydratase	ec:4.2.1.2	1	contig00461	path:map00720
Chloroalkane and chloroalkene degradation	15	soluble epoxide hydrolase	ec:3.3.2.10	1	contig08833	path:map00625
Chloroalkane and chloroalkene degradation	15	alcohol dehydrogenase	ec:1.1.1.1	7	contig00111, contig01659, contig02029, contig03652, contig03680, contig01155, contig03637	path:map00625
Chloroalkane and chloroalkene degradation	15	aldehyde dehydrogenase (NAD+)	ec:1.2.1.3	7	contig11969, contig00775, contig01521, contig03770, contig03911, contig06238, contig11406	path:map00625
Toluene degradation	3	3-hydroxyacyl-CoA dehydrogenase	ec:1.1.1.35	3	contig00915, contig01313, contig04063	path:map00623
Xylene degradation	1	acetaldehyde dehydrogenase (acetylating)	ec:1.2.1.10	1	contig01521	path:map00622
Valine, leucine and isoleucine biosynthesis	1	threonine ammonia-lyase	ec:4.3.1.19	1	contig03286	path:map00290
Dioxin degradation	1	acetaldehyde dehydrogenase (acetylating)	ec:1.2.1.10	1	contig01521	path:map00621
Photosynthesis	1	ferredoxin---NADP+ reductase	ec:1.18.1.2	1	contig02802	path:map00195
Ubiquinone and other terpenoid-quinone biosynthesis	4	polyprenyldihydroxybenzoate methyltransferase	ec:2.1.1.114	2	contig05129, contig05693	path:map00130
Ubiquinone and other terpenoid-quinone biosynthesis	4	4-hydroxyphenylpyruvate dioxygenase	ec:1.13.11.27	1	contig00534	path:map00130
Ubiquinone and other terpenoid-quinone biosynthesis	4	tyrosine transaminase	ec:2.6.1.5	1	contig02832	path:map00130
Pyruvate metabolism	40	phosphoenolpyruvate carboxykinase (GTP)	ec:4.1.1.32	1	contig00645	path:map00620
Pyruvate metabolism	40	acetyl-CoA carboxylase	ec:6.4.1.2	1	contig01325	path:map00620
Pyruvate metabolism	40	hydroxyacylglutathione hydrolase	ec:3.1.2.6	3	contig01352, contig01357, contig08902	path:map00620
Pyruvate metabolism	40	acetate---CoA ligase	ec:6.2.1.1	1	contig03358	path:map00620
Pyruvate metabolism	40	dihydrolipoyllysine-residue acetyltransferase	ec:2.3.1.12	3	contig07021, contig00012, contig00494	path:map00620
Pyruvate metabolism	40	glyoxylate reductase (NADP+)	ec:1.1.1.79	4	contig08751, contig09091, contig12185, contig01070	path:map00620
Pyruvate metabolism	40	lactoylglutathione lyase	ec:4.4.1.5	2	contig05046, contig00534	path:map00620
Pyruvate metabolism	40	acylphosphatase	ec:3.6.1.7	3	contig05285, contig09505, contig09228	path:map00620
Pyruvate metabolism	40	aldehyde dehydrogenase (NAD+)	ec:1.2.1.3	7	contig11969, contig00775, contig01521, contig03770, contig03911, contig06238, contig11406	path:map00620
Pyruvate metabolism	40	malate dehydrogenase (oxaloacetate-decarboxylating) (NADP+)	ec:1.1.1.40	2	contig01800, contig03671	path:map00620
Pyruvate metabolism	40	malate dehydrogenase (oxaloacetate-decarboxylating)	ec:1.1.1.38	2	contig01800, contig03671	path:map00620
Pyruvate metabolism	40	acetyl-CoA C-acetyltransferase	ec:2.3.1.9	1	contig00887	path:map00620
Pyruvate metabolism	40	malate dehydrogenase	ec:1.1.1.37	3	contig01416, contig00938, contig01218	path:map00620
Pyruvate metabolism	40	L-lactate dehydrogenase	ec:1.1.1.27	1	contig00880	path:map00620
Pyruvate metabolism	40	aldehyde reductase	ec:1.1.1.21	2	contig01896, contig03393	path:map00620
Pyruvate metabolism	40	pyruvate dehydrogenase (acetyl-transferring)	ec:1.2.4.1	4	contig02072, contig00509, contig06897, contig08544	path:map00620
Pyruvate metabolism	40	dihydrolipoyl dehydrogenase	ec:1.8.1.4	1	contig00233	path:map00620
Pyruvate metabolism	40	acetaldehyde dehydrogenase (acetylating)	ec:1.2.1.10	1	contig01521	path:map00620
Pyruvate metabolism	40	pyruvate kinase	ec:2.7.1.40	1	contig07766	path:map00620
Butirosin and neomycin biosynthesis	2	hexokinase	ec:2.7.1.1	2	contig04821, contig00290	path:map00524
Oxidative phosphorylation	101	NADH dehydrogenase	ec:1.6.99.3	6	contig09170, contig08701, contig06989, contig06489, contig08075, contig07157	path:map00190
Oxidative phosphorylation	101	ubiquinol---cytochrome-c reductase	ec:1.10.2.2	9	contig03392, contig02556, contig05732, contig00008, contig06192, contig09791, contig09598, contig04704, contig08076	path:map00190
Oxidative phosphorylation	101	H+-exporting ATPase	ec:3.6.3.6	32	contig00185, contig00979, contig01968, contig02483, contig02704, contig02732, contig03078, contig04990, contig06275, contig08269, contig09371, contig05932, contig04016, contig07433, contig07470, contig00244, contig08109, contig06967, contig07750, contig07125, contig11283, contig05808, contig08108, contig05250, contig05095, contig00956, contig02505, contig04097, contig03704, contig03177, contig041…	path:map00190
Oxidative phosphorylation	101	succinate dehydrogenase (ubiquinone)	ec:1.3.5.1	4	contig02267, contig00512, contig01375, contig04131	path:map00190
Oxidative phosphorylation	101	NADH:ubiquinone reductase (H+-translocating)	ec:1.6.5.3	28	contig03042, contig00673, contig05377, contig07140, contig05170, contig00460, contig05656, contig01666, contig01039, contig02577, contig07901, contig08501, contig02235, contig01272, contig03845, contig07737, contig04259, contig05473, contig06847, contig08294, contig08827, contig08994, contig01632, contig03621, contig06962, contig07231, contig02529, contig03471	path:map00190
Oxidative phosphorylation	101	inorganic diphosphatase ec:3.6.1.10 endopolyphosphatase	ec:3.6.1.1	2	contig01333, contig03153	path:map00190
Oxidative phosphorylation	101	cytochrome-c oxidase	ec:1.9.3.1	20	contig03974, contig09573, contig09329, contig09264, contig09389, contig09555, contig07380, contig07439, contig07220, contig03285, contig08017, contig08924, contig03998, contig06871, contig03524, contig00153, contig06424, contig06642, contig09737, contig08049	path:map00190
Streptomycin biosynthesis	13	hexokinase	ec:2.7.1.1	2	contig04821, contig00290	path:map00521
Streptomycin biosynthesis	13	inositol-phosphate phosphatase	ec:3.1.3.25	9	contig01643, contig08452, contig08825, contig09691, contig11062, contig11666, contig11684, contig01425, contig01801	path:map00521
Streptomycin biosynthesis	13	inositol-3-phosphate synthase	ec:5.5.1.4	1	contig02678	path:map00521
Streptomycin biosynthesis	13	phosphoglucomutase	ec:5.4.2.2	1	contig00584	path:map00521
Methane metabolism	34	6-phosphofructokinase	ec:2.7.1.11	2	contig00181, contig08561	path:map00680
Methane metabolism	34	methylenetetrahydrofolate reductase [NAD(P)H]	ec:1.5.1.20	1	contig03102	path:map00680
Methane metabolism	34	phosphopyruvate hydratase	ec:4.2.1.11	1	contig00574	path:map00680
Methane metabolism	34	peroxidase	ec:1.11.1.7	4	contig01582, contig00496, contig01274, contig07479	path:map00680
Methane metabolism	34	catalase	ec:1.11.1.6	1	contig00734	path:map00680
Methane metabolism	34	glycine hydroxymethyltransferase	ec:2.1.2.1	1	contig00173	path:map00680
Methane metabolism	34	flavin-containing monooxygenase	ec:1.14.13.8	6	contig01042, contig02277, contig02648, contig07999, contig11768, contig11851	path:map00680
Methane metabolism	34	fructose-bisphosphatase	ec:3.1.3.11	3	contig11748, contig03345, contig11681	path:map00680
Methane metabolism	34	acetate---CoA ligase	ec:6.2.1.1	1	contig03358	path:map00680
Methane metabolism	34	phosphoglycerate dehydrogenase	ec:1.1.1.95	3	contig06508, contig06509, contig08871	path:map00680
Methane metabolism	34	phosphoserine phosphatase ec:3.1.3.30 Deleted entry ec:3.1.3.31 nucleotidase	ec:3.1.3.3	1	contig00698	path:map00680
Methane metabolism	34	S-(hydroxymethyl)glutathione dehydrogenase	ec:1.1.1.284	1	contig01659	path:map00680
Methane metabolism	34	fructose-bisphosphate aldolase	ec:4.1.2.13	1	contig11584	path:map00680
Methane metabolism	34	malate dehydrogenase	ec:1.1.1.37	3	contig01416, contig00938, contig01218	path:map00680
Methane metabolism	34	phosphoserine transaminase	ec:2.6.1.52	1	contig01395	path:map00680
Methane metabolism	34	S-formylglutathione hydrolase	ec:3.1.2.12	1	contig02730	path:map00680
Methane metabolism	34	phosphoglycerate mutase	ec:5.4.2.1	3	contig00112, contig00100, contig00584	path:map00680
Pentose phosphate pathway	24	ribokinase	ec:2.7.1.15	1	contig00680	path:map00030
Pentose phosphate pathway	24	6-phosphofructokinase	ec:2.7.1.11	2	contig00181, contig08561	path:map00030
Pentose phosphate pathway	24	ribose-phosphate diphosphokinase	ec:2.7.6.1	3	contig02657, contig00283, contig09272	path:map00030
Pentose phosphate pathway	24	glucose-6-phosphate isomerase	ec:5.3.1.9	1	contig01965	path:map00030
Pentose phosphate pathway	24	ribose-5-phosphate isomerase	ec:5.3.1.6	1	contig00246	path:map00030
Pentose phosphate pathway	24	ribulose-phosphate 3-epimerase	ec:5.1.3.1	1	contig03036	path:map00030
Pentose phosphate pathway	24	6-phosphogluconolactonase	ec:3.1.1.31	1	contig05309	path:map00030
Pentose phosphate pathway	24	transaldolase	ec:2.2.1.2	1	contig02586	path:map00030
Pentose phosphate pathway	24	transketolase	ec:2.2.1.1	1	contig02783	path:map00030
Pentose phosphate pathway	24	fructose-bisphosphatase	ec:3.1.3.11	3	contig11748, contig03345, contig11681	path:map00030
Pentose phosphate pathway	24	glucose dehydrogenase (acceptor)	ec:1.1.99.10	2	contig00060, contig05265	path:map00030
Pentose phosphate pathway	24	fructose-bisphosphate aldolase	ec:4.1.2.13	1	contig11584	path:map00030
Pentose phosphate pathway	24	glucose-6-phosphate dehydrogenase	ec:1.1.1.49	1	contig03172	path:map00030
Pentose phosphate pathway	24	phosphogluconate dehydrogenase (decarboxylating)	ec:1.1.1.44	4	contig07356, contig01965, contig00757, contig01712	path:map00030
Pentose phosphate pathway	24	phosphoglucomutase	ec:5.4.2.2	1	contig00584	path:map00030
Pentose phosphate pathway	24	deoxyribose-phosphate aldolase	ec:4.1.2.4	1	contig03421	path:map00030
Amino sugar and nucleotide sugar metabolism	56	GDP-mannose 4,6-dehydratase	ec:4.2.1.47	1	contig00911	path:map00520
Amino sugar and nucleotide sugar metabolism	56	glucose-6-phosphate isomerase	ec:5.3.1.9	1	contig01965	path:map00520
Amino sugar and nucleotide sugar metabolism	56	mannose-6-phosphate isomerase	ec:5.3.1.8	3	contig02669, contig01329, contig06955	path:map00520
Amino sugar and nucleotide sugar metabolism	56	galactokinase	ec:2.7.1.6	2	contig00393, contig01321	path:map00520
Amino sugar and nucleotide sugar metabolism	56	hexokinase	ec:2.7.1.1	2	contig04821, contig00290	path:map00520
Amino sugar and nucleotide sugar metabolism	56	UDP-glucose 4-epimerase	ec:5.1.3.2	1	contig01598	path:map00520
Amino sugar and nucleotide sugar metabolism	56	GDP-4-dehydro-D-rhamnose reductase	ec:1.1.1.187	1	contig02372	path:map00520
Amino sugar and nucleotide sugar metabolism	56	beta-N-acetylhexosaminidase	ec:3.2.1.52	2	contig03467, contig07862	path:map00520
Amino sugar and nucleotide sugar metabolism	56	UDP-N-acetylmuramate dehydrogenase	ec:1.1.1.158	5	contig05698, contig03997, contig07182, contig04502, contig03923	path:map00520
Amino sugar and nucleotide sugar metabolism	56	chitinase	ec:3.2.1.14	16	contig06851, contig08228, contig08241, contig11241, contig01397, contig09011, contig05431, contig03844, contig04877, contig00478, contig04358, contig11300, contig00513, contig00713, contig05487, contig02926	path:map00520
Amino sugar and nucleotide sugar metabolism	56	UTP---glucose-1-phosphate uridylyltransferase	ec:2.7.7.9	2	contig00302, contig09702	path:map00520
Amino sugar and nucleotide sugar metabolism	56	N-acylneuraminate cytidylyltransferase	ec:2.7.7.43	1	contig05767	path:map00520
Amino sugar and nucleotide sugar metabolism	56	UDP-N-acetylglucosamine diphosphorylase	ec:2.7.7.23	1	contig03705	path:map00520
Amino sugar and nucleotide sugar metabolism	56	mannose-1-phosphate guanylyltransferase	ec:2.7.7.13	2	contig01406, contig01495	path:map00520
Amino sugar and nucleotide sugar metabolism	56	UDP-glucose---hexose-1-phosphate uridylyltransferase	ec:2.7.7.12	1	contig00036	path:map00520
Amino sugar and nucleotide sugar metabolism	56	glucosamine-6-phosphate deaminase	ec:3.5.99.6	3	contig07348, contig07349, contig09498	path:map00520
Amino sugar and nucleotide sugar metabolism	56	chitin deacetylase	ec:3.5.1.41	2	contig08411, contig03251	path:map00520
Amino sugar and nucleotide sugar metabolism	56	N-acetylglucosamine-6-phosphate deacetylase	ec:3.5.1.25	1	contig00682	path:map00520
Amino sugar and nucleotide sugar metabolism	56	GDP-L-fucose synthase	ec:1.1.1.271	1	contig02372	path:map00520
Amino sugar and nucleotide sugar metabolism	56	glucosamine-phosphate N-acetyltransferase	ec:2.3.1.4	1	contig01591	path:map00520
Amino sugar and nucleotide sugar metabolism	56	UDP-glucose 6-dehydrogenase	ec:1.1.1.22	2	contig00102, contig02276	path:map00520
Amino sugar and nucleotide sugar metabolism	56	phosphomannomutase	ec:5.4.2.8	2	contig03124, contig08256	path:map00520
Amino sugar and nucleotide sugar metabolism	56	phosphoacetylglucosamine mutase	ec:5.4.2.3	1	contig03491	path:map00520
Amino sugar and nucleotide sugar metabolism	56	phosphoglucomutase	ec:5.4.2.2	1	contig00584	path:map00520
Amino sugar and nucleotide sugar metabolism	56	glutamine---fructose-6-phosphate transaminase (isomerizing)	ec:2.6.1.16	2	contig04299, contig06724	path:map00520
Nitrogen metabolism	91	glutamate synthase (NADH)	ec:1.4.1.14	2	contig10224, contig10333	path:map00910
Nitrogen metabolism	91	glutamate synthase (NADPH)	ec:1.4.1.13	2	contig10224, contig10333	path:map00910
Nitrogen metabolism	91	aminomethyltransferase	ec:2.1.2.10	2	contig01857, contig06624	path:map00910
Nitrogen metabolism	91	NADH dehydrogenase	ec:1.6.99.3	6	contig09170, contig08701, contig06989, contig06489, contig08075, contig07157	path:map00910
Nitrogen metabolism	91	ubiquinol---cytochrome-c reductase	ec:1.10.2.2	9	contig03392, contig02556, contig05732, contig00008, contig06192, contig09791, contig09598, contig04704, contig08076	path:map00910
Nitrogen metabolism	91	glutaminase	ec:3.5.1.2	1	contig01571	path:map00910
Nitrogen metabolism	91	asparaginase	ec:3.5.1.1	4	contig02705, contig04767, contig05084, contig08178	path:map00910
Nitrogen metabolism	91	asparagine synthase (glutamine-hydrolysing)	ec:6.3.5.4	2	contig10815, contig07990	path:map00910
Nitrogen metabolism	91	glutamate dehydrogenase [NAD(P)+]	ec:1.4.1.3	1	contig00060	path:map00910
Nitrogen metabolism	91	glutamate dehydrogenase	ec:1.4.1.2	1	contig00060	path:map00910
Nitrogen metabolism	91	NADH:ubiquinone reductase (H+-translocating)	ec:1.6.5.3	28	contig03042, contig00673, contig05377, contig07140, contig05170, contig00460, contig05656, contig01666, contig01039, contig02577, contig07901, contig08501, contig02235, contig01272, contig03845, contig07737, contig04259, contig05473, contig06847, contig08294, contig08827, contig08994, contig01632, contig03621, contig06962, contig07231, contig02529, contig03471	path:map00910
Nitrogen metabolism	91	carbamoyl-phosphate synthase (ammonia)	ec:6.3.4.16	3	contig03550, contig08673, contig00086	path:map00910
Nitrogen metabolism	91	nitrilase	ec:3.5.5.1	2	contig00674, contig02096	path:map00910
Nitrogen metabolism	91	glutamate---ammonia ligase	ec:6.3.1.2	3	contig01286, contig02665, contig05237	path:map00910
Nitrogen metabolism	91	cytochrome-c oxidase	ec:1.9.3.1	20	contig03974, contig09573, contig09329, contig09264, contig09389, contig09555, contig07380, contig07439, contig07220, contig03285, contig08017, contig08924, contig03998, contig06871, contig03524, contig00153, contig06424, contig06642, contig09737, contig08049	path:map00910
Nitrogen metabolism	91	carbonate dehydratase	ec:4.2.1.1	8	contig00429, contig04004, contig04508, contig05132, contig07109, contig08998, contig01898, contig07675	path:map00910
Glutathione metabolism	61	ornithine decarboxylase	ec:4.1.1.17	1	contig01683	path:map00480
Glutathione metabolism	61	gamma-glutamylcyclotransferase	ec:2.3.2.4	2	contig04562, contig05020	path:map00480
Glutathione metabolism	61	glutathione synthase	ec:6.3.2.3	1	contig01490	path:map00480
Glutathione metabolism	61	glutamate---cysteine ligase	ec:6.3.2.2	1	contig00648	path:map00480
Glutathione metabolism	61	glutathione peroxidase	ec:1.11.1.9	8	contig02315, contig04347, contig03695, contig09967, contig10085, contig10292, contig02175, contig05820	path:map00480
Glutathione metabolism	61	peroxiredoxin	ec:1.11.1.15	1	contig07274	path:map00480
Glutathione metabolism	61	glutathione dehydrogenase (ascorbate)	ec:1.8.5.1	3	contig04365, contig03200, contig04966	path:map00480
Glutathione metabolism	61	ribonucleoside-diphosphate reductase	ec:1.17.4.1	2	contig01054, contig09333	path:map00480
Glutathione metabolism	61	5-oxoprolinase (ATP-hydrolysing)	ec:3.5.2.9	1	contig06461	path:map00480
Glutathione metabolism	61	glucose-6-phosphate dehydrogenase	ec:1.1.1.49	1	contig03172	path:map00480
Glutathione metabolism	61	phosphogluconate dehydrogenase (decarboxylating)	ec:1.1.1.44	4	contig07356, contig01965, contig00757, contig01712	path:map00480
Glutathione metabolism	61	isocitrate dehydrogenase (NADP+)	ec:1.1.1.42	1	contig00616	path:map00480
Glutathione metabolism	61	spermine synthase	ec:2.5.1.22	1	contig00781	path:map00480
Glutathione metabolism	61	glutathione transferase	ec:2.5.1.18	36	contig06452, contig01569, contig03720, contig05537, contig04918, contig03846, contig03326, contig04496, contig04365, contig04676, contig05054, contig05366, contig05481, contig06712, contig09901, contig11771, contig02175, contig03074, contig03200, contig04449, contig04966, contig05667, contig09154, contig09162, contig09177, contig03198, contig03005, contig07254, contig07812, contig04774, contig109…	path:map00480
Glutathione metabolism	61	spermidine synthase	ec:2.5.1.16	2	contig00781, contig01006	path:map00480
Glutathione metabolism	61	glutathione-disulfide reductase	ec:1.8.1.7	1	contig00914	path:map00480
Glutathione metabolism	61	pyrimidodiazepine synthase	ec:1.5.4.1	3	contig04365, contig03200, contig04966	path:map00480
Aminoacyl-tRNA biosynthesis	40	valine---tRNA ligase	ec:6.1.1.9	1	contig00159	path:map00970
Aminoacyl-tRNA biosynthesis	40	alanine---tRNA ligase	ec:6.1.1.7	4	contig00433, contig07097, contig10978, contig00360	path:map00970
Aminoacyl-tRNA biosynthesis	40	lysine---tRNA ligase	ec:6.1.1.6	1	contig00580	path:map00970
Aminoacyl-tRNA biosynthesis	40	isoleucine---tRNA ligase	ec:6.1.1.5	1	contig01504	path:map00970
Aminoacyl-tRNA biosynthesis	40	leucine---tRNA ligase	ec:6.1.1.4	1	contig02715	path:map00970
Aminoacyl-tRNA biosynthesis	40	threonine---tRNA ligase	ec:6.1.1.3	1	contig01384	path:map00970
Aminoacyl-tRNA biosynthesis	40	tryptophan---tRNA ligase	ec:6.1.1.2	1	contig00671	path:map00970
Aminoacyl-tRNA biosynthesis	40	tyrosine---tRNA ligase ec:6.1.1.10 methionine---tRNA ligase	ec:6.1.1.1	2	contig04541, contig01970	path:map00970
Aminoacyl-tRNA biosynthesis	40	glutaminyl-tRNA synthase (glutamine-hydrolysing)	ec:6.3.5.7	1	contig00062	path:map00970
Aminoacyl-tRNA biosynthesis	40	methionyl-tRNA formyltransferase	ec:2.1.2.9	2	contig11519, contig10124	path:map00970
Aminoacyl-tRNA biosynthesis	40	aspartate---tRNAAsn ligase	ec:6.1.1.23	1	contig02958	path:map00970
Aminoacyl-tRNA biosynthesis	40	asparagine---tRNA ligase	ec:6.1.1.22	1	contig00903	path:map00970
Aminoacyl-tRNA biosynthesis	40	histidine---tRNA ligase	ec:6.1.1.21	3	contig01765, contig04246, contig07120	path:map00970
Aminoacyl-tRNA biosynthesis	40	phenylalanine---tRNA ligase	ec:6.1.1.20	3	contig00381, contig01088, contig01370	path:map00970
Aminoacyl-tRNA biosynthesis	40	arginine---tRNA ligase	ec:6.1.1.19	5	contig02073, contig10751, contig01403, contig00392, contig05331	path:map00970
Aminoacyl-tRNA biosynthesis	40	glutamine---tRNA ligase	ec:6.1.1.18	3	contig01034, contig06971, contig07759	path:map00970
Aminoacyl-tRNA biosynthesis	40	glutamate---tRNA ligase	ec:6.1.1.17	2	contig00159, contig08037	path:map00970
Aminoacyl-tRNA biosynthesis	40	cysteine---tRNA ligase	ec:6.1.1.16	2	contig00564, contig05760	path:map00970
Aminoacyl-tRNA biosynthesis	40	proline---tRNA ligase	ec:6.1.1.15	2	contig00144, contig08037	path:map00970
Aminoacyl-tRNA biosynthesis	40	glycine---tRNA ligase	ec:6.1.1.14	1	contig03634	path:map00970
Aminoacyl-tRNA biosynthesis	40	aspartate---tRNA ligase	ec:6.1.1.12	2	contig03797, contig02958	path:map00970
Aminoacyl-tRNA biosynthesis	40	serine---tRNA ligase	ec:6.1.1.11	2	contig00375, contig01092	path:map00970
Aminoacyl-tRNA biosynthesis	40	methionine---tRNA ligase	ec:6.1.1.10	1	contig06556	path:map00970
Tryptophan metabolism	29	aromatic-L-amino-acid decarboxylase	ec:4.1.1.28	3	contig05372, contig11272, contig02278	path:map00380
Tryptophan metabolism	29	enoyl-CoA hydratase	ec:4.2.1.17	4	contig00248, contig01626, contig00844, contig04063	path:map00380
Tryptophan metabolism	29	catalase	ec:1.11.1.6	1	contig00734	path:map00380
Tryptophan metabolism	29	amidase	ec:3.5.1.4	1	contig03235	path:map00380
Tryptophan metabolism	29	aralkylamine N-acetyltransferase	ec:2.3.1.87	3	contig05765, contig03536, contig02693	path:map00380
Tryptophan metabolism	29	tryptophan 5-monooxygenase	ec:1.14.16.4	1	contig00406	path:map00380
Tryptophan metabolism	29	aldehyde dehydrogenase (NAD+)	ec:1.2.1.3	7	contig11969, contig00775, contig01521, contig03770, contig03911, contig06238, contig11406	path:map00380
Tryptophan metabolism	29	acetyl-CoA C-acetyltransferase	ec:2.3.1.9	1	contig00887	path:map00380
Tryptophan metabolism	29	3-hydroxyacyl-CoA dehydrogenase	ec:1.1.1.35	3	contig00915, contig01313, contig04063	path:map00380
Tryptophan metabolism	29	tryptophan 2,3-dioxygenase	ec:1.13.11.11	1	contig01364	path:map00380
Tryptophan metabolism	29	oxoglutarate dehydrogenase (succinyl-transferring)	ec:1.2.4.2	2	contig05597, contig10521	path:map00380
Tryptophan metabolism	29	nitrilase	ec:3.5.5.1	2	contig00674, contig02096	path:map00380
Tryptophan metabolism	29	kynurenine---oxoglutarate transaminase	ec:2.6.1.7	1	contig00663	path:map00380
Carbon fixation in photosynthetic organisms	17	ribose-5-phosphate isomerase	ec:5.3.1.6	1	contig00246	path:map00710
Carbon fixation in photosynthetic organisms	17	triose-phosphate isomerase	ec:5.3.1.1	1	contig01802	path:map00710
Carbon fixation in photosynthetic organisms	17	ribulose-phosphate 3-epimerase	ec:5.1.3.1	1	contig03036	path:map00710
Carbon fixation in photosynthetic organisms	17	transketolase	ec:2.2.1.1	1	contig02783	path:map00710
Carbon fixation in photosynthetic organisms	17	fructose-bisphosphatase	ec:3.1.3.11	3	contig11748, contig03345, contig11681	path:map00710
Carbon fixation in photosynthetic organisms	17	phosphoglycerate kinase	ec:2.7.2.3	1	contig00703	path:map00710
Carbon fixation in photosynthetic organisms	17	fructose-bisphosphate aldolase	ec:4.1.2.13	1	contig11584	path:map00710
Carbon fixation in photosynthetic organisms	17	malate dehydrogenase (oxaloacetate-decarboxylating) (NADP+)	ec:1.1.1.40	2	contig01800, contig03671	path:map00710
Carbon fixation in photosynthetic organisms	17	malate dehydrogenase	ec:1.1.1.37	3	contig01416, contig00938, contig01218	path:map00710
Carbon fixation in photosynthetic organisms	17	alanine transaminase	ec:2.6.1.2	1	contig01723	path:map00710
Carbon fixation in photosynthetic organisms	17	aspartate transaminase	ec:2.6.1.1	1	contig00484	path:map00710
Carbon fixation in photosynthetic organisms	17	pyruvate kinase	ec:2.7.1.40	1	contig07766	path:map00710
Melanogenesis	1	L-dopachrome isomerase	ec:5.3.3.12	1	contig00604	path:map04916
Geraniol degradation	9	enoyl-CoA hydratase	ec:4.2.1.17	4	contig00248, contig01626, contig00844, contig04063	path:map00281
Geraniol degradation	9	hydroxymethylglutaryl-CoA lyase	ec:4.1.3.4	1	contig01995	path:map00281
Geraniol degradation	9	acetyl-CoA C-acyltransferase	ec:2.3.1.16	2	contig00324, contig04141	path:map00281
Geraniol degradation	9	3-hydroxyacyl-CoA dehydrogenase	ec:1.1.1.35	3	contig00915, contig01313, contig04063	path:map00281
Valine, leucine and isoleucine degradation	27	enoyl-CoA hydratase	ec:4.2.1.17	4	contig00248, contig01626, contig00844, contig04063	path:map00280
Valine, leucine and isoleucine degradation	27	3-hydroxyisobutyryl-CoA hydrolase	ec:3.1.2.4	1	contig07967	path:map00280
Valine, leucine and isoleucine degradation	27	3-oxoacid CoA-transferase	ec:2.8.3.5	1	contig01550	path:map00280
Valine, leucine and isoleucine degradation	27	hydroxymethylglutaryl-CoA lyase	ec:4.1.3.4	1	contig01995	path:map00280
Valine, leucine and isoleucine degradation	27	dihydrolipoyllysine-residue (2-methylpropanoyl)transferase	ec:2.3.1.168	1	contig05240	path:map00280
Valine, leucine and isoleucine degradation	27	acetyl-CoA C-acyltransferase	ec:2.3.1.16	2	contig00324, contig04141	path:map00280
Valine, leucine and isoleucine degradation	27	aldehyde dehydrogenase (NAD+)	ec:1.2.1.3	7	contig11969, contig00775, contig01521, contig03770, contig03911, contig06238, contig11406	path:map00280
Valine, leucine and isoleucine degradation	27	acetyl-CoA C-acetyltransferase	ec:2.3.1.9	1	contig00887	path:map00280
Valine, leucine and isoleucine degradation	27	3-hydroxyacyl-CoA dehydrogenase	ec:1.1.1.35	3	contig00915, contig01313, contig04063	path:map00280
Valine, leucine and isoleucine degradation	27	3-hydroxyisobutyrate dehydrogenase	ec:1.1.1.31	2	contig07356, contig01712	path:map00280
Valine, leucine and isoleucine degradation	27	3-methyl-2-oxobutanoate dehydrogenase (2-methylpropanoyl-transferring)	ec:1.2.4.4	2	contig00116, contig00889	path:map00280
Valine, leucine and isoleucine degradation	27	dihydrolipoyl dehydrogenase	ec:1.8.1.4	1	contig00233	path:map00280
Valine, leucine and isoleucine degradation	27	methylmalonate-semialdehyde dehydrogenase (acylating)	ec:1.2.1.27	2	contig06089, contig03511	path:map00280
Primary bile acid biosynthesis	4	3-hydroxyacyl-CoA dehydrogenase	ec:1.1.1.35	3	contig00915, contig01313, contig04063	path:map00120
Primary bile acid biosynthesis	4	alpha-methylacyl-CoA racemase	ec:5.1.99.4	1	contig08809	path:map00120
Pantothenate and CoA biosynthesis	8	dihydropyrimidine dehydrogenase (NADP+)	ec:1.3.1.2	1	contig03696	path:map00770
Pantothenate and CoA biosynthesis	8	dihydropyrimidine dehydrogenase (NAD+)	ec:1.3.1.1	1	contig03696	path:map00770
Pantothenate and CoA biosynthesis	8	phosphopantothenoylcysteine decarboxylase	ec:4.1.1.36	1	contig03273	path:map00770
Pantothenate and CoA biosynthesis	8	aspartate 1-decarboxylase	ec:4.1.1.11	1	contig02571	path:map00770
Pantothenate and CoA biosynthesis	8	beta-ureidopropionase ec:3.5.1.60 N-(long-chain-acyl)ethanolamine deacylase	ec:3.5.1.6	1	contig01239	path:map00770
Pantothenate and CoA biosynthesis	8	pantetheine-phosphate adenylyltransferase	ec:2.7.7.3	1	contig00410	path:map00770
Pantothenate and CoA biosynthesis	8	holo-[acyl-carrier-protein] synthase	ec:2.7.8.7	1	contig06057	path:map00770
Pantothenate and CoA biosynthesis	8	pantothenate kinase	ec:2.7.1.33	1	contig03902	path:map00770
Pantothenate and CoA biosynthesis	8	dephospho-CoA kinase	ec:2.7.1.24	2	contig01679, contig00410	path:map00770
Other types of O-glycan biosynthesis	10	glucuronosyltransferase	ec:2.4.1.17	9	contig02020, contig01371, contig10753, contig12125, contig00467, contig00496, contig01274, contig06708, contig04142	path:map00514
Other types of O-glycan biosynthesis	10	peptide-O-fucosyltransferase	ec:2.4.1.221	1	contig08480	path:map00514
Various types of N-glycan biosynthesis	10	beta-N-acetylhexosaminidase	ec:3.2.1.52	2	contig03467, contig07862	path:map00513
Various types of N-glycan biosynthesis	10	alpha-1,3-mannosyl-glycoprotein 4-beta-N-acetylglucosaminyltransferase	ec:2.4.1.145	1	contig03169	path:map00513
Various types of N-glycan biosynthesis	10	dolichyl-diphosphooligosaccharide---protein glycotransferase	ec:2.4.1.119	4	contig05405, contig01122, contig02689, contig00969	path:map00513
Various types of N-glycan biosynthesis	10	mannosyl-oligosaccharide 1,3-1,6-alpha-mannosidase	ec:3.2.1.114	1	contig03064	path:map00513
Various types of N-glycan biosynthesis	10	N-acetyl-beta-glucosaminyl-glycoprotein 4-beta-N-acetylgalactosaminyltransferase	ec:2.4.1.244	2	contig00655, contig00918	path:map00513
Mucin type O-Glycan biosynthesis	5	glycoprotein-N-acetylgalactosamine 3-beta-galactosyltransferase	ec:2.4.1.122	2	contig02618, contig01323	path:map00512
Mucin type O-Glycan biosynthesis	5	polypeptide N-acetylgalactosaminyltransferase	ec:2.4.1.41	3	contig02225, contig05035, contig01938	path:map00512
Other glycan degradation	15	beta-N-acetylhexosaminidase	ec:3.2.1.52	2	contig03467, contig07862	path:map00511
Other glycan degradation	15	alpha-L-fucosidase	ec:3.2.1.51	1	contig00765	path:map00511
Other glycan degradation	15	glucosylceramidase	ec:3.2.1.45	2	contig03176, contig03787	path:map00511
Other glycan degradation	15	alpha-mannosidase	ec:3.2.1.24	4	contig07473, contig01171, contig02124, contig06943	path:map00511
Other glycan degradation	15	beta-galactosidase	ec:3.2.1.23	2	contig04834, contig05755	path:map00511
Other glycan degradation	15	N4-(beta-N-acetylglucosaminyl)-L-asparaginase	ec:3.5.1.26	4	contig02209, contig04767, contig05084, contig08178	path:map00511
Citrate cycle (TCA cycle)	32	phosphoenolpyruvate carboxykinase (GTP)	ec:4.1.1.32	1	contig00645	path:map00020
Citrate cycle (TCA cycle)	32	ATP citrate synthase	ec:2.3.3.8	3	contig00301, contig07048, contig01047	path:map00020
Citrate cycle (TCA cycle)	32	citrate (Si)-synthase	ec:2.3.3.1	1	contig00053	path:map00020
Citrate cycle (TCA cycle)	32	succinate---CoA ligase (ADP-forming)	ec:6.2.1.5	4	contig00083, contig00301, contig07048, contig01047	path:map00020
Citrate cycle (TCA cycle)	32	succinate---CoA ligase (GDP-forming)	ec:6.2.1.4	3	contig00995, contig00301, contig00512	path:map00020
Citrate cycle (TCA cycle)	32	dihydrolipoyllysine-residue succinyltransferase	ec:2.3.1.61	1	contig00012	path:map00020
Citrate cycle (TCA cycle)	32	succinate dehydrogenase (ubiquinone)	ec:1.3.5.1	4	contig02267, contig00512, contig01375, contig04131	path:map00020
Citrate cycle (TCA cycle)	32	dihydrolipoyllysine-residue acetyltransferase	ec:2.3.1.12	3	contig07021, contig00012, contig00494	path:map00020
Citrate cycle (TCA cycle)	32	isocitrate dehydrogenase (NADP+)	ec:1.1.1.42	1	contig00616	path:map00020
Citrate cycle (TCA cycle)	32	isocitrate dehydrogenase (NAD+)	ec:1.1.1.41	4	contig00222, contig00616, contig01886, contig02538	path:map00020
Citrate cycle (TCA cycle)	32	malate dehydrogenase	ec:1.1.1.37	3	contig01416, contig00938, contig01218	path:map00020
Citrate cycle (TCA cycle)	32	oxoglutarate dehydrogenase (succinyl-transferring)	ec:1.2.4.2	2	contig05597, contig10521	path:map00020
Citrate cycle (TCA cycle)	32	pyruvate dehydrogenase (acetyl-transferring)	ec:1.2.4.1	4	contig02072, contig00509, contig06897, contig08544	path:map00020
Citrate cycle (TCA cycle)	32	dihydrolipoyl dehydrogenase	ec:1.8.1.4	1	contig00233	path:map00020
Citrate cycle (TCA cycle)	32	aconitate hydratase	ec:4.2.1.3	3	contig00835, contig02324, contig00262	path:map00020
Citrate cycle (TCA cycle)	32	fumarate hydratase	ec:4.2.1.2	1	contig00461	path:map00020
One carbon pool by folate	12	aminomethyltransferase	ec:2.1.2.10	2	contig01857, contig06624	path:map00670
One carbon pool by folate	12	methylenetetrahydrofolate reductase [NAD(P)H]	ec:1.5.1.20	1	contig03102	path:map00670
One carbon pool by folate	12	methylenetetrahydrofolate dehydrogenase (NAD+)	ec:1.5.1.15	1	contig03134	path:map00670
One carbon pool by folate	12	thymidylate synthase	ec:2.1.1.45	1	contig02864	path:map00670
One carbon pool by folate	12	methionyl-tRNA formyltransferase	ec:2.1.2.9	2	contig11519, contig10124	path:map00670
One carbon pool by folate	12	phosphoribosylaminoimidazolecarboxamide formyltransferase	ec:2.1.2.3	1	contig01974	path:map00670
One carbon pool by folate	12	phosphoribosylglycinamide formyltransferase	ec:2.1.2.2	1	contig02558	path:map00670
One carbon pool by folate	12	glycine hydroxymethyltransferase	ec:2.1.2.1	1	contig00173	path:map00670
One carbon pool by folate	12	methenyltetrahydrofolate cyclohydrolase	ec:3.5.4.9	1	contig03134	path:map00670
One carbon pool by folate	12	5-formyltetrahydrofolate cyclo-ligase	ec:6.3.3.2	1	contig01866	path:map00670
One carbon pool by folate	12	methylenetetrahydrofolate dehydrogenase (NADP+)	ec:1.5.1.5	1	contig03134	path:map00670
One carbon pool by folate	12	dihydrofolate reductase	ec:1.5.1.3	1	contig05048	path:map00670
N-Glycan biosynthesis	11	UDP-N-acetylglucosamine---dolichyl-phosphate N-acetylglucosaminephosphotransferase	ec:2.7.8.15	1	contig00872	path:map00510
N-Glycan biosynthesis	11	alpha-1,3-mannosyl-glycoprotein 4-beta-N-acetylglucosaminyltransferase	ec:2.4.1.145	1	contig03169	path:map00510
N-Glycan biosynthesis	11	dolichyl-diphosphooligosaccharide---protein glycotransferase	ec:2.4.1.119	4	contig05405, contig01122, contig02689, contig00969	path:map00510
N-Glycan biosynthesis	11	dolichyl-phosphate beta-glucosyltransferase	ec:2.4.1.117	1	contig01579	path:map00510
N-Glycan biosynthesis	11	mannosyl-oligosaccharide 1,3-1,6-alpha-mannosidase	ec:3.2.1.114	1	contig03064	path:map00510
N-Glycan biosynthesis	11	mannosyl-oligosaccharide glucosidase	ec:3.2.1.106	1	contig04085	path:map00510
N-Glycan biosynthesis	11	dolichyl-phosphate beta-D-mannosyltransferase	ec:2.4.1.83	1	contig03881	path:map00510
N-Glycan biosynthesis	11	dolichol kinase	ec:2.7.1.108	1	contig08562	path:map00510
Limonene and pinene degradation	11	enoyl-CoA hydratase	ec:4.2.1.17	4	contig00248, contig01626, contig00844, contig04063	path:map00903
Limonene and pinene degradation	11	aldehyde dehydrogenase (NAD+)	ec:1.2.1.3	7	contig11969, contig00775, contig01521, contig03770, contig03911, contig06238, contig11406	path:map00903
beta-Alanine metabolism	21	dihydropyrimidine dehydrogenase (NADP+)	ec:1.3.1.2	1	contig03696	path:map00410
beta-Alanine metabolism	21	dihydropyrimidine dehydrogenase (NAD+)	ec:1.3.1.1	1	contig03696	path:map00410
beta-Alanine metabolism	21	glutamate decarboxylase	ec:4.1.1.15	1	contig02571	path:map00410
beta-Alanine metabolism	21	aspartate 1-decarboxylase	ec:4.1.1.11	1	contig02571	path:map00410
beta-Alanine metabolism	21	enoyl-CoA hydratase	ec:4.2.1.17	4	contig00248, contig01626, contig00844, contig04063	path:map00410
beta-Alanine metabolism	21	primary-amine oxidase	ec:1.4.3.21	1	contig04729	path:map00410
beta-Alanine metabolism	21	3-hydroxyisobutyryl-CoA hydrolase	ec:3.1.2.4	1	contig07967	path:map00410
beta-Alanine metabolism	21	beta-ureidopropionase ec:3.5.1.60 N-(long-chain-acyl)ethanolamine deacylase	ec:3.5.1.6	1	contig01239	path:map00410
beta-Alanine metabolism	21	aldehyde dehydrogenase (NAD+)	ec:1.2.1.3	7	contig11969, contig00775, contig01521, contig03770, contig03911, contig06238, contig11406	path:map00410
beta-Alanine metabolism	21	spermine synthase	ec:2.5.1.22	1	contig00781	path:map00410
beta-Alanine metabolism	21	spermidine synthase	ec:2.5.1.16	2	contig00781, contig01006	path:map00410
beta-Alanine metabolism	21	malonate-semialdehyde dehydrogenase (acetylating)	ec:1.2.1.18	2	contig06089, contig03511	path:map00410
beta-Alanine metabolism	21	4-aminobutyrate transaminase	ec:2.6.1.19	1	contig00237	path:map00410
Indole alkaloid biosynthesis	3	aromatic-L-amino-acid decarboxylase	ec:4.1.1.28	3	contig05372, contig11272, contig02278	path:map00901
Terpenoid backbone biosynthesis	13	diphosphomevalonate decarboxylase	ec:4.1.1.33	2	contig05483, contig09587	path:map00900
Terpenoid backbone biosynthesis	13	protein-S-isoprenylcysteine O-methyltransferase	ec:2.1.1.100	1	contig01920	path:map00900
Terpenoid backbone biosynthesis	13	phosphomevalonate kinase	ec:2.7.4.2	1	contig00382	path:map00900
Terpenoid backbone biosynthesis	13	dimethylallyltranstransferase	ec:2.5.1.1	3	contig03048, contig00813, contig01975	path:map00900
Terpenoid backbone biosynthesis	13	protein farnesyltransferase	ec:2.5.1.58	1	contig02449	path:map00900
Terpenoid backbone biosynthesis	13	acetyl-CoA C-acetyltransferase	ec:2.3.1.9	1	contig00887	path:map00900
Terpenoid backbone biosynthesis	13	heptaprenyl diphosphate synthase	ec:2.5.1.30	2	contig01618, contig04623	path:map00900
Terpenoid backbone biosynthesis	13	geranylgeranyl diphosphate synthase	ec:2.5.1.29	1	contig03048	path:map00900
Terpenoid backbone biosynthesis	13	(2E,6E)-farnesyl diphosphate synthase	ec:2.5.1.10	3	contig03048, contig00813, contig01975	path:map00900
Terpenoid backbone biosynthesis	13	isopentenyl-diphosphate Delta-isomerase	ec:5.3.3.2	1	contig00230	path:map00900
Terpenoid backbone biosynthesis	13	mevalonate kinase	ec:2.7.1.36	1	contig02844	path:map00900
Betalain biosynthesis	5	aromatic-L-amino-acid decarboxylase	ec:4.1.1.28	3	contig05372, contig11272, contig02278	path:map00965
Betalain biosynthesis	5	tyrosinase	ec:1.14.18.1	2	contig02081, contig01992	path:map00965
D-Arginine and D-ornithine metabolism	3	D-amino-acid oxidase	ec:1.4.3.3	3	contig02008, contig06025, contig07894	path:map00472
D-Glutamine and D-glutamate metabolism	2	glutaminase	ec:3.5.1.2	1	contig01571	path:map00471
D-Glutamine and D-glutamate metabolism	2	glutamate dehydrogenase [NAD(P)+]	ec:1.4.1.3	1	contig00060	path:map00471
Penicillin and cephalosporin biosynthesis	3	D-amino-acid oxidase	ec:1.4.3.3	3	contig02008, contig06025, contig07894	path:map00311
Tropane, piperidine and pyridine alkaloid biosynthesis	3	primary-amine oxidase	ec:1.4.3.21	1	contig04729	path:map00960
Tropane, piperidine and pyridine alkaloid biosynthesis	3	tyrosine transaminase	ec:2.6.1.5	1	contig02832	path:map00960
Tropane, piperidine and pyridine alkaloid biosynthesis	3	aspartate transaminase	ec:2.6.1.1	1	contig00484	path:map00960
Lysine degradation	26	enoyl-CoA hydratase	ec:4.2.1.17	4	contig00248, contig01626, contig00844, contig04063	path:map00310
Lysine degradation	26	histone-lysine N-methyltransferase	ec:2.1.1.43	2	contig07488, contig03983	path:map00310
Lysine degradation	26	dihydrolipoyllysine-residue succinyltransferase	ec:2.3.1.61	1	contig00012	path:map00310
Lysine degradation	26	lysine N-acetyltransferase	ec:2.3.1.32	1	contig00653	path:map00310
Lysine degradation	26	aldehyde dehydrogenase (NAD+)	ec:1.2.1.3	7	contig11969, contig00775, contig01521, contig03770, contig03911, contig06238, contig11406	path:map00310
Lysine degradation	26	trimethyllysine dioxygenase	ec:1.14.11.8	1	contig02130	path:map00310
Lysine degradation	26	procollagen-lysine 5-dioxygenase	ec:1.14.11.4	2	contig01346, contig01952	path:map00310
Lysine degradation	26	gamma-butyrobetaine dioxygenase	ec:1.14.11.1	4	contig02571, contig02130, contig01202, contig01028	path:map00310
Lysine degradation	26	acetyl-CoA C-acetyltransferase	ec:2.3.1.9	1	contig00887	path:map00310
Lysine degradation	26	3-hydroxyacyl-CoA dehydrogenase	ec:1.1.1.35	3	contig00915, contig01313, contig04063	path:map00310
Lysine degradation	26	oxoglutarate dehydrogenase (succinyl-transferring)	ec:1.2.4.2	2	contig05597, contig10521	path:map00310
Porphyrin and chlorophyll metabolism	29	uroporphyrinogen decarboxylase	ec:4.1.1.37	1	contig02546	path:map00860
Porphyrin and chlorophyll metabolism	29	uroporphyrinogen-III synthase	ec:4.2.1.75	1	contig01415	path:map00860
Porphyrin and chlorophyll metabolism	29	ferrochelatase	ec:4.99.1.1	1	contig01099	path:map00860
Porphyrin and chlorophyll metabolism	29	porphobilinogen synthase	ec:4.2.1.24	1	contig01194	path:map00860
Porphyrin and chlorophyll metabolism	29	beta-glucuronidase	ec:3.2.1.31	5	contig05075, contig05353, contig00930, contig01261, contig02889	path:map00860
Porphyrin and chlorophyll metabolism	29	holocytochrome-c synthase	ec:4.4.1.17	1	contig03673	path:map00860
Porphyrin and chlorophyll metabolism	29	heme oxygenase	ec:1.14.99.3	1	contig02172	path:map00860
Porphyrin and chlorophyll metabolism	29	5-aminolevulinate synthase	ec:2.3.1.37	1	contig00360	path:map00860
Porphyrin and chlorophyll metabolism	29	glucuronosyltransferase	ec:2.4.1.17	9	contig02020, contig01371, contig10753, contig12125, contig00467, contig00496, contig01274, contig06708, contig04142	path:map00860
Porphyrin and chlorophyll metabolism	29	glutamate---tRNA ligase	ec:6.1.1.17	2	contig00159, contig08037	path:map00860
Porphyrin and chlorophyll metabolism	29	protoporphyrinogen oxidase	ec:1.3.3.4	2	contig03842, contig02077	path:map00860
Porphyrin and chlorophyll metabolism	29	coproporphyrinogen oxidase	ec:1.3.3.3	1	contig00832	path:map00860
Porphyrin and chlorophyll metabolism	29	ferroxidase	ec:1.16.3.1	2	contig01216, contig10356	path:map00860
Porphyrin and chlorophyll metabolism	29	biliverdin reductase	ec:1.3.1.24	1	contig01862	path:map00860
Glycosphingolipid biosynthesis - ganglio series	4	beta-N-acetylhexosaminidase	ec:3.2.1.52	2	contig03467, contig07862	path:map00604
Glycosphingolipid biosynthesis - ganglio series	4	beta-galactosidase	ec:3.2.1.23	2	contig04834, contig05755	path:map00604
Glycosphingolipid biosynthesis - globo series	2	beta-N-acetylhexosaminidase	ec:3.2.1.52	2	contig03467, contig07862	path:map00603
Cysteine and methionine metabolism	25	adenosylmethionine decarboxylase	ec:4.1.1.50	1	contig00042	path:map00270
Cysteine and methionine metabolism	25	S-methyl-5-thioribose-1-phosphate isomerase	ec:5.3.1.23	1	contig01247	path:map00270
Cysteine and methionine metabolism	25	methylthioribulose 1-phosphate dehydratase	ec:4.2.1.109	1	contig04408	path:map00270
Cysteine and methionine metabolism	25	cystathionine beta-synthase	ec:4.2.1.22	2	contig01355, contig02953	path:map00270
Cysteine and methionine metabolism	25	S-methyl-5'-thioadenosine phosphorylase	ec:2.4.2.28	1	contig00618	path:map00270
Cysteine and methionine metabolism	25	acireductone synthase	ec:3.1.3.77	1	contig04561	path:map00270
Cysteine and methionine metabolism	25	1-aminocyclopropane-1-carboxylate synthase	ec:4.4.1.14	2	contig02832, contig00663	path:map00270
Cysteine and methionine metabolism	25	DNA (cytosine-5-)-methyltransferase	ec:2.1.1.37	2	contig01676, contig03191	path:map00270
Cysteine and methionine metabolism	25	methionine adenosyltransferase	ec:2.5.1.6	1	contig00095	path:map00270
Cysteine and methionine metabolism	25	homocysteine S-methyltransferase	ec:2.1.1.10	2	contig01999, contig01146	path:map00270
Cysteine and methionine metabolism	25	adenosylhomocysteinase	ec:3.3.1.1	1	contig01064	path:map00270
Cysteine and methionine metabolism	25	cystathionine gamma-lyase	ec:4.4.1.1	3	contig03331, contig02071, contig11578	path:map00270
Cysteine and methionine metabolism	25	acireductone dioxygenase [iron(II)-requiring]	ec:1.13.11.54	2	contig11515, contig12277	path:map00270
Cysteine and methionine metabolism	25	L-lactate dehydrogenase	ec:1.1.1.27	1	contig00880	path:map00270
Cysteine and methionine metabolism	25	cysteine dioxygenase	ec:1.13.11.20	1	contig01093	path:map00270
Cysteine and methionine metabolism	25	spermine synthase	ec:2.5.1.22	1	contig00781	path:map00270
Cysteine and methionine metabolism	25	spermidine synthase	ec:2.5.1.16	2	contig00781, contig01006	path:map00270
Cysteine and methionine metabolism	25	tyrosine transaminase	ec:2.6.1.5	1	contig02832	path:map00270
Cysteine and methionine metabolism	25	aspartate transaminase	ec:2.6.1.1	1	contig00484	path:map00270
Glycosphingolipid biosynthesis - lacto and neolacto series	3	N-acetyllactosaminide beta-1,6-N-acetylglucosaminyl-transferase	ec:2.4.1.150	2	contig09987, contig03381	path:map00601
Glycosphingolipid biosynthesis - lacto and neolacto series	3	N-acetyllactosaminide beta-1,3-N-acetylglucosaminyltransferase	ec:2.4.1.149	1	contig04001	path:map00601
Nicotinate and nicotinamide metabolism	9	nicotinate-nucleotide diphosphorylase (carboxylating)	ec:2.4.2.19	1	contig07921	path:map00760
Nicotinate and nicotinamide metabolism	9	nicotinate phosphoribosyltransferase	ec:2.4.2.11	1	contig07921	path:map00760
Nicotinate and nicotinamide metabolism	9	purine-nucleoside phosphorylase	ec:2.4.2.1	2	contig00510, contig04337	path:map00760
Nicotinate and nicotinamide metabolism	9	5'-nucleotidase	ec:3.1.3.5	3	contig03037, contig01509, contig03391	path:map00760
Nicotinate and nicotinamide metabolism	9	NAD+ kinase	ec:2.7.1.23	3	contig04874, contig05545, contig00511	path:map00760
Sphingolipid metabolism	25	sphingomyelin phosphodiesterase	ec:3.1.4.12	9	contig04221, contig03550, contig02464, contig00741, contig02395, contig03220, contig05254, contig01255, contig02621	path:map00600
Sphingolipid metabolism	25	glucosylceramidase	ec:3.2.1.45	2	contig03176, contig03787	path:map00600
Sphingolipid metabolism	25	beta-galactosidase	ec:3.2.1.23	2	contig04834, contig05755	path:map00600
Sphingolipid metabolism	25	serine C-palmitoyltransferase	ec:2.3.1.50	2	contig07010, contig03405	path:map00600
Sphingolipid metabolism	25	ceramide glucosyltransferase	ec:2.4.1.80	1	contig01854	path:map00600
Sphingolipid metabolism	25	ceramidase	ec:3.5.1.23	1	contig02245	path:map00600
Sphingolipid metabolism	25	phosphatidate phosphatase	ec:3.1.3.4	6	contig08288, contig12208, contig05034, contig07252, contig05018, contig06044	path:map00600
Sphingolipid metabolism	25	sphinganine-1-phosphate aldolase	ec:4.1.2.27	1	contig03517	path:map00600
Sphingolipid metabolism	25	ceramide kinase	ec:2.7.1.138	1	contig04204	path:map00600
