# Supplementary material for: Analysis of the Olive Fruit Fly Bactrocera oleae Transcriptome and Phylogenetic Classification of the Major Detoxification Gene Families
Source: PLoS One. 2013 Jun 18;8(6):e66533. doi: 10.1371/journal.pone.0066533 (PMC3688913; doi:10.1371/journal.pone.0066533)
Supplement: Table S4 — Sequence name, nucleotide and amino acid length and sequence, clade and clade identification method of contigs encoding for putative B. oleae P450s. (XLSX) [file pone.0066533.s008.xlsx]

## Sheet: Sheet1
Sequence name	length (bp)	Length (aa)	Nucleotide sequence	Protein sequence	Clade	Clade identification method
contig00266	1930	419	NNNAAATTGTTGAAAAAGTCCAGAAATTACGAACTCTCCGAAGTATGGCTGGGCAAGGGACTCTTAACTAGTGCCAACAAAGCCTGGCAACGTCGCCGGAAATTACTCACACCCGCCTTTCACTTTCGCATACTGAGCGAATTCAAGGAGCCCATGGAGGATAACTGTCAAATTCTCATCAGCAAATTGCGCGAGAAAGCAAACGGCGAGCAGTTCGATATATATCCATATATAACGTTATTCGCTTTGGATGCTATTTTGGAGACGGCGATGGGCTTAAAAAAAATGTACAGATGCAGGGCGAGTCGGAATATGTGAAGGCAGTACAGACGTATGTGAAGAATTTAAAAACCAATCTCTTGAAATCTTTTATTCTAACCTTCATCCCCATTCCAGCAT…	KLLKKSRNYELSEVWLGKGLLTSANKAWQRRRKLLTPAFHFRILSEFKEPMEDNCQILISKLREKANGEQFDIYPYITLFALDAILETAMGLKKMYRCRASRNMXEGSTDVCEEFKNQSLEIFYSNLHPHSSICRVLHKRSFSFWHRFELIYRFTDAYKERLEALKILHGETNRMIKLRRQLLHDNNLHNVADAEKSDDVGGKRRLAFLDMLLLSQLEGSGLTDLEIREEVDTFCSRVTIPRALPWPSVFICSPSMRTYSSALTRRPXAMQGREKESMRYLEAVIKETLRIYPTVPFYSRKTEEDLQIGNLTVPKGAAISILAYMVHRDEKHYPEPIKFSPERFLATDKELHPFAFVAFSAGPRNCIGQKFAMLELKLTLSSLLRSYEFLPVKDFIPNP…	CYP4	phylogenetic analysis
contig00341	1841	566	ACAGTTCTTCGCAGTAGAGGCAGAAGTGCAGTAGCTAAGAGCACTATGGACTACATAAACGCAACGACAACACCACATATTACTGGAACAAAGGCGCACATCCTGTCGAGTCCTTTTTATATTAGTTTGATTGGCGCATTGTTGGCGTTAGTGCTATATGATATTTGGTTTCGCAATACCGATGCTTATAAGAAGCTGAAAAGTATACCTGGACCGCCGGTACTGCCGTTGGTTGGCAATGCGCATTTGGTGTTGGGCCTTACACCTACCGAAATGGTAGTGAAAGCACTAATATACTTGAAATACTATGGTGAGACAGTTCGCGGTTGTTTTTTCAATTTAATGGTAGTCTTCCTGACAAATCCCGCGGACTTTGAAATCATACTCAACAGCTCCGTA…	TVLRSRGRSAVAKSTMDYINATTTPHITGTKAHILSSPFYISLIGALLALVLYDIWFRNTDAYKKLKSIPGPPVLPLVGNAHLVLGLTPTEMVVKALIYLKYYGETVRGCFFNLMVVFLTNPADFEIILNSSVHLEKSNEYRFFQPWFGDGLLISKGDHWRLHRKMIVPTFHQSILKSFVPTFVQHSKKIANRLETKYLGREFDVHEHMSQTTVEILLSTAMGMRQLPPGSECARYAEAVLEMCDIIQKRQVKAHYRFDFVYQWTQLRQRCDKMMNIILSLTRRVITERRENFNMETDGVLDQQDGVNAQASVRKKEGLRDDLDEIDEESDVGAKRRLAFLDAMVEMTKNPDIAWTEKDVMDEVNTIMFEGHDTTSAGSSFVLSLLGIHKDVQARVYEE…	CYP4	phylogenetic analysis
contig00343	1838	513	TAAGAAATGTTAACGGAAATACTTCTATGCATTTGTGCAGTGTTCTTTCTTTACTTATCCTATCGCTATGCTGTTGGTCGTCCAGAAGGATTTCCGCTGGGTCCGCCTCGCATACCGCTCTTTGGCAGTTATTTATTTATGATGCTGGCTAATAAAAAATACTTGCATAAAGGTGTTTTGAAGTTCACCAAGTGGTACAAGTCTGATATTGTGGGCTTTCATGTTGGCAGCTTTCCCGTAGTTGCGGTGCATAATTTCGAGGGCGTGAGGGAAGTTTTGAATAGGAGAGAATTCGATGGACGGCCAGAAATATTTTTAGCAGCAATGCGTGCTCCCAAGGATGAATTGTTGGGCATATTCTTCCGAGACGGTCCAGTATGGAAAGAACAGCGGCGCTTC…	MLTEILLCICAVFFLYLSYRYAVGRPEGFPLGPPRIPLFGSYLFMMLANKKYLHKGVLKFTKWYKSDIVGFHVGSFPVVAVHNFEGVREVLNRREFDGRPEIFLAAMRAPKDELLGIFFRDGPVWKEQRRFILRYLRDFGFGRRFTELELVIQEEITDLLDLIRNGPRYAHERELSKPGGYRVCVPNLFSPFTYNSFFHIMMNERRPRSEQAEILQLIKMGMQFQRNGDDYGKMLSVMPWIRYAFPKWSAYDVLTESNKFLFEYFEKIVDQHIATYDECSERNFLDLYIKQMKLEHAEEQADVYYRTQFIMGLVDFAFPAFTALGVQATFLIQHLLLQPEVMRRMQAEIDEVVGRGRLPTLEDRKNLHFTEAAVREGLRIETLVPSDVPHKALVDTELM…	CYP2	phylogenetic analysis
contig00367	1811	569	TTAAGCAGTGATTGTGCCAAGTTTATTAAAAATCTACTTCAAAAAATGTTATTAGCAAATCTTCGAAGGAAAAGAGGCTGTGCGATAAAGAAAGCTTCGGTTATTCGCTTGTTTGCGACAGATCAGAAATCGCTGTATCAACAACATGTCGATACCATCGCTGCAGCAAATTCACACATCGCTACGCCAGAGCAAACCGACCCCAATGAAGAATGGCAAATAGCACGTCCATTTAATGAGCTGCCTCGCGTTGGTGCACTTAAGTTGATTCGCAAATTTTTACCAGGTGGAGCTTATGCCAAACTAGATTTCAAAGATTTGGTGACGACTATGCGTACGGATTATGGATCCATTTTCATGTTGCCAGCCATGATGGGTCGACCCAATATCGTAGTGACG…	LSSDCAKFIKNLLQKMLLANLRRKRGCAIKKASVIRLFATDQKSLYQQHVDTIAAANSHIATPEQTDPNEEWQIARPFNELPRVGALKLIRKFLPGGAYAKLDFKDLVTTMRTDYGSIFMLPAMMGRPNIVVTHNPDDFRNIFRNEGIWPIRPFSETIRYHRNKWRADFFEGVEGAIATQGEQWSAFRKAVNPLLMQPKNIDMYCNKLAQVNQEFVERIRLIRNPKTLEMPVDFEECIQRWTLESVAVVALDKQLGLLRGDSDYYADALKLIVALNDFMAFSVDLDYKPTLWRFIATPKFKRLMQSMDNIQSVTWKYINETVGQLEKESQQGIERPEHEQSILERLLKQDKKIATVMAMDMLMAGVDTTSSLAVGALLCLAKNPEKQELLRAEVMRVLP…	mitochondrial	phylogenetic analysis
contig00383	1803	513	AATATGTTTTTATTACTTCTAATAGCCGTTTGTACACTCTCGTTTTTTTACATTAAATGGATTTTCACATATTGGAAACGTAAAGGCTTTCCTTACCTTGAGCCGAAAATCCCATTCGCAGTATTAGATCCAGTCTTTAAGCGTGAAGCTGCATTTGGCACTGCCATTCTCGATGTTTATCGCAGCACTAAGGACAAAGTGTTGGGCATCTATCTAATCACACGACCAGTTTTATTAGTACGCGATGCACAATTGGCGAGAGATATATTGGTGAAACATTTCGATAATTTTCACGATCGTGGCATACATGTCGACGATGAAGATGATCCACAAGCCAGTGGTGGCTTGTTCTTTCTAAAAGGACAGGATTGGAAGAGTTTGCGAGTGAAAATGACACCG…	MFLLLLIAVCTLSFFYIKWIFTYWKRKGFPYLEPKIPFAVLDPVFKREAAFGTAILDVYRSTKDKVLGIYLITRPVLLVRDAQLARDILVKHFDNFHDRGIHVDDEDDPQASGGLFFLKGQDWKSLRVKMTPLFTSGKLKAMFDTVEDVGDRMVNYVNAQLPDVGSKELELRHVTSTFAIDIIASVLLGLEVNSFTEPNNPIRNISRKLNEPTLGSVVRGTCQLLFPSLEKLFIRLGWREKAPEMMKQIVKRTIEMREEQNISRKDMLQLLMQLRNKGQVNDNDNDWSAKATDKDAMKHMSIETIASNLLLFYVAGYETTASTISFTAFELAQYPEALERAQRDVREAIERHDNKFTYEAVQDMKYLELCIMETTRKYPGLPILNRQCTQDYQVPDSNL…	CYP3	phylogenetic analysis
contig00424	1768	506	AGTTTCGAAATGGTGCCGCTTCTAGTTACAATTGCTTTGCTCGCCGCTGTCGGATTCCTGATACACAAATATCTGACATGGCACTACGATACCTTTAAAAAATTGGGCATTGCCGGCCCAGAGCCAAAAATATGGCTCGGAAATTTAACCGGCAAACAGCATATAGCTTACGATTATGATGATATCTATAACAAGTATAAGCAGAAACATCAGGTTGTTGGCATGTTTGTTTCGAGAGAACCTCAATTTTTAATACTAGATCCGAAATTGGCGCATGAAATTTTAGTAACGAATTTCAAGAGTTTCAGGGACAACTTAGGAAGCAAATTCCTGTACGACAAAGAGGAAGATCCAGTCGCCAGATTTAATCCCTTTTTTCAATGTTGGTGATGAATGGAA…	VSKWCRFXVTIALLAAVGFLIHKYLTWHYDTFKKLGIAGPEPKIWLGNLTGKQHIAYDYDDIYNKYKQKHQVVGMFVSREPQFLILDPKLAHEILVTNFKSFRDNLGSKFLYDKEEDPVARFNPFFQCWXMNGRRGGPTLXSGLTQHKLTSAYPIWKTCTQKLGKLLNAQTAKGSSIIETKNLLLRYTSNILGEFLWGFETKTLDSLDEPNHYLEVSHKLIQQVFKGFMSYFKCIPFPWYRRFDSHRIFTAESDQLFSQFTKDAYALRERDASKKNQADFLNYVRQLQEKKHLSHNEVVGYLSTVFVDGFDTAATVAFHALFYLTHHPEYQEKLRKEILSNLEADGSINYQALSLLPYLDQCINETLRMISPLTFTSRICTESTELVLDDGRRIPIEKG…	CYP3	phylogenetic analysis
contig00436	1756	496	ATGAGCTTGTTCTTGAACTTGTTGGTGTTGAGCATTCTACTGCTTTTAGCCTTTCTTAAGTACAGCCACAGCTACTGGAAACGCCGTGGTGTACCACATGAAGCACCTCCTTTCCCATGGGGTGATTTTAAAGAATGGCGCAACACAAAATGTTTCTATGAAATATTAACACCAATCTATAAGAAATTCAAGGGCATTGCACCATTCGCCGGCATGTTCATGGCCTTAAGGCCAGTCGCACTGATTTTGGACCCAGACCTGGTGAAGAGTGTACTCATCAAAGACTTTAATCATTTTCGTGAACGCGGTATATTCTCCAACGTCAGGGATGATCCGCTGACGGGTCATCTCTTCGCCTTAGAAGGAACCAAATGGCGCGAATTACGTCACAAACTCTCT…	MSLFLNLLVLSILLLLAFLKYSHSYWKRRGVPHEAPPFPWGDFKEWRNTKCFYEILTPIYKKFKGIAPFAGMFMALRPVALILDPDLVKSVLIKDFNHFRERGIFSNVRDDPLTGHLFALEGTKWRELRHKLSPAFSSGKMKHMYSIVVKVAEEFKKVLDEKQATAAGGVIEITDLLSCFTADIIGVCAFGIECNSLRNPQAEFVVMGRKANTERRHGLLLDQFIEAAPKLARTLRMRQIPQDVNDFYMGIVRETIEYRERTGVKHNDLMDVLMELKTKDGKDGGLTVNEIVAQAFVFLVAGFETSSSTMGYALYELAKCQDIQNRLRAEINEVLKRHNNQFTYESMQDMRYMEQVISETLRRYPILPHLVREADINYKTTDTRFSIEKGTMVIIPVYE…	CYP3	phylogenetic analysis
contig00447	1750	518	NNCAGTTTGTGCAATGGCATTATTTACATTTCTTTTGTGTTTTTCAATATTCCTATTAGGATTAATTTTTTATTTAAAAAGGCTCAGTAAAGAGTACTATTTGTTGGCATGCTGCAGACAATTGAAAACGGTGGATGGCAGTAAAATATCGGATAAGGTGTACATAGTGCCGGGACGCACTATTTTTGGCAACAACTTCGACATATTGAATTCAAATCCGGAGGATATTTACCACTGGTCTCGCGACCTCTACAAACGCGCAAAAGGTAAACCTTATGCTTTGTATTTTTACCAAGCTTGTATTTACACAATAACAAGTCCGGAAGCAGTACAAGAGGTTTTCCAAAGTCAAAGCTTAACAACAAAAGGCGTTGTATATGAATTAGTGCGTCCATTCTT…	VCAMALFTFLLCFSIFLLGLIFYLKRLSKEYYLLACCRQLKTVDGSKISDKVYIVPGRTIFGNNFDILNSNPEDIYHWSRDLYKRAKGKPYALYFYQACIYTITSPEAVQEVFQSQSLTTKGVVYELVRPFLGEGLLVSSEQHWHDRRKLLTPAFHFNILQSFIEVFKNETLKLVNLLSAKKDQNVNLNEIISEFTLNSVCETALGVSLNDISGSSEYRKIIHELELVMVKRLCNPFMYYPLVFKLFGDYKGFYKNVKVAHNFSSKIITKKREEFQKRQFAKETVHENDDETGKRKRYAMLDTLFHAESQGVIDHRGICDEVNTFMFEGYDTTATCLIFTLFNLAVHSDIQEKCYREVKNYDLPAMSISDFNQLEYLERVVKETLRLQPSVPFISRCCR…	CYP4	phylogenetic analysis
contig00503	1713	492	ATGTGGCTACTCATACCGATCCTCTTCTACTCGGTCATTTTCCTCTACATACGTCACATTTACACATACTGGAAACGTAAGGGCTTCCCAACCGAACGTACCGGTTTGAATTGGCAATTTCTGAAACAAGTTTATCGGCGCGAGTTCCACTATGTGAGCGCCATCAACGAAGCATACAAGGCAGGCGGCGAGCGTCTCTTATATGGCGTATACTTCTTCTTTCGACCAACTTTGCTGGTGCGCGATGTCGCCTTGGCGCGCACTGTCCTCGAGATACCGCATGGACATTTCGATGACAAGCGCTGGCACTACATGCAAGGCTATCGCAAGATTAATTTACTCGAAAAACTGGCAGCGATTTTCAGTGTGCCGCGGGTGGAGGGCATGTTTCGGAATGTC…	MWLLIPILFYSVIFLYIRHIYTYWKRKGFPTERTGLNWQFLKQVYRREFHYVSAINEAYKAGGERLLYGVYFFFRPTLLVRDVALARTVLEIPHGHFDDKRWHYMQGYRKINLLEKLAAIFSVPRVEGMFRNVEKVADHMVKQMDAIKLGNEQLDMQIVMRTYVINVFANLLYGLDTNLFEPNDSVFKRYIQSTLRNRGINSYTFNHLPKKSSLTYRLRDIIKDSVGRREDGGIIRKDIMQLLVKFRNGNNLTNNGKLSWHVENVFEREKLLSIKKLSKIAERFLNIGYESTASAATLTLYEILQAPSIYKKIIEEIRQLSVATKNANNADNKLTYGDIDSLQYLGACIKETVRKYPSVPYIERVCCKNFPIPNSRATINEGRTVMIPVMAMQRDERHF…	CYP3	phylogenetic analysis
contig00524	1700	494	ATGAGTGCGTTAATTGGTATAGAAACGCTGATTATAACGGTAATCATTCTGATACTCTCAGCGAGTTGGCGTTTGTATCAAACACGGAAATACTATCGCAATGTAACTTCAAAGTTGCCCACACTTTACGGCATTCCTTTTGTTGGACAAGCTTATCAGTTTCTTGATTTGAATAAATTGTACCATAATATTAGTCTTAACATCGATACCTTTAAAAAATTAACCGGCTGCATATGGATAGCCAATACGCCGTTTGTCGTTACCGTCGATCCTGAGGTTATCAAGCATGTCACCAACTCGCCTGTATTCCTCAACAAAGCCACAGATTTGTATAAGCACTTTCATAATGGTGTAATAAATGGTATCATCGTAAGTCCAGCAAAAAAACTGGAAAACCAA…	SALIGIETLIITVIILILSASWRLYQTRKYYRNVTSKLPTLYGIPFVGQAYQFLDLNKLYHNISLNIDTFKKLTGCIWIANTPFVVTVDPEVIKHVTNSPVFLNKATDLYKHFHNGVINGIIVSPAKKLENQPQGYNTIPRSXNNIMAFFSYFNENAINMKNRLAELAGQGEQDIFTIIKECGLQLSFLTIMGIKMEEGTETYREIVQAFNVIIDLMAKNSIYSSVGLGFLSNTPQYRRYREYLRDLVRSLIKKNLSREAKNNFEEDKQMMIDLALKSMRQGIFSEKDVEIECFTMIAASYETSVSAAYTCLMTLAMHPEIQERVFQEIRSVFPDGITAVEYDDLKKLPYLDMCIADALRLAPPIPYIGREAIHDTELCPGVILPKNMQVVIPIYELHR…	CYP4	phylogenetic analysis
contig00555	1677	500	TCAAGATGGATTTTTACTTCATTATTTTCTCCACAATCTTTGCATTGCTGATCAGCTATTTACGCTACAAATATCAATATTGGGAGCTACTTGGTGTACTCAGCTGAAGATGAACTACTTTTTTGGAAACCTGTTCCGCATAAAAACTATGCATAAAACGGAAATTTTACACGAAGTTTATAAAGAGTTTCGTGGTAAAGCAAAATTAGTCGGCACATACGTTTTTACCAAACCTATAGCCATTGCACTGGACTTAGACTTGGTGAAGTCGATATTAATCAAAGATTTCAATAAATTCACCGATCGTTTAGAGCAACGTAAGAGCACTACAAGCTATATCACTCAGCATTTGTTTCGTGTGGATGGCGAAAAGTGGCGTCCATTGCGCACGAAGCTTAC…	MDFYFIIFSTIFALLISYLRYKYQYWELLGVXQLKMNYFFGNLFRIKTMHKTEILHEVYKEFRGKAKLVGTYVFTKPIAIALDLDLVKSILIKDFNKFTDRLEQRKSTTSYITQHLFRVDGEKWRPLRTKLTPTFTSAKMKFMFPTLVNVAHQMEEAINAHLTKTPSGDIDTHDWMGRFTTDVIGHCAFGVECNSLKDPNVVFRRMGHRIFYPKYFSVRLRTFMLIYPAIFKYLKFFNIKEHSKDVEDFTLQLVRDTLRLREEQNVRRNDFIDLLIELKNSKDMKGVPKMGVEEMAAQVHIFFAAGYETSSSNLSYGLYELAKNPHIQDKLRAEIISVLKKHNGELTYEAMMEMTYLDQLITETLRLYPALGGLTRVSVDDYKVPDTDITLKKGTRVYI…	CYP3	phylogenetic analysis
contig00556	1683	514	NNNNNNTTCTTCTTATTTAATATATTCTACAGACGTTTAGAATTTCAGTGCGAAAATGAGTGCCTTAATTGGAGTAGACACGCTGATTATGACGGTAGTTATTTTGTTACTCGCTGCCAGTTGGCGCTTGTATCAAAAGCGGAAATACTATCGCAATGTCACCACGAAGTTGCCTACAATTTTCGGTATTCCCTTTATTGGAATAGTTCATATGATGCTTAATGTAAATAAAGTATACCAAAAAATTGGTAAAGGCTTCGACAACTTAAAGGCATCAACTTGTTGTATTTGGGTAGCCACAACGCCGTACGTGCTTACCGTCGATCCTGAGGTTATCAAACATATTACTTCCTCGCCTGAATTCCTCAATAAATCCAAAGATTTGTATACACATTTTCA…	SSYLIYSTDVXNFSAKMSALIGVDTLIMTVVILLLAASWRLYQKRKYYRNVTTKLPTIFGIPFIGIVHMMLNVNKVYQKIGKGFDNLKASTCCIWVATTPYVLTVDPEVIKHITSSPEFLNKSKDLYTHFQNGVFSGLLVSPAKKWKADRKIINPFFAHNNLLSLIPTFNDKANNVKNKLARLAGQGEQKIFAILKECGLQLSLLTIMDMKLEESSETYTEIVEAFNVFIDHMEKDLLYSWLGLGFLSRTPQYNRILKYIRDLMRSLTKKHLAQQIESEAMNNFVENKQAMIDITIKALRQGIFNENQVDIEGFTMLAASYETSVGATYTCLLMLAMHPEIQERVFQEIRSVFPDGITSVEYDDLKKLPYLDMFISEALRIAPPGPYIGRQTVDDTELY…	CYP4	phylogenetic analysis
contig00561	1680	506	NNCAGTACCAAAATGGAGGCGATTCTGGTCACTTTGGCTCTGCTAGCTGCTCTAGTCTACAAATATTTGACCTGGCATCATGGTGTATTTAAGAAGTTGGGCTTGGACGGTCCTAAGCCAAATATATTTTTGGGGAATTTTCCCAGCGCGATAACTGGCAAGCAACCACTTGTCTATGATGCCGATGAGATCTATAGCAAATACAAGAAGACTCATCGCGCCATTGGCGTCTTCATGACACGAAATCCACAAATTCTGATTCTCGACCCAGAATTGGCCCAGGATGTTTTGGTGACAAACTTTGGCAAGTTTCGCGGCAATTTAGCAGCAGAGTGGATTTATGACAGAAACTTGGACAAACTGGCTGCGGTTAGTCCATTTTTTACGAGTGATGATTCA…	STKMEAILVTLALLAALVYKYLTWHHGVFKKLGLDGPKPNIFLGNFPSAITGKQPLVYDADEIYSKYKKTHRAIGVFMTRNPQILILDPELAQDVLVTNFGKFRGNLAAEWIYDRNLDKLAAVSPFFTSDDSWKTKRFEVVSGLTQNKLNSAFPILKDCAGKLCKYLEKRTAQGNAVIETKNLGLCFVSNVLGEFLWGIETNTLAEPDEPNIYLQMQTKWLQFIFKSLDNYFKLLPLPWLRRFAQKRLFPEETNRFFSQLTKDTLDLRAKDTNSQSRADFLNHLRQLLEKKSLSHDDMVGHILTTMLNGFETSATVLFHTVFYLAHHPEYQEKLRAEILENIEEDGFVSYQKLCNVPYLDQCFNESLRLITVVSFYARICTEPTELDVGNGHLIPIRVG…	CYP3	phylogenetic analysis
contig00570	1676	501	ATGGACGTATCTGTGTTTTTCGGTCTGCTCATTGGCATCGCATTGCTAATTGCGGTTTGGTTACTGCGTCAGCAGAGCTACTGGCATCGACGCGGCATACCGCACAGCAAGCCCGTACTCCTGATGTCTATGGCAACTAAGCACGTAGTGCAGATTTTACGCGAGTCATATCAGCAGTTTAAGGGCACAGGGCCCTTTTTTGGATTCTTCTTGCTTGCGACCAATACCGCACTTATAGTGGACTTGGAGTTGGTTAAGAAAATACTGGTCAAAGATTTCAACTACTTCTCGGATCGTGGTCTGTACACTAATGCACACGATGATCCGCTTTCGGGTAATATGTTCTTCGCCGAAGTTGAGGGTTGGAAACGTTTACGTGCAAAACTAACGCCGACATTT…	MDVSVFFGLLIGIALLIAVWLLRQQSYWHRRGIPHSKPVLLMSMATKHVVQILRESYQQFKGTGPFFGFFLLATNTALIVDLELVKKILVKDFNYFSDRGLYTNAHDDPLSGNMFFAEVEGWKRLRAKLTPTFTSGKMKNMFHMVTAVGERFAATVHTRIGGGDAAGHGKVLHVSDLSGRYTTDTIGTCAFGLECNSLNAETPDFVLVTNSFINRRRHNKLVEGLIFSFPRISRFLGMRITSQHVQDFYIKLVEDTLEYRKDTKLRRNDFLDLLIDMMERDDANGKRIEGLSVNEIAAQTFLMFLAGFETSATTMSFALYLLAQHSDIQERLRRDINEVLAANNELLTYQCIKQMSYLQQVICETLRMYPIVPNLMRKAQAYYDTGDPKYYIEKGTMVI…	CYP3	phylogenetic analysis
contig00591	1665	264	ACGGAGGGAGAAGAGAATGAGTTCTCTCGCAAAAAGCAGGCCTTTCTGGACACTTTGCTCTCGTCCACAATCGACGGGAAATCGCTCACACAACATGAGATCTACGAAGAAGTCTCGACATTCATGTTTGAGGGGCACGATACAACCACATCTGGTGTAGCATTCACAGTATATTTGCTCGCCATGCATCCTGAAATACAAAGAAAAGTGTACGCTGAGCAACAACAGTTATTGGGCGACAACTTCAAGGATGAAGCCACTTTCCAGCAGATTTCTGACATGCAGTACTTGGATATGGTCATAAAGGAATCACTGCGTCTCTATCCCAGCGTACCGTTTGTTGCCAGACGTTGTGACAAAGATTACGATATAAATGGTTTCGTTGTGCCTGTAGATACT…	TEGEENEFSRKKQAFLDTLLSSTIDGKSLTQHEIYEEVSTFMFEGHDTTTSGVAFTVYLLAMHPEIQRKVYAEQQQLLGDNFKDEATFQQISDMQYLDMVIKESLRLYPSVPFVARRCDKDYDINGFVVPVDTTINLFLMALGYNEKYFPDPYRVDPDRWGAKKRTQNPFEYLPFSAGPRNCIGQKFALLEIKTVVSKVVRTFEILPPLDELASTDGYSRHFIGLSQEEQRKRLPNPSKYDPILSAVLTLKSENGISIRLRERP*	CYP4	phylogenetic analysis
contig00642	1632	469	CAAGCAGACATTATAAGTTTCATTATGCACAATCGCCAGCAATATGGACCATACTATCGCGTATGGCTGCTGAACCAATTGGCGGTATTATGCTCCGATCCTGCCGACGTTGAGATATTACTCAGCAGCTCGAAACATATTAAAAAGAATAACTTCTATGATCTACTACATCCATGGCTCGGCACCGGTTTACTCGTAAGCAACGGCCGTAAATGGCATGCGCGCCGTAAGATCATAACACCAACATTTCATTTCAAAATACTCGAGCAATTTGTGGAAATATTCGATCAACAGAGTACAGTGCTGGTGAAAAAAATGGTACAATATGCTGATGGAAAAACGGTACTGAATATTGCACCGCTATTATGTTTGATGACATTGGATATAATTGCAGAGACT…	QADIISFIMHNRQQYGPYYRVWLLNQLAVLCSDPADVEILLSSSKHIKKNNFYDLLHPWLGTGLLVSNGRKWHARRKIITPTFHFKILEQFVEIFDQQSTVLVKKMVQYADGKTVLNIAPLLCLMTLDIIAETAMGTKVNAQTNPEFPYVSAVISVTYMFAKRFINVWQRIDWLFRLLSRKEAKLFYANIKLMHEFTDRIIVERRAALEQTLSANETTPTATDTELGLKRRMALLDVLLQSSIDGKPLSNEDIREEVDTFMFEGHDTTSSALTFCLHLISRHPLVQAKLFEEIRKVLGADKDRPVTQRDLGELKYMECVIKESLRLYPTVPLIGRNFEEDVILRGKPIPAGTNITIGIYIMQRDPKYFPEPDTFRPERFLNESLEGGEKLNPYVYVPFS…	CYP4	phylogenetic analysis
contig00681	1618	499	ATGAGTGTCTTATTTGGAATAGGAACCTTGATTATAACGGTAATCATACTGTTACTCTCTGCCAGTTGGCGTTTGTATTAAAAAGCGGAACTATTATCGTAATGTTACCTCCAAGTTGCCTACTCTTTGCGGTAAACCGTTTATTGGAGTAGCCTATAATATGTTTAATGTGAATAAAATTTTGAATACTATTAGTAACGGCTTCGATATCAAGAAAACATCTACTGGTTGTATTTGGCTAGCCACAACGCCGTACGTGATTACCGTCGATCCTGAGGTTATCAAACATGTCACAACCTCGCCTGAGTTCCTCAACAAAGCCAGCGATCTGTATACACAGTTCCATAATGATATATTAAATGGACTCATCGTTAGTCCAGCAAAGAAATGGAAATCTGA…	MSVLFGIGTLIITVIILLLSASWRLYXKKRNYYRNVTSKLPTLCGKPFIGVAYNMFNVNKILNTISNGFDIKKTSTGCIWLATTPYVITVDPEVIKHVTTSPEFLNKASDLYTQFHNDILNGLIVSPAKKWKSDRKAINPFLAHNNIIALFPAFNENANNVKNKLERLAGQGEQDIFTIIKDCGLQLSLLTVMGLKLEEGSEKHIETLQTLNVFVDHMAVDILLGWLGLSFLSRTPHYKRVIKLVRVLVRSLVKENLTKSFESEGICNFEKDNKTMIDLALKALRQGVFSERDVEVECFTMIAASYETSVGAAYSCLVMLAMHPEIQERVFQEIRSVFPDGITSVEYADLKKLPYLDMCIAEALRLVPPAAIIGRQTVDDTELCPGVILPKGTQVLIAI…	CYP4	phylogenetic analysis
contig00727	1599	414	ATCAAAAACATACTCATTAAGGATTTCAATAATTTTTCCGATCGCGGCATTTTTCACAACGAAAAAGATGACCCGCTCACCGGTCATCTCTTTCGCTTGGATGGTAAACAATGGCGCGGTTTGCGTAGTAAGCTGACACCTACTTTCACGTCGGGTAAAATGAAATTCATGCTTCCCACCATATTGAAGGTGGCGGATCAGCTGATGAGCGCCGTTGAGAAGCGCATGGCTAGCGATGAGCATGTGTGGGACTGGAAAGAGATGATGGCATGTTTCACCACCGATGTGATTGGGAATTGCGCATTTGGCATCGAATGCAATAGCCTGCAAGACCCCAATGCTGAGTTTCGTGTTATGGGGCGCAAACTAATTGGGTCGCGTCGGCACGGGCCACTCATT…	IKNILIKDFNNFSDRGIFHNEKDDPLTGHLFRLDGKQWRGLRSKLTPTFTSGKMKFMLPTILKVADQLMSAVEKRMASDEHVWDWKEMMACFTTDVIGNCAFGIECNSLQDPNAEFRVMGRKLIGSRRHGPLINAFINSFPNMARRLRMAIMPQEITDFFLRIVRENIEYRERNGVQGNDFMSILMDLNKGKYLKSENDQLRALSVSEMTAQVFVFFVAGFETSSTTLAFALYELALQTDLQERLRKEIEETIQKHNNEFTYECMEDMQYMKQVLSETQRKYPIAPNLMRQAAADYVVPGNPKYVIKKGMMITIPTIGIHYDPEIYPEPEKFDPERFAVEAVKLRDSVDWLPFGDGPRNCIGMRFGQMQMRVGLAYLLRRYKFTPCAQTQIPMVYQKTF…	CYP3	phylogenetic analysis
contig01067	1474	185	CGTGCCTTACGTCGTGAGTTAATGCAAATTATGCCTGATCCATATACACCCTTGACCGTTGAGAACACCAAACGCATGCCTTATTTACGTGCTTGCATCAAAGAAGCGCAGCGCATAACACCCATAGCGCCGGGTAATCTGCGTACGCTGCCGAAAGATGTTGTGCTCTCCGGTTATCGTATACCGCGCGGCACCGCGGTGCACTTGGGCAATATGGCTCTCTGCAATAGTGAGCAATATTATCCGCGTTATAAGGAATTTATACCGGAACGTTGGCTAAAATCGGGGGAAAGTGCTTGTCCGGAATTGCGCAGCAGTAATCCATTCATTTATGCGCCCTTCGGCTTCGGCCCACGCACTTGTGTGGGGAAACGTATAGCCGAAATGGAGATGGAAACC…	RALRRELMQIMPDPYTPLTVENTKRMPYLRACIKEAQRITPIAPGNLRTLPKDVVLSGYRIPRGTAVHLGNMALCNSEQYYPRYKEFIPERWLKSGESACPELRSSNPFIYAPFGFGPRTCVGKRIAEMEMETLLARLVRLYKISWASPEEMEYISNLILAPKAPVKFRFMPLEEEDCAIGSFSV*	mitochondrial	phylogenetic analysis
contig01311	1413	441	NNNACATATTTGTCATAAGCGGTTCGTTTGGACGTTCCGATCTGATTTGCACTTACAACCCAATCGATTTTGAAAAAGTGTTTAGAACGGAAGGTGTTTGGCCAATACGCAAGGGTATTGAGAGCATCAGATATTATAGAGAGGTACAAAATCCAGATGCCTACGGTGGTGTATGGGGTTTAGTGGGGGAGCAGGGTGAGCGCTGGTTCAATATACGTCAGAAGGTTAATCCCATAATGATGAAAGTTCAAAACATGCGTGAGGTATTACCGGAAATTGATATCATTTCAATGGAATTGGTGGATAAAATCGCCAACATACGTGATACTGAGACCGGCCAGCTCACTACAGACTTTCTCAAGGAGCTGCGCATGTGGTCATTTGAGTCCATCTGCTATG…	IFVISGSFGRSDLICTYNPIDFEKVFRTEGVWPIRKGIESIRYYREVQNPDAYGGVWGLVGEQGERWFNIRQKVNPIMMKVQNMREVLPEIDIISMELVDKIANIRDTETGQLTTDFLKELRMWSFESICYVALNSRLHLITGKADADALRMSDAMSEFMQYTYDHDIAPSIWRYYHTPSFKRLMRLHDELTEITRKFVDTALQRIEAEGNKEARKSVFERLLRLDRNIAVVMAIDMLFGGLDTTSSTVITALYFLAKNQNKQDILRQELRKLLPEHKSPLNAQNFNNLPYLRACIKESMRIMPIVSGTMRQTGRDLVLSGYKVPKGTAVHMRNMELCNSEMFFPRCNEYLPERWLKTPKNVSNPVEEVKSQNPFVYLPFGFGPRTCLGKRLADLEMEV…	mitochondrial	phylogenetic analysis
contig01417	1376	413	NNNCCTTACCGTCGATCCTGAGGTTATCAAACATGTGACAACTTCACCAGAGTTGCTCAACAAAGCCAGAGACCTGTATACACACTTTGACGACGGTGCAATAAGTGGTATCATCGTGAGTCCAGCAAAGAAATGGAAAACCAATCGCAAGGCTATAAGCCCTTTTCTTGCACATAATAATATTACTGGTTTGTTTCCTTACTTCAATGAGAATGCAAAAAATTTGAAGAATAAACTAACAAGATTGGCTGGACAAGGTGAACAGGATATTTTTACAAGTATCAAAGAATGTGGTTTACAACTGAGTCTTTTAACCATTATGGGTATAAAGGTAGAAGAAGGCAGTGAGAAGCACAAGGTAATTCTGCAGGCATTTAATGGTTTTCTTGATCATATGGC…	LTVDPEVIKHVTTSPELLNKARDLYTHFDDGAISGIIVSPAKKWKTNRKAISPFLAHNNITGLFPYFNENAKNLKNKLTRLAGQGEQDIFTSIKECGLQLSLLTIMGIKVEEGSEKHKVILQAFNGFLDHMAKTIVLSSLGLGFLSRTPHYKRTLKYLRELVRSLIKENLTQNVESEAINNFEENKHSLINLALKALRKEVFTETDVEIESFTMIAASYETSVGAAYTCLVMLAMHPEIQERVFQEIRSVFPDEITSVEYDDLKKLPYLDMFISEALRLVPPITYIGRQTVNDTHELCPGVILPKNTQIIIPIYELHRRKEIWSSDANRFNPENFSPENIEKRHPYSYMLFSKGPRNCIGFRYAEITLRIILIHAVRNLKFSTTSKYEDIVLIPKVTMT…	CYP4	phylogenetic analysis
contig02044	1248	370	ATGAGTACCATTATTGCTTTATTGGCGATAGCGATCACGCTAGTGATTTACTTGTTGAAATATCAGCAATCATATTGGCAAAGGCGTGGCGTGCCGCACGATTCACCCAGCTTTCCGTTGGGCACACTCAAGGAGTGGCGTCGTACGAAGTCTTTGTGTGAAATATTCGCACCCATCTATAAGCAATTTAAGGGCACTGGTCCCTTCTGTGGTATCTACTTTCTTATAAATCCAGCCGTTTTCGTGCTGGACCTGGAACTAGTCAAGAAGATACTCATTAAGGACTTTCACAATTTTCAAGATCGCGGCGTTTTTCACAATGAAATTGAAGATCCACTTACTGGCAATCTCTTCCAGTTGGATGGACCACAGTGGAATGTATTGCGTAAAAAGCTTTCA…	MSTIIALLAIAITLVIYLLKYQQSYWQRRGVPHDSPSFPLGTLKEWRRTKSLCEIFAPIYKQFKGTGPFCGIYFLINPAVFVLDLELVKKILIKDFHNFQDRGVFHNEIEDPLTGNLFQLDGPQWNVLRKKLSPTFTSGKMKLMFPTVVKEAHELIQVMSEKAKTRLIEFWRSPNCKRATPPMXIGSCAFGLECNSLRNPDAEFVKMGRKALTERKHCILVNTFIESYPRLARKLNLRSFTKEVQDFYIGIVRNTVEYREKNQVKRNDFMNILLEMKNKQGEKDGLSVEEIAAQAFVFLIAGFETSSTTMGFALYELARNQEIQNKLRQQINATLKEHNNVCTYEAIQQMNIWNRFYRKRYASTPYCRCGTSFKAEYD	CYP3	phylogenetic analysis
contig02103	1239	330	NNNATGTGATAGCGATTACGGCCTATAGCATACAAGCAAATAGTCTCAACGATCCGAATGGTATTTTCCGTAAGAGTGGAAAGAAAATTTTCAACTTTACTTGGTTGCGTTCCATGGAGTTCAAAGCGTTCTTTTTCATACCTATAATGGTTAAGATTTTCCGCTTCAAAGTCTTCTCCAAGGAGGCATCAAGCTTTTTGCGCGAAACAATCAAGCATGTGATGGAGGAACGCATCAAAAGGGGTAATGTGCGTAATGATTTAATCGACATTTTGATTAAATTCAAACAGGAGGCCGAAGAAGAGCTGAGAGAGGGTAAGAAACCGTTCATTTTGGAGAAAGACGCTTTGGCAGCGCAAGCGGCTATTTTCTTTTCGGCTGGCTTTGAAACTTCGTCTG…	VIAITAYSIQANSLNDPNGIFRKSGKKIFNFTWLRSMEFKAFFFIPIMVKIFRFKVFSKEASSFLRETIKHVMEERIKRGNVRNDLIDILIKFKQEAEEELREGKKPFILEKDALAAQAAIFFSAGFETSSATMSFAMFEMAHNPDVQRRLREELCEAYKNNDGKITYELIMGLKYMDNVVKEVLRRYPPLPFLDRACTPSANEEGYSLKNFGIDFTIPHNMPVYIPSQAIHMDPKNFKDPETFNPDRFLPENKNENNMNAYMPFGIGPHNCIGERFAMIQTKLGLLYFYRNHYVTTCEKTPLKIHLNPRAIIIQSLGGIELKVVRDPLF	CYP3	phylogenetic analysis
contig02255	1211	276	CGATGTTTTGGGAGCTGATGCTGCTGGCTGCAACAGTTGTCTGCCTCGCCTTACACTACCAATATGCGCGCATGCGTAATCAGGCGTTCTTCAAGCGTATACCACCCGTCTCCAATATACCATTCGTGGGTTGTATGCTCGTGTTGGCGCGCTTTCAGCCAGATAATTTACATTTGAAGTTTCAAGAGTTCGTCACGCGCTTCGGCAAAAGTTTCTGCGCGCTACTGCTACGCGATCTAATGGTTGTAACCGCTGATCCGCGTTATGTCGAAGAGCTACTTAGCAGTCAAAAGCATATACAAAAGAATCAGCTTTATTGGCTGCTGCGCGACTGGTTGGGCGACGGTTTGCTGCTTAGCTACGATCGCAAATGGCAGATGATGCGCAAAATTATCACGC…	MFWELMLLAATVVCLALHYQYARMRNQAFFKRIPPVSNIPFVGCMLVLARFQPDNLHLKFQEFVTRFGKSFCALLLRDLMVVTADPRYVEELLSSQKHIQKNQLYWLLRDWLGDGLLLSYDRKWQMMRKIITPTFHFKILEQFVDVFERQSRVLVQKLSALADGATAVDIYPHMGLMTLDVIAETAMGVCVHAQQDSKSDFVQAVKDVTNIVATRFIRPILAFPRLFKLLRPQQYEKQMEGIRIMHRFTAKIIEERRTALQKKNNASTESATSAEM	CYP4	phylogenetic analysis
contig02809	1115	351	CTGCAGCAATTGCAATCGGAAGGAGATGGCGAGGGTGTCGAGTTAGAGTTAAAGGATTATGCGACGCGTTTCGCCACCGACGTCATTGCATCAACGGCATTTGGTCTGCAAGTAAATTCTTTCGAAAATAAAGAGAATCAATTTATATGTTGGGCAAGAAGGCGACCACATTCAATTGGAAAACGAATTTAAGGTTCATTCTCTTCATGCATTTCAAGGATCTGATGAAGTTGCTAAAAGTGGACCTTTTTGACGCAAGCATAACGAACTACTTCCGTTACCTCGTCCTCGATGCTTTGAAATACCGCAAGGAGCACAATATCCGTCGCGCCGACATGATTAACTTACTTATGGAGGCTCGCGGCCTCTTTCCCTCCGACTCGCCGAAGTCACACGGTC…	AAIAIGRRWRGCRVRVKGLCDAFRHRRHCINGIWSASKFFRKXRESIYMLGKKATTFNWKTNLRFILFMHFKDLMKLLKVDLFDASITNYFRYLVLDALKYRKEHNIRRADMINLLMEARGLFPSDSPKSHGRNWTDTEMIAQCFIFFFAGFETISTLICFATQELMENPDVQEKVYQEIAEVNERLEGKQVTYEALQGMKYLDMVISETLRKWPGAVNLDRECTKDFVFEADGKRIEIKKGQTILIPVVGLQHDPQYFPNPEKFDPERFSNENKDKIKPFTYMPFGEGPRNCIGSRFALLEAKAILYYLVRDFHIVPAKKSTIPMVLGNTGFQVAPKNGYWFKLISRSKI*	CYP3	phylogenetic analysis
contig03359	1031	303	ATGCGTGCTCAGCGAATCGTTGAGGTAAAGGAGTTGTGTGCGCTCTTCACCACAGACATCATATCCTCACTCGAGTTCGGTATCGACGCTAACAGTTTGGCGAATCCGCATGCTGAATTCCGACGCATGTGCATTGAAGTGAATGAGCCGCGTCTTAAACGTCTACTACATCTCTTCACCATTTTCTTCGTGCCGGAGAGAGTCCAGCTCGTCCGCGCCCATCTCTACTCAAAAGAGTATGAAAAGTTCATGCGCTCTTCCATCGAGTATGCGATTGCGGAGCGTATGCGTAGTGGCAACCAACGCAACGATCTCATCGATATATTTATAGCGTTGAAGCAACAAGCAGCCGACGGCGCCAAAGACAGCGTGTTACAGCAACCTGATTTCTTTGTAGCA…	MRAQRIVEVKELCALFTTDIISSLEFGIDANSLANPHAEFRRMCIEVNEPRLKRLLHLFTIFFVPERVQLVRAHLYSKEYEKFMRSSIEYAIAERMRSGNQRNDLIDIFIALKQQAADGAKDSVLQQPDFFVAQAAFLLLAGFDTSSSTITFALYELAKHPELQQRLRAELREALVKCNGALDYETICNELEYMRMVVDEVLRLYPATSFLDRRCTAEQGYLLGQSSNDYRIPKGMPVYISVLALHRDPRYWPQPLEFDPERFSPENRKQHASMSYCPLXAGPRGCIGFLLGLLEVKRDLYIF*	CYP3	phylogenetic analysis
contig03442	1023	311	ATGCTATCGGTAGATACTGCTTGCCTCTTGGCGACCCTTTTGGCGCTGGTCTACATTTGGTGCCGCTACACATATGGCTACTGGAGACGCAATAAGGTGCCCTATATGACGCCATTGCCACTGATTGGCAATATGGAAGTTTTGTTTACAATGAGGAATAGTTTCTATCTATATCTATCCGACATTTATAAAGATGCTAGAATGTCAAAGGCTGCGGCAGTCGGCATTTATGTACTCAACCGGCCAGCGTTAGTGTTACGTGAACCGGAACTTATAAAAACGGTGCTAATTAAGGAGTTTTCAAAGTTCTCCGATCGTTCAGCCGGCTGTGATCCACACGATGATGCTTTGGGTTCGAATAATCTGTTTTTCATAAACAATCCACAATGGAAGGATTTG…	MLSVDTACLLATLLALVYIWCRYTYGYWRRNKVPYMTPLPLIGNMEVLFTMRNSFYLYLSDIYKDARMSKAAAVGIYVLNRPALVLREPELIKTVLIKEFSKFSDRSAGCDPHDDALGSNNLFFINNPQWKDLRTKITPVFTTGKIKQMYPLMTDIGTELEAHLNSYAKTDDAFVTEVKEVCALFTTDMIATIAFGVKANSLVNPKGEFRTQGRKLLTFTFGRAIDFFVAFFFPKWVATLRIKVFTPEFSSFLRRTINHVMSSREESKATRNDLIDVLLSLKEEAVAKGEYNTKLQDMLTAQAAVFFSAGF	CYP3	phylogenetic analysis
contig03604	1003	315	CAGCCATGGGTGAGCAACCACAAGATGCCAAAGAACTAGCCAATCGCTTCACAGCCCAGTTCATGTGCAACTTTATATGGGGCATCGAAGGCAACGCCTTCAATGTGCCGCAGAAAGCGAGTGCGACATCGCTCTCTCCCGTGCATTGCATGGCCAGAGATATTATTTTGCAATCGTTGCAATGTGTACGTTATTATGGAAGCACTGCTGCTTGGCCTTGGCTGCGTAAATTACAGCCCGTATGTTTCTTTCCCGTCGCCGCGGATCGTTTCTTTCAACAACTACTCGCGGACGCTTTGAATGCACGCGCCAAACAGCAAACAGCCGAGGCTGGCGGTGGGCGCGGTGATGTGATCGATCACCTGCAGCAGCTCAGGGAGAAAAAATCCTTAAATGCCA…	AMGEQPQDAKELANRFTAQFMCNFIWGIEGNAFNVPQKASATSLSPVHCMARDIILQSLQCVRYYGSTAAWPWLRKLQPVCFFPVAADRFFQQLLADALNARAKQQTAEAGGGRGDVIDHLQQLREKKSLNAIQIAGHTTTVLIDGYETGAMLIAHCLLLLARNPRVQRKLREELLAADVADSFDALNELPYLEQCLQETLRLFPPLPTLFKLCTESVTLKNFDDSTLTVHPGDGSLYFNLLFSSXDAEYFENPDDFWPERFAEEMGGVRKYREMGVFMPFGDGPRMCPGMKLGLSEAKVAVSELISNFKVRAKA	CYP3	phylogenetic analysis
contig03823	972	243	NAACAACTGGGCATCGAGCATGAGGAGAATGAAAAGAGCATTTTGGAGAAATTGCTGAGAATTGATAGGAAAATTGCCACAGTGATGGCCATGGATCTATTGCTAGGCGGTGTCGATACAACAACTTCACTCACCGTTGGAATTCTACTTTGTTTGGCCAAGAACCCCGACAAACAGGAAAAACTACGTGAGGAAGTAAAACGTATACTACCAGAAAGAATGGAGATTTCGCGGCTGATACACTCAGCAAGATACCATATCTACGAGCATGCTTGAAGGAAGCTTTGCGCATGTACCCAGTGACTATTGGAAATAGTCGTGTGCCGCAGAAAGACGTTGTTTTGAGCGGTTATAGAGTACCTAAGGGCACCGTGATTAGCATGATTTACTCAACGCTAC…	QLGIEHEENEKSILEKLLRIDRKIATVMAMDLLLGGVDTTTSLTVGILLCLAKNPDKQEKLREEVKRILPERMEISRLIHSARYHIYEHAXKEALRMYPVTIGNSRVPQKDVVLSGYRVPKGTVISMIYSTLLKSEEHYARPLEFLPERWLRPNNETVEEPGCAATEDTKQLKASSPFTFLPFGVGPRACLGRRISDLEIELGIARLVRNFQIEFHYATDNVFKNMLINMPNAPLKFKFIDIE*	mitochondrial	phylogenetic analysis
contig03864	964	284	NNNNCGGATTGTGATTGGTGAGCGTGTCGAGGTGCTTAAACAGCAGGAGTCGCTGGTTTCTGGCACTTCTACAGCACCACCGGCGGAAGGCATACGCAAGCAGCGTCGTACGTTATTGGACACACTGTTAACCACACAAATAGCTGGGGAAGCGTTGACACGCAACGAAATTTGCAATGAAGTGAATACGTTTGTGTTTGCAGTGAGTAACTTGCCTGCAACTGAAACCACAGAAATGCTTACGGTTGTATTTACCCTCGTATTATACAGGGTGTTGACACCACCACAGCAGCCATGTGTTTTGTGCTCTACAGTTTAGGTAGGTATCCGGCGGTACAACATAAATTGGTGACAGAAATTGAAGAGCAGGCGTTCGTTGGTGCTGCACTCACAGTTGAC…	RIVIGERVEVLKQQESLVSGTSTAPPAEGIRKQRRTLLDTLLTTQIAGEALTRNEICNEVNTFVFAVSNLPATETTEMLTVVFTLVLYRVLTPPQQPCVLCSTVXGRYPAVQHKLVTEIEEQAFVGAALTVDILNRLTYLDLFIKEVLRYYTVVPLTGRQTTGDTVIGGRRYCAGITLWIDLYGLAHDAQYFDKPEEFQPLRFAQTQKKQLPPNVYMPFSGGPHICIGRNYALLIMKMLTVQILRNFEVKLRDPHEELVLQSQMVLKSLHGFNLIFRQRVKITE	CYP4	phylogenetic analysis
contig03886	969	322	GATGCGCTTGCTGTGCTTGAGCAACGCAGCATGGCAAGAATAATCAGTAGCGCACTTACAAAGAGATATCTCTCGTCTACAGCAGAGCGTTCAACGGCAAAAGCATTTGCTAAACCTTATAAAGATATACCGGGACCGCGTGGACCCTTTGGACTTGGTATACTTTATCAGTATTTGCCCTTAGTTGGACGCTACTCATGGCTGGAGCTACATAAGGCTGGCCGTGATAAGTACGTACAATATGGGCCGATCGTGCGTGAGACTATGATACCAGGCGAGGATATAGTGTGGTTATATGATCCGACTGATATTGCGACTCTGCTAAATGAGCGGGATTATCCACAACGACGCAGTCATTTGGCGCTGGAGAAGTACCGTAAAGATCGGCCGCACATCTAT…	DALAVLEQRSMARIISSALTKRYLSSTAERSTAKAFAKPYKDIPGPRGPFGLGILYQYLPLVGRYSWLELHKAGRDKYVQYGPIVRETMIPGEDIVWLYDPTDIATLLNERDYPQRRSHLALEKYRKDRPHIYRSAGLLPTNGAEWWHLRSELQKEISAPKSVRSFLVDLDLVTQEFLEYLPLECSFDILPKLARLNLELTCLMTFDERLNAFSPDEQLPNSRSTKLMRAAETTNSIILPTDQGLQLWRHFETPKYRRLRKAQEYMESVAIDLVSQKLAYFKESKTNGDGDNHDGTMSRSSLIEEYLKNPNLDLCDVVGMAA	mitochondrial	phylogenetic analysis
contig03922	960	318	GGCATCGCAGGCATTGCACTAATACAAGACTACGGTTGATCAAAAAATCGGGAATGCAGCCGAGAGTGAAACGATCATGAAGTGCGTACGGAATTTCTTTGTACTCTCCGAAGAGCTAGAGATTAAACCTTCCATATGGAAGTATGTGAAAACTCCGAAATTCTATAAAATGATGAAGACCATGGACACGATGACGGACATCTGCAATAAGTACATTAACGAAGCGCTAAAGCGTATTGAACACGACAGCGATGGCAACCTCACATCGGAGCTGGGCAAGGAGAAGAGTGTACTGGAGAAATTAGTGCGCATTAATAAGAAATTCGCCGTGGTAATGGCACTGGATATGATGTTAGCTGGCATTGATACGACCAGCTCTACTTTGACCGGCATATTGCT…	ASQALHXYKTTVDQKIGNAAESETIMKCVRNFFVLSEELEIKPSIWKYVKTPKFYKMMKTMDTMTDICNKYINEALKRIEHDSDGNLTSELGKEKSVLEKLVRINKKFAVVMALDMMLAGIDTTSSTLTGILLCIAKNPDKQKKLFEEIQTILPVKESQLTNENMQNLPYLRACIKEGIRCYPIIPGTVRRLPKDVVLSGYRIPAGTDISIGANLLMHDERYVPQPDKFIPERWLRNDQSAQALEGQITNPFLYVPFGFGPRSCVGKRIVNLELEITLARLVRNFKIEFNYPAENAFAMKFMSVPQIPLKFKFIERGA*	mitochondrial	phylogenetic analysis
contig04026	948	269	AAATACATTACCACACCGACATACCGACGTTTCGCTAAATCAATGGATCTAATATCGATATAACCAATCATTATGTAAATGAAGCACTGGCGCGCTTGGCAGTAAACCCCTCAAAGGATGGTGAAGAACGCAGTGTTTTGGAAAAACTGTTGAAAATTAATCGGAAGACAGCCATAGTTATGGCAATGGATATGCTGATGGCAGGTGTAGATGGGACATCTAGTGCGATCACTGCTATACTGCTTTGCATCGCCAAGAACCCCGCAAAGCAACAAAAACTACGTAAAGAGCTACTTGCCGTGCTGCCACATCGCAATGACCAATTCACTATTGAAAACATGAAACAGTTGCCGTATTTACGTGCCTGCATTAAAGAAGCGCTGCGCTTCTATCCGCTCG…	IHYHTDIPTFRXINGSNIDITNHYVNEALARLAVNPSKDGEERSVLEKLLKINRKTAIVMAMDMLMAGVDGTSSAITAILLCIAKNPAKQQKLRKELLAVLPHRNDQFTIENMKQLPYLRACIKEALRFYPLAFGNAREIGANIVLSGYQVPKGTGALISTNMLPNEELFFPRPREYIPERWLRMSHATLPDGERLIAENVNKFINLPFGFGPRSCVGRRIVEIEMELTLANLVRNFSIEYNYPVKKPFTYHLISTPAIPLKFKFADLK*	mitochondrial	phylogenetic analysis
contig04361	896	274	NNNNTCTTCGCTTTCGCACAGGCCTATCCGAACTTGGCGCGCAAGTTAGGAGTTAAAATGACGCCAAATGATGTTAGTACATTTTTCCGCAAAGTTGTACACGACACGGTCTCGTATCGCGAGCAGACTGGCATACAACGCAACGATTTTCTCAACCTATTGCTGGAACTAAAAAAGCAAGAGAGTGGCCTGAGTTTAGATCAAATCGCTGCACAATCGTTTGTGTTCTTTATCGCTGGTTTCGAAACGAGTTCGAGCACGATGAGTTTTGCGCTCTATGAGCTGGCGTTGCATCCGGAAATTCAAGCGAAGGCGCGCGATGAGATTGAGTCTGTGTTGGCGCGTTACGGTGGCGAAATTACATATGAGGGTGTGCGCGATATGCAATATTTGTACCAA…	FAFAQAYPNLARKLGVKMTPNDVSTFFRKVVHDTVSYREQTGIQRNDFLNLLLELKKQESGLSLDQIAAQSFVFFIAGFETSSSTMSFALYELALHPEIQAKARDEIESVLARYGGEITYEGVRDMQYLYQIFCETLRKYSIASITMRKTMNDYHVPNTKHVIEKGLIVIIPIDAIHRDPEIYPDPERFDPTRFEPEAVAKRHPMTWLPFGEGPRNCIGLRFGKMQALVGLALLLKNFKFTLAPQTKVPLEIKMDSFVLNSKAGIHLNIEPITN	CYP3	phylogenetic analysis
contig04493	982	210	GCACAATGCTTCATTTTCTTTTTCGCCGCTTTTGAAAATAATGCCAATTTCACCTCGGTAATCTGTCATGAGCTAATGGAAAATCCTGAAGTACAAGAACGTTTGTACGAAGAGGCACTAGAAGTGCGTGAGGAACTTAATGGGCAACATTTAACTTACGAGGCAGTGATGAAAATGAAGTACATGGACATGGTCACTTCGGAAACATTACGTAAATGGAATCTTGCCGGTTTTACAGATCGCTTGTGCTCTAAGGATTACGACCTCACTGATGATGAAGGAAACGTGGTATTTAAATTTAAGGCTGATGACTATGTGTGGTTTCCCATCATTGGTCTACACTATAATGAAAAGTACTTCGAAGATCCCGAAGCATTTAATCCTGAACGCTTCAGTGAT…	AQCFIFFFAAFENNANFTSVICHELMENPEVQERLYEEALEVREELNGQHLTYEAVMKMKYMDMVTSETLRKWNLAGFTDRLCSKDYDLTDDEGNVVFKFKADDYVWFPIIGLHYNEKYFEDPEAFNPERFSDANKDYIKPFTYLPFGVGPRMCIGNRYALMQAKAMMYYMILDFKLKRSPKTVENIMDDIRGFQINPMGGFWVCLVPRT*	CYP3	phylogenetic analysis
contig04928	840	212	GCTGCGGGCTTTGAGACCAGCTCTAGTAACTTGAGTTATGGGCTATTTGAATTGGCGAAGAATCCCCACGTGCAGGAGAAGTTGAGAGCGGAAATTAAAAGCGTTCTTGAGTAAACATAATGGCGAATTGACCTATGAGTCTATGTTTGAGATGACATATTTGGATCAAGTTATAACAGAAACACTTCGCAAAAGTCCAGCATTCGCCGCTATCACTCGTGTCTCCAATGAGGACTACAAAGTGCCCGATACTAACATTACACTCGAGAAGGGTACACATATCTATATACCGGCGATAGCAATACATTATGATCCGGATATCTATGATAATCCCGAAGAATTTCGCCCGGAGCGCTTCCACCCTGAAGAAATACAAAAGCGTCATCCACAAGCCTTTCT…	AAGFETSSSNLSYGLFELAKNPHVQEKLRAEIKSVLEXNIMANXTYESMFEMTYLDQVITETLRKSPAFAAITRVSNEDYKVPDTNITLEKGTHIYIPAIAIHYDPDIYDNPEEFRPERFHPEEIQKRHPQAFLGFGDGPRNCIGLRFARMQVRIGLITLLKSYRFSVSEKTLPQLEISKTCSVLVPGRKIWLKAEKLXEVQKYIVFLLCEN	CYP3	phylogenetic analysis
contig05003	838	231	GCCTTCCTCGATCTGTTATTGGAGAGTGCACAAAATGGAGCTCTGCTCAACGATACCGAGATAAAAGAACAGGTTGATACGATTATGTTTGAGGGACACGATACAACCGCAGCTGGTTCATCTTTCTTTCTCTCATTGATGGGCATACATCAGGGTATACAAGATCGAGTAATTGCCGAGTTGGATGAAATATTCGGTGACTCAGATAGGCCAGCCACATTTCAGGATACTTTAGAAATGAAATATATGGAACGTTGTCTTATGGAAACGTTACGCATGTATCCGCCAGTGCCGTTAATAGCACGTGAACTACGGGAAGACTTAAAATTGGCATCCGGACCATATGTTATACCGCGTGGTGCCACCGTTACAGTGGCTACGTACAAATTGCATCGCAAT…	AFLDLLLESAQNGALLNDTEIKEQVDTIMFEGHDTTAAGSSFFLSLMGIHQGIQDRVIAELDEIFGDSDRPATFQDTLEMKYMERCLMETLRMYPPVPLIARELREDLKLASGPYVIPRGATVTVATYKLHRNPNVYENPNIFNPDNFLPERQANRHYYAFVPFSAGPRSCVGRKYAMLKLKILLSTILRNYRVHSDLTEADFKLQADIILKREEGFRVRLQPRQPKPKSI*	CYP4	phylogenetic analysis
contig05056	827	245	CTTAATGCTGCCGCAGATAAAAAACACACGAACGCTTATAACGCAACGGACAATGACGCCGATGTGGGCGCCAAACGCAAACAAGCCTTTCTCGACATTCTGCTGCGCTCGCAGATCGACGGCAAACCATTGAGCAATTTGGATATACGCGAAGAGGTGGACACATTCATGTTCGAGGGACACGACACCACCTCATCGGCGATCACTTTTTTCTTCTACAACATTGCCACCTATCCGGTGTGCCAACAGAAGTGCTACGCGGAGATTGTCGATATTTTCGGCAAGAACACAAGCAAGCCGGTGACTTATGAAGCGTTAAACAAATTATCTTATGTGGAGTTGTGCATTAAGGAGACGTTGCGCATGTTTCCCTCGGTGCCGCTCTTGGGTCGCAAAGTA…	LNAAADKKHTNAYNATDNDADVGAKRKQAFLDILLRSQIDGKPLSNLDIREEVDTFMFEGHDTTSSAITFFFYNIATYPVCQQKCYAEIVDIFGKNTSKPVTYEALNKLSYVELCIKETLRMFPSVPLLGRKVTQECEINGKILPAGTNIGISPLYLGRQECIYPEANIFKPERFDIANVGKKMNPYAYIPFSAGPRNCIGQRFALLEVKSIVINVLRHFEVEFVGVGTTEPILIAELILRTKIL*	CYP4	phylogenetic analysis
contig05615	770	232	NNNGGATATCGGCTTAAAACCACGCATGGCACTGCTGGATGTACTACTACAATCTACCACTACCGATGGGCAAGCGCTCAGCGATGCGCAAATACGCGATGAAGTCAATACGTTCATGTTTGAGGGACACGACACCACCACATCAGCCATCTCTTTCTGCCTCTATTTACTCGCCCGCCACCCGGAATGTCAACGTGTACTCTTTGAAGAAATACGCAATCACTTCGGCACTGATACGAGTCGACCTATCAAGTACAAGGATGTGCAGCATCTAACATATTTAAATTGTGTAATTAAAGAAACATTGCGTCTTTACCCACCCATACCGGTAATTGGACGTTGGTTAAAGGAGGAGCTGGTCTTGCCTGACGTGACGCTGCCGCCGCGCACCAATGTGCT…	DIGLKPRMALLDVLLQSTTTDGQALSDAQIRDEVNTFMFEGHDTTTSAISFCLYLLARHPECQRVLFEEIRNHFGTDTSRPIKYKDVQHLTYLNCVIKETLRLYPPIPVIGRWLKEELVLPDVTLPPRTNVLILLWQILRDPDVYAEPERFWPERHLENNERANVFSNIPFSAGPRNCIGQKFAIFELRTVVVQLLRHYELLPSGAPIQPSIKIVLRSKSGVNVALKKRAYV	CYP4	phylogenetic analysis
contig05658	766	192	AGCTCCACCTTAACGGGCATTTTATTTTGCATTGCTAAAAATCCGGACAAACAACAGAAACTATTTAAGGAACTCAAAAGCATTTTGCCAAATAAGGACTCCCATTTGACTGTAGAGAATATGCAAAATCTTCCATATCTACGCGCTTGTATTAAGGAAGGCATGCGCTATCATCCCATTATTGCTGGCACTATGCGTCGGCTGCCAAACGACGTTGTGCTGAGCGGATATCGTATTCCTGCCGGTATTGATATATCGGTTAGCTCCAATTTGCTGTTACGCAATGAGAAATTTGTGGAAGAGCCAAATAAATATATACCAGAGCGTTGGCTGCGGAATGACATCGAGGGTAAAAAATATCAACTTAACAACCCATTTCTATTTCTTCCCTTCGGCTTC…	SSTLTGILFCIAKNPDKQQKLFKELKSILPNKDSHLTVENMQNLPYLRACIKEGMRYHPIIAGTMRRLPNDVVLSGYRIPAGIDISVSSNLLLRNEKFVEEPNKYIPERWLRNDIEGKKYQLNNPFLFLPFGFGPRSCVGKRIVDLELEVTLARLVRNFMIEFNYSTDNAFVPKMVFIPAIPLKFRFEERKE*	mitochondrial	phylogenetic analysis
contig05833	747	158	TGTCATAGAACTTTGCGTGCTTGAACAATGGTGGATGAGACGCTGCGCAAGTATCCGAATGTGCCGATTTTGGAGCGCGAATGCACGCCGATCAATAAGAAGCGTTTCGTCGCGTTGCGCCCGTACGCGGACTGTTTTGTGCGTCGCGGCATGCCCGTTTACATATCGAATTTAGCGATACACCATGATCCACAGTATTGGCCCGATCCGGCGCGCTTCGATCCGGAACGCTTCTCACCAGAGAACCGCACACTGCACATGCCCATGTCGTATCTGCCCTTTGGAGCTGGTCCGCATAACTGCATTGGCATGGCCATAGCGCAGGTGCAGATCAAACTCGGCCTCATACATTTTCTGCACACACATCGTGTGGAGATTTGCGAAAAGACTGTCGACAAC…	XVIELCVLXTMVDETLRKYPNVPILERECTPINKKRFVALRPYADCFVRRGMPVYISNLAIHHDPQYWPDPARFDPERFSPENRTLHMPMSYLPFGAGPHNCIGMAIAQVQIKLGLIHFLHTHRVEICEKTVDNIEFDRKFLLLSNNSDIYLSVERCL*	CYP3	phylogenetic analysis
contig05949	735	229	NNNACGTCCGGAGCAGGAGAAGAGTGTGTTGGAGAAATTACTGCTTATCGATAAGAAAATTGCGACAGTTATGGCAATGGATATGCTCATGGCGGGTGTCGATACGAGTACCACAGTCTTCATTGGTGTTCTACTCTGCTTGGCTAAGAATCCCGAGAAACAACAGTTACTACGTAAGGAAGTATGCGCGTGTTGCCGCAGCGGGATGGCAAGTTTGCCGCCGACGCTCTAAGTCGCATACCTTATCTGCGTGGTTGTATCAAGGAAGCGCTGCGTATTTATCCATTAGGTACCGGCAATATACGTGTTACACCAAAAGATCTCGTATTAAGTGGTTATCAAGTGCCTAAGAATACTTGGGTCAGTGTGGTAGCGGCGAGTTTACTTATGGATGACCGT…	RPEQEKSVLEKLLLIDKKIATVMAMDMLMAGVDTSTTVFIGVLLCLAKNPEKQQLLRKEVCACCRSGMASLPPTLXSRIPYLRGCIKEALRIYPLGTGNIRVTPKDLVLSGYQVPKNTWVSVVAASLLMDDRYYPRSQEYLPERWLRSTENDEGAEPLKPINPFIYMPFGFGPRMCAGRRISDLELELGIARFVRNFHIEFNYSTEDVFRTAIINLPNKPIKFKFTDIE	mitochondrial	phylogenetic analysis
contig06015	734	207	NNNGACGTCATCTTCAACAATGACATTTGCGCTATACGAGTTATCGAAACGGCCCGATTTGCAAGAACGTCTGCGCAATGAGATTTGTGAAGCTCTCCTAGCTGAGCAGGGTACAATATCGTATGAGACTATCAATAATCTACCATATCTGGGTATGGTTGTGGATGAAGTGCTGCGTTTATATCCAGTATTACCTTTTCTCGATCGCGAACATCTGCCAAACGACGGTGAAAAGCAATTCGATCTTAAACCGTATTACGATTACACAATGCCAAGCGGCATGTCTGTTTATGTACCAATCTTCGGCATACAGCGTGATCCCGAGTACTGGCCCAACCCGAACACCTTCGATCCTGAACGTTTCAGCGCCGAGAATAAGAAAACCCATAAACCTATGAC…	TSSSTMTFALYELSKRPDLQERLRNEICEALLAEQGTISYETINNLPYLGMVVDEVLRLYPVLPFLDREHLPNDGEKQFDLKPYYDYTMPSGMSVYVPIFGIQRDPEYWPNPNTFDPERFSAENKKTHKPMTYFPFGNGPRNCIGSRIGLLQSKVGLVHILKNHYVATCDKTPAEIIFDPLSILLSHKTSIYLKFVNDKRYDRNSRQ	CYP3	phylogenetic analysis
contig06396	696	216	NNNNGTCTTACTCTCTGCCACTATCGATGGACAACCACTAACCGATACTGATATACGCGAAGAAGTAGACACCTTCATGTTTGAGGGTCATGATACTATAAAAAGTGCGTTATCATTTACGCTCTATTGTATTTCCCGCAATGCAGACGTACAATCTAAGCTTTATGCTGAAATTGTTGAAGCGGTAGGCACAAATATGCAGCAGGCACTTACACAACGTCAACTAATGCAATTGAAATATACAGAGCAAGTTATCAAGGAATCATTACGCATGTATCCCTCTGTACCATATATAGGACGCACTATTATGAAAGATTGTTACATTGATGGCAGTTGCATACCTAAAGGTTCTAGCGTTATCTTGGCAATTTATGAAATGCAAAACGATGCCGCCTACTT…	VLLSATIDGQPLTDTDIREEVDTFMFEGHDTIKSALSFTLYCISRNADVQSKLYAEIVEAVGTNMQQALTQRQLMQLKYTEQVIKESLRMYPSVPYIGRTIMKDCYIDGSCIPKGSSVILAIYEMQNDAAYFPQPDRFLPERDVNENPFAFVPFSAGPRNCIGQRFAMLEMKAIIVRIIQQLELLPLGDDVVPALRVVLISKTGWQMGFRKRNLAL	CYP4	phylogenetic analysis
contig06535	680	203	AACGATGACATTCGCGCTATACGAGTTATCGAAACGACCCGATTTACAAGAACGTCTGCGCAATGAGATTTGTGAAGCTCTCGTAGCTGAGCAGGGTGCAATTTCATATGAAACTATCAATAATCTACCATATCTGGGTATGGTAGTGGACGAAGTGTTGCGTTTATATCCAATACTACCTTATCTCGATCGCGAACATCTGCCGAAGGAGGGAGAAAATCAATTCGATCTTAAACCGTATTACGATTACACAGTCCCAATAGGTATGCCTATTTATATACCAATCTTTGGTATACAACGTGACCCCGAGTATTGGCCCAACCCAAACACCTTCGATCCTGAACGCTTCAGCGCCGAGAATAAGAAAACCCATAAGCCTATGTCCTATTTTCCGTTCGG…	TMTFALYELSKRPDLQERLRNEICEALVAEQGAISYETINNLPYLGMVVDEVLRLYPILPYLDREHLPKEGENQFDLKPYYDYTVPIGMPIYIPIFGIQRDPEYWPNPNTFDPERFSAENKKTHKPMSYFPFGNGPRNCIGSRIGLLQAKVGLVHILKNHYATTCEKTPAEIIFDPLSLLLSYKGGVYLKLVNDKRYERNARQ	CYP3	phylogenetic analysis
contig07584	585	164	GTACAGGAAGAAATATGCAATGTGCTCAAGCGCAATGAAAATGGTATGGATAGTAAAAATTTGAACGATATGAATTTGCTGAGACAATGTTTGAACGAAACTTTACGCAAGCATACACCTTACGCTTTCTTATTACGCAATACGAATGAGGATTACGAAGTGCCTAATTCTATATTCATGCTGCGTACAGACAATCATCTAGTCATCCCAACAGCGGCAATACACCGTGATCCAGTGCTTTATCCCGAGCCAAATAAATTCGATCCGGAACGTTTTAGTGAGGAAAATATTAAGCTACGCCATCCAATGGCTTTCTTACCCTACGGTCGCCGGCCCCCGTTACTGCCTAGCGCAAGAATTTGCCGAAAAGCAAATACTGGTTGGGCTCGCAACACTGCT…	VQEEICNVLKRNENGMDSKNLNDMNLLRQCLNETLRKHTPYAFLLRNTNEDYEVPNSIFMLRTDNHLVIPTAAIHRDPVLYPEPNKFDPERFSEENIKLRHPMAFLPYGRRPPLLPSARICRKANTGWARNTATLLQFQSMPRNTPFHWCTIASVWCLHQRQID	CYP3	phylogenetic analysis
contig08650	499	166	AAATGTGATAAAGCAAAGACGCGAGGCACTTGAAAAaaaTCGAAcAGTagTTACagTGGCTGAAGATTtAATGGAaGACTatAACTTCGGgTGCAATAAGAAACGTATGGCTCTGCTTGATATGCTGCTTCAGTCCACGATCgaTGATcAaCCGTTGTCCGATGAAGATATACGCGAGGAAGTCGATACTTTTATGTTCGAAGGCCACGATACCACAACTTCGGCAATCTGTTTTATACTACATTTACTATCACGCCACCCAGAGGCACAACAGAAGGTgTtGCAGGAAATCGCATCTGTTCTGGGTGATGATCGTGAGCAAGCGATCAGCTTGCGTGAACTTAATGAGCTGAAATATGTCGAATGTGTTATTAAGGAGACACTCCGTCTCTATCCAAC…	NVIKQRREALEKNRTVVTVAEDLMEDYNFGCNKKRMALLDMLLQSTIDDQPLSDEDIREEVDTFMFEGHDTTTSAICFILHLLSRHPEAQQKVLQEIASVLGDDREQAISLRELNELKYVECVIKETLRLYPTVPLVGRQLTENFKYTHSQIGNGIIPSGTEVLIN	CYP4	phylogenetic analysis
contig09051	461	66	AAAGCGCCTTTATTGTGTATGCTTAGACAACAGATAATTACATGCTTtGAAATTTAATAGGGTGATGTGAaTaTTAGAAAgATAGGTGAACAGATtAAAaTATGATTTCTATACAAGGAGACATAACATATGCTAATAATTGTGCACATGCGCATatGTTTATATAACGCgaTTACAGCAATAAGCAGGCATTATTTTCATTGACTAATTTTCCACACCAATTTTATATTTTGCGCGCTgTTTAGAACATAACAGCGCTTTTAGATGGTTTTCGCCAGATTCTCcACGGTCAAATGTATGCCACCGTCAGCGGCAATGAGAacATTcTTTTTtAaGTAAACCATCGGGTTGAGTGTTCGCGAGGATGGCTTGAAGCGATAGTGGCGCAGCAATTGTATG…	GDGPRNCIGMRFGELQTSIGVIQLLRHYRFKPSSRTLNPMVYLKKNVLIAADGGIHLTVENLAKTI	CYP3	top blast hit
contig09516	417	91	CAACAAAAATGTTATTGCCTAAAATATATTTATTAATATCGAAATACGTCTAACAAATTTTGCTTAATGAATGCTTTGCTTAAAATTAGAATAAAATATACAGGACAGTAACTATATCTCCTTCTATACTTAACAGAGATTATAGCCTCTCATACTCTAACCAAAACTCGCCATCAATGCCCATTATGAACGTGGGCGACTCGGGTCGCGTTTCAGGTATCGTTTTtGCACAACACTTGACACGATAAGACTTGAATATAGCCACGAGACACGTCTTGACCTCCGCCGTACCCAAATGCATTCCCGCACATATTCGCGGTCCACTACCGAATGGCATGAATATGCCCTTTTTTaTTAGGTCGACGTGTGCCGCATTGTTGAATCGGTCCGGATTAAATT…	FPKPFEFNPDRFNNAAHVDLIKKGIFMPFGSGPRICAGMHLGTAEVKTCLVAIFKSYRVKCCAKTIPETRPESPTFIMGIDGEFWLEYERL	CYP3	top blast hit
contig09893	389	68	cttatttgccttttggtgtaggcccACGGATGTGCATTGGTAATCGATACGCACTGATGCAAGCCAAGGCTATGATGTACTATCTGATTTTCGATTTCAAGTTCGAACGATCTCCGAAAACGGTGAAGAATATTATGGAAGATGTTCGTGGATTCCAAATCCATCCTATTGGTGGATTTTGGGTCCGTATAGTATCTCGGGATCCATGAAGGCGCTATTCTGCTTATGTATAACATTTATTGATATAAATTATCTTAAaTAAACAAAATGCCTTTGTGTGAAGGCCTGGTATATAAGTATATATTGTAATATACTCGTACATATACTCGTAGAAATGGTATAAATATAATATATAAGTGGGGGCATCAATAAATAAATTTGTTAACACA	YLPFGVGPRMCIGNRYALMQAKAMMYYLIFDFKFERSPKTVKNIMEDVRGFQIHPIGGFWVRIVSRDP	CYP3	top blast hit
contig10141	368	122	AGTaaGTATCGCACTGAATACCcGgTTAGGAATGATACATAAAAATCGTGATAATCCGGAAAGtAAAaTaTTTTtGAAAGAAaTCCGCAATTTTTtCGATCTATCCGAAGAGGTAGAAATCAAGCCATCCATTTGGAAGATAATCAAAACACCGAAGTTTtATCAACTAATGAAAACATTagATAAGCTTACAGTGTTGTGCAATAAGTATATTGATGAGGCGCTAAAACGAATTGATTTGGATAGTGAGGGGAAATTCACCtCCGAGGAAAATAAGGAAAAGAGCGTTTTAGAGAAACTATTGAAAATTGATCGCAAAATCGCtGTGGTTATGGCTTTGGATATGATGATGGCTGGCGTCGATACAA	VSIALNTRLGMIHKNRDNPESKIFLKEIRNFFDLSEEVEIKPSIWKIIKTPKFYQLMKTLDKLTVLCNKYIDEALKRIDLDSEGKFTSEENKEKSVLEKLLKIDRKIAVVMALDMMMAGVDT	mitochondrial	top blast hit
contig10157	365	121	aattACTGGCGTAAGCGCGGAGTGTGTGGTCCACAACCGTATTTGCTCGTCGGCACGTTCCCGAAAGCTAGCGCAGGACAGTGCAATTTGCTGGAGGAGTTAAATGAGATTTATCTtCGTTACAGAGTCTCACAAAAGTTTGTAGGCATATTTATCGCACGCACACCCAAACTTTTTATATGCGACCCAAAACTGGCTCTGGAAaTTTTGACGCAACATTTTAAAAGTTTTCACGATAACGAATCCTCCGAATGGACGAACGCAAACGTGGAGCAACTGCGacccTGCAGTCCTTTTGTTTCCACCGGAGAAGAGTGGAAAGCCCGACGTTCGGAATTAGTGCCAGCGTTGACCATTAATAAGAt	NYWRKRGVCGPQPYLLVGTFPKASAGQCNLLEELNEIYLRYRVSQKFVGIFIARTPKLFICDPKLALEILTQHFKSFHDNESSEWTNANVEQLRPCSPFVSTGEEWKARRSELVPALTINK	CYP3	top blast hit
contig10502	339	113	ACGCGCTTgTCAAATGATATTATCGCCTCGACTGCATTTGGTCTGAAGATCAATTCATACGAGGATAAAAaCAATGAGTTCTACATGATCGGACAGTCGATTTCGAATTTTCGTGGCAAaCAAATGCTCAAATTCTTTGTTTCCAATACAATGCCCTTTGTACAAAAGATCCTGGGGTaTAAAaTATTTGACACCGATAAAACGGATTACTtCAAACGACTAGTTATTGATACAATGAATTTTCGACAAGAGAATAAAATCCATAGACCGGATATGATCCAGTTATTGATTGAAGCCAAAGAGGAGTCTGACCAAAaCTGGTCCGACGACGACATTGTA	TRLSNDIIASTAFGLKINSYEDKNNEFYMIGQSISNFRGKQMLKFFVSNTMPFVQKILGYKIFDTDKTDYFKRLVIDTMNFRQENKIHRPDMIQLLIEAKEESDQNWSDDDIV	CYP3	top blast hit
contig11724	247	79	GTGCATAgggAAGAgttttttCGAGGCgTgagTGGACTATTGACAACAACTGGCGagAATGGGCAAAAATACGTACCGCCGTTAATCCagTTCTAATGCAACctAAAAAcGCCAaACTCTACTTAAACAcGTTATTGGAAGtcAAtGATGAATTTCTCGAAAGAATACGTCAcATACGcgATCCTTTAaCgCTCGAAGTTCCCGATGACTTTCATGACGATATTAATCGCCTcaCTTTagaGGgCGT	GRVFSRREWTIDNNWREWAKIRTAVNPVLMQPKNAKLYLNTLLEVNDEFLERIRHIRDPLTLEVPDDFHDDINRLTLEG	mitochondrial	top blast hit
contig12209	215	71	CAATATATTTGTTGCATAGTACTATAAGCATGTCCAATGTTTTCATCAGTTGATAAAACTTCGGTGTTTTGATTATCTTCCAAATGGGtaTGTTGACTTCTACTTCTTCCGACAATGCGAAAAAATTAtGAATTTCTTTCAACAGTGTTTTACTTTCCAGACTATCGCGACTTTTATGTATTATTCCTAAACGAGTGTTTAGTGCAATGCTCACA	VSIALNTRLGIIHKSRDSLESKTLLKEIHNFFALSEEVEVNIPIWKIIKTPKFYQLMKTLDMLIVLCNKYI	mitochondrial	top blast hit
