# Supplementary material for: Analysis of the Olive Fruit Fly Bactrocera oleae Transcriptome and Phylogenetic Classification of the Major Detoxification Gene Families
Source: PLoS One. 2013 Jun 18;8(6):e66533. doi: 10.1371/journal.pone.0066533 (PMC3688913; doi:10.1371/journal.pone.0066533)
Supplement: Table S6 — Sequence name, nucleotide and amino acid length and sequence, class and class identification method of contigs encoding for putative B. oleae GSTs. (XLSX) [file pone.0066533.s010.xlsx]

## Sheet: Sheet1
Sequence name	length (bp)	Length (aa)	Nucleotide sequence	Protein sequence	Class	Class identification method
contig01569	1352	228	GTACTTCAGGGgTTTGTATATTGACATAAACAAATTAACATTTTAATTAACATTTTAATTATAAAaTTCCCGTTATTATTCAATTACCGACACCTCTCCAAAATAGGCTTTTGTTGGCAGGGAAAGGTTTCTAATCACTGAAACTATGCCTACCTTACTTGATGATAGCATACTTGTTCCTGATGTTAATCACTAATTACTAAATATTCATTAGTGTAATTACATATGTATTCGTTGTAATATAACTATGCAGCGCTAAGGCTTCACAAACGCCACCGAACTTCAAAGTGTGCGCTCTTCAACACTCAGCCTTTTCTCAAATATATACTTTTttCTTCAATTCACTTTGCTGCTCTTCATGCGGTATTTttATATAATTtttGTATTTCGGAGCACGTT…	MSARPILYYALFSPPARAALLTSKFIGLNVELKTINYASQEHQSDWFLKVNPRHTVPVLVDQGVPLCDSHAIITYMVNQYGESHHDHLYPKDFLKRAVVDERLYYEDGVLFQVIKDFVARIMYGGDIDYHRKSIELSHNAYSFLEGFLSRSSYVAGEELTLADISINTTLITLHKLVTVEERRYPKICAWMQRMREELPEYEEINEQGAQQLYLRFQNALEQNMTKRT*	Epsilon	phylogenetic analysis
contig02175	1229	245	TTTTAAGtAtGTTTTttATTATTTTttATtAAATGTTATTGTTGTTGCCTATCATGGAAATCCGTAAAAaTGTATATATGTAGGTGTGTGTGTGTTTAAAAaGCTTGGCTTTTCTACAAATATTATTTATGTGATGTTTAGAATtGtATTTTTTTTTGCTGTTTTGCATAAGTTTCTTCTTTCTCACGCCGTTTGTTTTAGTTTAGCACTTCCCATGCTATGCTAAGTTATGCTATGCGGAGTAAGACTTTCTTCCAGCTCTTTTATGTTGTTATTCAAAATTATGTCAGCTTTCATTTAATTATTATTAATTTGTTTtGTTTTTTTGCCTTAAACTTCAGTCACGGGTCTCTTCTCGATCCAGGCCTTGATCGGTTCCAATGCGTTGACTTCATCAAC…	MADEAQAPPAAEEAPPAEEAPPAEGAEGAPAEAAADAPPAEPIKHSYTLFYFNVKALAEPLRYLFAYGGIEYEDVRVTRDEWPALKPTMPMGQMPVLEVDGKRVHQSISMARFLARTVGLNGATPWEDLQIDIVVDTINDFRLKIAVVSYEPEDDIKEKKLVTLNTEVIPFYLEKLEQTVKDNEGHFSLGKITWADVYFAGIIDYMNYMVKRDLLEQYPALKAVVDEVNALEPIKAWIEKRPVTE	Sigma	phylogenetic analysis
contig02935	1093	234	GAGTTtACTTTAAACACCGATCAAAGACGGAAAGGCCAAATTATTAAAAGTTTTAAAATATTTTGAAGCCCTCTAGTTTAGTTTTGCATATAGTTCTTACTAATAATTTTACTTTGAAACCAAAAAAAaGGCAAAAATGCAGCCAGTAAAATTTTATTTTAATTTTTTGAATCAGTCGAGTCGTGCATTATATATTTTATTGGAAGCATCGAAAATACCTTTTGAAGCGATACCTATATCAATTCTTAAAGGTGAACATTTAACTGGCGAGTTTCGTGATAAAGTGAGTCAATTCAAGTGCTTGCCCGTACTAAaCGATGAGAACTTATCTTTGGTTGGGAGTATCACTATATTTCGACATCTAAATCGAGAGAAAATTGTGCCGGAGCATTGGTATCC…	MQPVKFYFNFLNQSSRALYILLEASKIPFEAIPISILKGEHLTGEFRDKVSQFKCLPVLNDENLSLVGSITIFRHLNREKIVPEHWYPRRNFGRSRIDEFLEWQQRNTAMACGNYFQQKWLLPILNKTSPADKNISVLTECLNQNLKSFENHFLTKNKFVIGENISYADLMAICEIDQSKFIGYDPFNHHPKLGKWYDRVREELGPYYKKVAIELDNKLRTAEKKIPEVMYLQQ*	Theta	phylogenetic analysis
contig03005	1084	221	AGTGATCCGATATCAGCGATTCCGACAAATGAGCAGCTTCAAAAACTAAGGGACAAGTTCACGTATATACATATAGATAGACGGACATGGCTATATGgACTCAGCTTACGCTCGTACGTCGGTTTTCcGACGTTTCGTTCTTAGTGTTACAAACTTCGTATATCCTGTTTaGGGTATAAAAATACCACGAGCCAATAATTTtAATACAACAAAGCCTTTTATATTTCCTTCACAAAAATGATTAACCTTAGTTAAAATACTAATATGAGCTTAACATtCgCCCTTTATTTtAATATTACATCTAAGTAAATAAAAAGGATATTTATTCAGGACACAATGGCAGTGAGACGtGTCTTAAGTATGTCCATATACCTTTTGCATCCCCAACCGTTTGCTTCC…	MSGIILYGHDISPPVRACLLTLKALKLQFEYKHVDILVGEQLADDFIKHNPQHTVPTLHDNGVWLWDSHAICGYLVDKYAKDDSLYPRDLVLRARVHQRLYFDASILFMSLRCITRPMFKSNVSIVPREKTQGIIEGYTLLEKFLTSGAYLVGDCLTIADLCCVATATSLGGVIELDATKYPKVSAWMERLKKLPYYEEANGWGCKRYMDILKTRLTAIVS	Epsilon	phylogenetic analysis
contig03074	1078	222	ATAAGTCTGTTGAAACTCGTTGCcGGGTAAACGTTTCATCTGTTTATTtCATTGTTGAAAAaAAAaGAATCAAAATAAAAGATATGGGCAAACTTGTGTTGTATGGTATAGAAGCCAGTCCACCAGTGCGTACTGTATTATTGACATTGAATGCATTGGATTTACCATATGAATTTGTAGCTGTAGATTTGTTTGCTCAAGGCAATAAATCGGAGGAATATCTGAAAATTAACCCAACCGGTACAGTACCGGCTTTATTGGATGACGGTCAAGCCATTTCGGATTCACACGCCATTAGCGCGTACCTGACAAGCAAATATGGCAAAGATGATTCACTCTATCCTAAAGATTTGGTGAAACGTTCAGTTGTCGATCACCGcTTGTACTTTGACGCTGGTG…	MGKLVLYGIEASPPVRTVLLTLNALDLPYEFVAVDLFAQGNKSEEYLKINPTGTVPALLDDGQAISDSHAISAYLTSKYGKDDSLYPKDLVKRSVVDHRLYFDAGVAFERALRGTTKPILFNNETNVPQQKINNIAEVYDIVNKLLQNHPYVAGDNLTIADFSLITSISSLQAYLESDVAKYPNLVAWIKRLEQLPYYEKANGNGVKQLIELIKSKNITIVS*	Epsilon	phylogenetic analysis
contig03198	1056	224	TCGAAATTTAGCACAGGTGGTGGCCAGATGTGATTTTAGTTCAAAATTATATACATAGACATATATTTGAAATGAGTGAAAAAATCGTCCTCTACGGCTTCGAAAGGAGTCCACCGGTACGCGCCGTTTTACTGACACTGAACGCTTTGAATTTGAAATTCGAACAAATAACGGTGGATACACaTAAaGGTGAACAATATTCTGAGGAGTACTTGAAAAAGAATCCAGCGCATACAATTCCATtACTTGAAATTGATGGCAAATATATATCTGATTCTCACGCCATCATTGCCTTCTTAGCTAGCAAATATGGCAAAGACGATTCGCTCTATCCAAAGGATttATATCAACGCGCCATTGTCGATCAACGTTTGCACTATGAGACTGGTGTTGTCTTTC…	MSEKIVLYGFERSPPVRAVLLTLNALNLKFEQITVDTHKGEQYSEEYLKKNPAHTIPLLEIDGKYISDSHAIIAFLASKYGKDDSLYPKDLYQRAIVDQRLHYETGVVFQEVMKQRLRPLFLCELPQAAADEAIKAVCDVYTVLETYLNQNKYMAADHLTIADLSLLSTVTVMDLVVPVVAEKWPKLSAWLVKLKQLPYYEKANTKGLKELEEAFKPAVAKYKI*	Epsilon	phylogenetic analysis
contig03200	1056	246	AAGCATGAAACTTTTATTTAGAGTTTTTTAATACTTTTATATTTTATAATAATTTAAAATATTTcTtATTCAAATTCGGCACATTCATATATATGTATATGCATAtGAATATATATACAAATATGCATATATACAATAAATTCATTTCAAGGGCCTTACACTAGCATATCATAATCGTGAACATTTTCACGGCGCGCTTTCATAAACTTGGCATGAGTTTCACCATCCAAATAGTGATCTTTCACTGCTGGATCGTTGATCATCAAATCGCGCCATTCAATCAGTTTGCTGAAGCGCTCCTTATCCAATTCATATTTCTCCGGCAACAAGTAgTtCAACATTGCCGAACGCTCAAACCATGGCCAAATCATATAGTCTAACATGCCGGGTTTGTCGCCA…	MSGGRHLAKGSAKPAFTDDGVLRLFSMRFCPYAHRAHLVLNAKSVPYHAIFINLTEKPEWLTEFSPLGKVPALQLPKEEGNPALIESLIVAEYLDEKYPEVPLFPKDPLKKAQDKILIERFSSVVGALYKVFLGGTETAPNALTEISKGLDIFEKELSSRGTRYFGGDKPGMLDYMIWPWFERSAMLNYLLPEKYELDKERFSKLIEWRDLMINDPAVKDHYLDGETHAKFMKARRENVHDYDMLV	Omega	phylogenetic analysis
contig03326	1036	238	ACAGCGCATATTGTTAAAGAATTTGTTTATTGTGTTTTGAGCAGAGGTGGCGtcAAGATGTCTGTGACACTCTATTATCTACCGCCGAGTCCACCATGTCGCGCCGTTTTATTGTTGGGCAAAATGCTGGgtATCGATTTCGATTTGAAGATCGTCAATGTaTTGGCCGGTGATCAGTTGAAACCCGAATTTTTGCAGCTAAATCCCCAACACTGCATTCCAACGATCAATGATGAAGGTCTGGTGTTGTGGGAGAGTCGCGCGATCTTACAATACATGGCCGCAGCTTATGGAAAAGaCGATTCTCTCTATCCGACAGATGTtcGTTCTCGTGCTTTGGTCGATCAGCGAATTCAATTTGATTTGGGCACCTTGTATGCGCGGATGTACGACTGCTAT…	TAHIVKEFVYCVLSRGGVKMSVTLYYLPPSPPCRAVLLLGKMLGIDFDLKIVNVLAGDQLKPEFLQLNPQHCIPTINDEGLVLWESRAILQYMAAAYGKDDSLYPTDVRSRALVDQRIQFDLGTLYARMYDCYLPTVLWSAPVDESKKPRLAEAFDWFNTSLKGHEFAALDHFTIADLTLLVTVSQCEAFGFEVDSYNRVKHWLRRCKDYMAPYDYEELNGSKAITLGDIFRAKTEIP*	Delta	phylogenetic analysis
contig03720	988	233	CTTAACGCTAACAGCTGTTTTCCATCTGACTAGTTATTGCTGCTAGTCCGCGAGTGGAACTGGTATAAATAAAGACAAACATTTCGATTTGATTAAATCTAGAAAGTGCTCCAAAGCAAACAAAACCAAAACAAGTGCATGATGTCCAAACCAAAATTGTATTATTCACTATTTAGCCCACCGGCGCGGGCTTGTATGCTAACCGCCGAGTTAATTGGACTCGATTTAGATTTGAAGTTGGTGGATTTTGCGGCGAAACAGCATCTCACACCGGATTATCTGGCACTAAATCCGCAGCATCAAATACCGGTGTTTGTGGAGGACGACAATGAGGTCTTCATAGACAGCCATGCGATTATGGGATACATGATATCTAAATATGGCAAGAACGATGATATG…	MSKPKLYYSLFSPPARACMLTAELIGLDLDLKLVDFAAKQHLTPDYLALNPQHQIPVFVEDDNEVFIDSHAIMGYMISKYGKNDDMYPKDLKKRARVDHMLHFENGVLFQVIKDMVRRNIYGGEGEFNKITLELCDNAYTFLEAFLGKTNFFGNSETVTIADVSINTTLVSLDMLIPVDKNRFPRLQAWMERMKALLPSHEVVNIKGAKVLRDRIKNCMRENKVKTESNIEYD*	Epsilon	phylogenetic analysis
contig03846	973	259	TCTTCCTCGCGTTTAAATCGCATAAGCATTAAAATTCGGCTGATCGGCTCATTCCGGCTTATTTCCATTTACacaTATtCCGCATTGCATATCAGTGATAAAATGTCTAAATTGGTATTGTATTACGACGATGTCAGCCCTCCGGTACGCAGTTGTATGATGCTGATCAAAATATTGGAGTTAGATGTGGAGTATAAATATGTAGATTTGTTCAAGGGTGGCCAATTGGAAAAATCATTCTTAGAGCTGAATCCGAATCACACAGTGCCCACTTTGGTTCATGATAATCTGGTTATAACCGATAGCCATATTATACTTACGCACCTTTGTGAGAAATTCGAGAAGGATAGTAAAGACGAAAAATTATGGCCCctAAATTATGAGGAGCGTATACGAGTG…	MSKLVLYYDDVSPPVRSCMMLIKILELDVEYKYVDLFKGGQLEKSFLELNPNHTVPTLVHDNLVITDSHIILTHLCEKFEKDSKDEKLWPLNYEERIRVWNMLFFECSVLFRRDSEFLSGIVRGGFASVDLTLHERKLLEAYNMMESYLRRHKYMAGDHMTIADISIVTTLSTVNLMFPIAAGAADRWPLLNDWFGRMQALPVYHINQTGLEKLCVVIERFGKFKFPNSVNVAPEVKLPREEVTSDEANAESQEKAAEK*	Epsilon	phylogenetic analysis
contig04365	908	220	ACAATGAATGGTGgCAGACATTTAGCTAAaGGCTCACCAAAaaCCCGCATTACCCGACGATGGTGTTTTTCGCTTGTATTCCATGCGCTTTTGTCCATATGCTCATCGTGCTCATTTAGTGCTAAACGCCAAAAATATTCCACATCACACTATTTATATTAATCTTAaGgAAAAaCCAGAATGGCTCACGGAATTCAGTCCATTGGGgAAAGTGCCGGCACTACAGTTACCTAAAGAGGAAGGATATCCaGCTTTAATTGAGTCACTGATAATTGCTGAATATCTTGATGAGAAGTATCCCGAAGTACCACTTTTCCCAAAAGATCCACTAAAGAAAGCACAGGACAAAATACTTATTGAGAGGTTCAACTCGGTGATTAGTGTCATGAACAAAGTGTT…	MRFCPYAHRAHLVLNAKNIPHHTIYINLKEKPEWLTEFSPLGKVPALQLPKEEGYPALIESLIIAEYLDEKYPEVPLFPKDPLKKAQDKILIERFNSVISVMNKVFLGGSDAAPDALTEISKGLDIFEKELSSRGTPYFGGDKPGLLDYMIWPWFERSAMLKYLLPEKYELDKERFSKLIAWRDLMINDPAVKDHYVDGETHAKYMKARRENAHDYDMLL*	Omega	phylogenetic analysis
contig04449	898	221	CcTCAGTTAAGCACCAGCACTCAACGCGGTCGCCAGCAGAAGCAGCCGAAACGGATGAAATCTTTCATTCTAGCACAAACATAAATCCACACGAAATATTTACGAAATCGtGTATCCAGAAAGATGGGCAAACTAGTGTTGTATGGCGTGGAACCAAGCCCACCAGTGCGCGCTGTTAAATTGACCCTGGCAGCGTTGGGTCTACAATACGAATACAAATTAGTCAAACTGCTTGAGGgTGAGCACAAAACTGCAGAATTTATGCAaAAGAATCCGCAGCATACAGTGCCAGTGCTGGAGGATGATGGTCAATATTTATGGGACTCACATGCgATTATGGCATATCTGGTACGTCGCTACGGTAAGGACGATTCACTTTATCCCAAAGATTTCATCAAG…	MGKLVLYGVEPSPPVRAVKLTLAALGLQYEYKLVKLLEGEHKTAEFMQKNPQHTVPVLEDDGQYLWDSHAIMAYLVRRYGKDDSLYPKDFIKRAIVDQRLHFETGVLFQGCLRNIALPLFYGNDVEVPRAKIDAIYEAYDFLEVFLADQPYLCGQTITLADFSNISTVSSFADLAPIDATKYPKLKAWVARMSQIPNYNQSNGYGAQMLVDMFKEKIKRIV*	Epsilon	phylogenetic analysis
contig04496	892	225	ACAACTGAATTTATGGAAGTTCAGTCTATTCAGTGCGCTCATTTAGTGAAGAACATTAAAAAACGTAGTTAGCAAAGTGATTTGTTAAGGGAAAGACAAATTAAAATGGCGAAACCAGTTTTGTACTATGCTACACTTAGCCCACCATCGCGTGCTGTTTTATTAACAGCAAAATTACTTGGCCTCGATTTGGAATTACGTCCTGTTAACCTACTGAAAGGCGAGCATCTAACAGACGATTTCATTAAAATGAACCCACAACATACCATTCCCACTTTAATAGATGCAGATGGCGTAGTGGTCTATGATTCGCATGCCATTTGTGGTTACTTAGTGGACAAGTATGGAGAGAATGACAAATTGTACCCAAAGGATATAGTAAAACGTGCGCAAGTGAAT…	MAKPVLYYATLSPPSRAVLLTAKLLGLDLELRPVNLLKGEHLTDDFIKMNPQHTIPTLIDADGVVVYDSHAICGYLVDKYGENDKLYPKDIVKRAQVNARLHFDSGHLFARLRFLYEPILYYGSTDCSMDKIAYIQKTYEIMEEMLKDHPYVCGEDLTIADLCCVATITSVDEVAPIDEFKFPKLLAWLKRLSELPNYQKINQDGADELKKIFKEILANNRTKQK*	Epsilon	phylogenetic analysis
contig04676	870	207	CTTTGCCGGCGCGGAAAAGCTGTATAAAGGCGAAATTGCcGAACCAATTTCAGTTTGTCTTTCGCCTTGCAGCTGTGAGTTTCTAttttggAATATTTGTGAACAAAATCTACACAACATAAcaCAATGGATTTTTATTACTTGCCCGGTTCTGCACCATGCCGTTCAGTACTTTTGACTGCCAAGAATCTCGGCATCGAATTGAATAAGAAATTATTGAATTTGCAAGCTGGTGAGCATTTGAAACCTGAGTTCTTGAAGATCAATCCACAaCATACTATTCCCACTTTGGTGGACGATGGCTTCGCTTtATGGGAATCTCGTGCTATTCTTGTGTACTTGGTCGAGAAATACGGCAAGGACGATgCCCTTTTCCCTAAGTGCCCCAAGAAGCAAGCT…	MDFYYLPGSAPCRSVLLTAKNLGIELNKKLLNLQAGEHLKPEFLKINPQHTIPTLVDDGFALWESRAILVYLVEKYGKDDALFPKCPKKQAVVNQRLYFDMGTLYKSFADYYYPQIFAKQPADPEMYKKIEIAFDFLNTFLEGSNYVAGDQVTVADLAILATVSTFDVAQFDFSKYANVARWYENAKKLPGWKENWEGSLEFKKFFD*	Delta	phylogenetic analysis
contig04774	862	109	TATTCCCAAATCAAGAAGACTTGTTTTTCAAGGATATTGAAGTGCAATATAATGATCCACATGTGGAGCGTGTGCGTCGCGCACACCGCAATGACATGGAGAATATTCTACCATACTTCACGATGGCTCTGCTGTATATTTGCACAAACCCGAATCCAACAGTTGCCTGCATACTCTTCCGTGTTGTGACCATTGCGCGCATATTGCACACATTAGTGTATGCGTTCTATCCAGTACCTCAACCATCGCGCATTATTGCCTTTGGTGTAGCATTTGCGATCACAATTTACATGGCCTGTGCTGTGGCATTGGATATGTTGGCATATATCTAATAAATTATGTATTTTCTTTtATTTTTtGGTTGAATTTTTTTTACAAaTAAAAaTTCATTTTGCCTTT…	FPNQEDLFFKDIEVQYNDPHVERVRRAHRNDMENILPYFTMALLYICTNPNPTVACILFRVVTIARILHTLVYAFYPVPQPSRIIAFGVAFAITIYMACAVALDMLAYI*	Microsomal	best blast hit
contig04918	847	255	AaCAGTTGGCTATTGGCTTTACTTGAAaCCAGTTATATTTAGCATTTATATCAGTGTGCTCGAACGTATGACGATGAAATTGTATGCCGTGTCCGATGGTCCCCCATCGCTAGCAGTTCGCATGGCTCTTCAGGCTCTCAACATTCCTTACGAATTGGTTAATATCGATTTCATCGCGGGAGAACATATGACGGAGGAGTATGCCAAAATTAATCCGCAAAAAGAAATTCCAGTACTTGATGATGATGGTTTTTACTTATCCGAAAGCATTGCAATAATGCAGTATATTTGTGATAAATATGGACCGAATAACAATCTATATCCGAGGGAAGCAAGTAaGCGCGCTATtGTGAaCcACcGgCTCTGCTTtAaCATGGgCTTTtACTATGCAGCCATTTC…	TVGYWLYLKPVIFSIYISVLERMTMKLYAVSDGPPSLAVRMALQALNIPYELVNIDFIAGEHMTEEYAKINPQKEIPVLDDDGFYLSESIAIMQYICDKYGPNNNLYPREASKRAIVNHRLCFNMGFYYAAISAHSMAPIFFDYQRTNMSLKKVNNALNVFETYLRDGNTKYAAANFLTIADFGLVSATLCLEAINFDLSPYPFIQKWYATFKLENPELWEIANGGMQEIAEFEKTPPDLSLMKHPFHPTRKLKE*	Delta/Epsilon	best blast hit
contig04966	843	245	CACGAGCATATCATAATTGTGAACATTTTCACGACGTGCTTTCATAAATTTGGCATGAGTTTCACCATCCAAATAGAATCCCTTTACGGCTGGATCATTGATCATCAAATCACGCCATGCAATCAGCTTGCCAAAACGTTCCTTATCCATTTCATATTTGTCGGGTAGCAAGTATTTCAACATGGCTGAACGCTCGCACCATGGCCAAATCATATAGTCCAACATGCCGGGTTTATCGCCACCAAAGTAAGGTGTACCACGTGAGCTCAACTCCTTTTCGAAAATATCTAAACCTTTAGAGATCTCTGTTAGTGCACCGGGTGCTGCGTCACTGCCACCTAGAAACACTTTGTACATGGCACTAATCACCGAGTTGAATCTCTCGATAAGTATCTTATC…	MSGGKHLAKGSQKPELPDDGVFRLYSMRFCPYAHRAHLVLDAKNIPHHTIYINLTEKPEWLTEVSPLGKVPALQLPKEEGNPALIESLIIAEYLDEKYPEVPLFPKDPLKKAQDKILIERFNSVISAMYKVFLGGSDAAPGALTEISKGLDIFEKELSSRGTPYFGGDKPGMLDYMIWPWCERSAMLKYLLPDKYEMDKERFGKLIAWRDLMINDPAVKGFYLDGETHAKFMKARRENVHNYDML	Omega	phylogenetic analysis
contig05054	834	216	CAGCATGGATTTCTATTATTCtCCTGGTTCTCCGCCCTGTCGTGCCGTGCTTCTAACTGCTAAGTGTGTCGGCATTGAGTTAAACAAGAAACTTCTTGATATGCGCGCTGGTGAGCACCTAAAGCCCGAGTTCCTGAAGATCAACCCACAACACACGATCCCCACACTGGTCGACAATGACTTCGCGCTCTGGGAATCACGCGCCATCATGATTTACCTAGTGGAGCAATATGCCAAAACCGACTCTCTCTACTCCAAGTGCCCCGAAACGCGTGCGCTCATCAATCAGCGTTTGTATTTCGACATGAATCTCTATTTAACATTCGGCAAGTACTGTTATAAACCTGCAATGACCAAGACCCCATTCGATCCAGAACAGCGCAAGCAGTTGGAAACACA…	SMDFYYSPGSPPCRAVLLTAKCVGIELNKKLLDMRAGEHLKPEFLKINPQHTIPTLVDNDFALWESRAIMIYLVEQYAKTDSLYSKCPETRALINQRLYFDMNLYLTFGKYCYKPAMTKTPFDPEQRKQLETQLELFNTLLAGNNFVIGESLTLADLALVATISTIDVAQILRGFNVDVRKYANIHKWYENMRAVTPGFKENHEGCLEMKKFLEDK*	Delta	phylogenetic analysis
contig05366	798	212	ACTTGCTGTTCAGTTTCAGCACTCTTCTAGTGATATTAAGATATTCAACTTTCGAAAGTGACGCAGTATGGATTTCTACTATCTTCCGCTATCGGCTCCTTGTCGTGCTGTCACCATGACCGCCGAAACGCTCGGCATTAAATTGAATAAGATACAGTTAGATTTGTTTGCAGGAGCTCATCTGAAACCAGAGTTTCTTAAACTAAACCCACAACATACAATACCCACATTGGTGGATAACGGTTTTGCAGTTTGGGAATCACGTGCCATAATTGTCTATTTGGCCGAAAAATACAGTAAAAATGAATCGATATACCCGAAATGTCCCAAGAAGCGCGCTCTCATCAACCAACGTTTGTTCTTTGATGCCGGCACATTATACCAGGCTTTCTATGACAG…	MDFYYLPLSAPCRAVTMTAETLGIKLNKIQLDLFAGAHLKPEFLKLNPQHTIPTLVDNGFAVWESRAIIVYLAEKYSKNESIYPKCPKKRALINQRLFFDAGTLYQAFYDSYIIRFLSNKPIDEEKIKKIETAFEFLNTFLEGQTYVAGDSLTLADISLLATVSSFDVAKYDFSKYANVSRWYENLKKSTPGWKENWAGCVEYEKLLNKSSG*	Delta	phylogenetic analysis
contig05481	783	209	TTTCAGTTGCGACATTGagCTTATCCAAGCGATTTCTGAAGTCAccACCcAtCCaccaccTTTAaTATATACAAAAAATGGATTTTTACTATGTGCCTGCGTCCCCTCCTTGCCGCGCCGTCCTGTTGGCCGCAAAAGCTTTAGGAGTCAATTTAAATAAAAAGCTGCTGAATTTGTTTGCTGGAGAGCATTTGAAGCCCGAATTTCTTAAACTCAATCCACAACATACAGTTCCCACATTGGTAGATAACGGTTTCTCTATTTGGGAGTCACGTGTCATAACTGTCTATTTGGCCGAAAAATACGGCAGAAATGATTCCTTGTATCCGAAAAACCCGAAAAAGCGCGCTGTCATCAACCAACGTCTCTTCTTCGATCTCTCCACAATATATCAGGCCT…	MDFYYVPASPPCRAVLLAAKALGVNLNKKLLNLFAGEHLKPEFLKLNPQHTVPTLVDNGFSIWESRVITVYLAEKYGRNDSLYPKNPKKRAVINQRLFFDLSTIYQAFIDTYVKQYLFKQPVDAEKYKAIDTAFELLDTFLEGHNYAAGDSYTLADISLLATVSSYEAVNYDFSKYINVARWYENLKKSAPGWEENWAGCLEYKNLLGL*	Delta	phylogenetic analysis
contig05537	777	229	CGATACGTGAAATAATCGGATATGGTCGCATATCAACCTGAGATTTTCTGGCATTAAATACTTGTGGCAGCAAACAGCAATCAGCCATTGAAACCTCATCGCCCACACAATATTTGCCCGCCGAAGTGGAGAGCTTTTCTTCCAGAGCGCGAAAACCGCTATTGATCCAATGCTGAACCCACTCCATCCGCTTATCGCGTCCAACGTGCTtCTGCACTTTCCGATTTTGTAAAGGCTGTATACCTGAGGCTATgATTTCTACAATCTCACGCACTTTGGCACGTTCGTACGCGTCTTGCGGCAGCAGCGCTGGCAGCGGACGCGTCTCCTCCAAATAATGCAGAATGGCAATGGACTCAATGATGTTATTCCCATCTATAaGCAGTGTtGgCACTtGCG…	AMNTTLSSRQLLQSAWQTNRILKICAQQIFASVSLLKPVETSEGKKPILYSYWHSSCSWRVRTALNWKNIPYETRAVNLLKPEKGQFAAEYRAINPTAQVPTLLIDGNNIIESIAILHYLEETRPLPALLPQDAYERAKVREIVEIIASGIQPLQNRKVQKHVGRDKRMEWVQHWINSGFRALEEKLSTSAGKYCVGDEVSMADCCLLPQVFNARKSQVDMRPYPIISR	Zeta	phylogenetic analysis
contig05667	764	217	ATTAGTTGTtAGTACAACGTTGACAATCACATAACGGTTTTCGACATTTAAAATAATATAAAAACAAAAAAaTGGGAAAAATAGAGTTGTACGCAATTGGTGGAAGCGCGCCGTGTCGTGCTGTTTTGCTTACACTCAAAGCGTTGAATGTGACATTCGAATATAAACTGTTGAATTTAATGACTGGTGCGAATCGAACACCGGAATATCTCGCCATTAATCCACATGGCACAGTACCAACATTAGTTGACGATGGAGAGATACTCACTGATTCCCATGCTATTACCACATATTTGGTTGACAAATACGGCACTGACAACTCACTATATCCAAAGGATCTAATCCAACGCGCCAAGGTCAATCAAGTTTTATTCTATGAAGCCACCGTCGTTTTCGATC…	MGKIELYAIGGSAPCRAVLLTLKALNVTFEYKLLNLMTGANRTPEYLAINPHGTVPTLVDDGEILTDSHAITTYLVDKYGTDNSLYPKDLIQRAKVNQVLFYEATVVFDRTFLSISNAVFNNNNVIPFAKIDAIYKVYERLEGFLQAHTYVAGEQLTVADFSLIATITTLFTYAELDAGKYPKIAEWVRRLEELPYYAEANGVGLKQYNDFVKNSWF*	Epsilon	phylogenetic analysis
contig06452	690	155	CGAAGTGTTGCTTCGTTTGGTCAGATTTGTTTCAACTGCTGAAaGTGCCCACATTTTGTCGTTTGTTTTTCAATTTGTTCGCCTTTGAATGGATTCGGCGTCGTCCTGATGTTTTGGTTATGATTGaTGTTGTTTCTGCTACTCTTGTTCTTTTTGTTGtCATTTTGCTGTTTGCGATCATTTTTtGGTTTtACGGCGCTTCGCAGTTGTTGACGGgAAATTCTATTTGTtaGGCAACTCcGgTGgACAGTCTGGTTGgTTGGAAGGATGTGCGGCGcGGAAAGcGGGgTTAGCCTCCAACTCACGATCGATACGCAAAATGATCGGGTATGGACGTAGATCGACATGGAATCTTCTTGCATTGAAGACCTGTGGCACCAGACAGCAATCAGCCATCGA…	QIDGHTLIESVAIMHYLEETRPQRPLLPQDVHKRAKVREIVEIICSGIQPLQNLIVLIHVGEEKKKEWAQHWITRGFRAVEKALSTSAGKYCVGDEISMADCCLVPQVFNARRFHVDLRPYPIILRIDRELEANPAFRAAHPSNQPDCPPELPNK*	Zeta	phylogenetic analysis
contig06712	664	185	AAAAAAaTAATACataTTtATTCAAATAATACATTTGTCTTTCAATTATAAGTAATAATAAGCACACAATTCCAACAAGCTACAGCCTAGATTTGTACGAGTATTTAGTGGAAGAATTtAGCCTTGAACTCCAAGCAACCCTGCcAGTtCTCATCGAagCCGGgAACCACCCGCTTGGCATTAGCATACCACTTAGCCACATTAGCATATTTGCTGAAGTCAAAACCGGCCACATCGAATGTGGAcACCGTTGCTGCAACTGCTATGTCAGCCAAGCTGAGTGCGTCGCCGGCGACATAGCTGTGACCctCCAAGAAGGTGTCCAACAACTCGAAGGCCGTCTCTATTTTCTTGTACAACTCGGGATCAGCCGGTGCCTTAGCGAATAATTGCGGgTAG…	QLNKKNLNLMAGEHLTPEYLKINPQHTIPTLVDNGFALWESRAIMVYLAEKYGKDDTLYPKCPKKKAVINQRLYFDMGTLYKSFADYYYPQLFAKAPADPELYKKIETAFELLDTFLEGHSYVAGDALSLADIAVAATVSTFDVAGFDFSKYANVAKWYANAKRVVPGFDENWQGCLEFKAKFFH	Delta	phylogenetic analysis
contig06987	642	152	GGATAAATCGTTGCCTAGGTAATACATAgATACAcTTTATTCAACCAGACTACTAGTCTACTACTAAAGACTACAAGGCATTCAACAAATATTTGTTTTTAACATTAATGAACACAAAATGCTTGAAACAAAAATTACTACAAATTgTATGAAAAAACATTTAATACCTAACATCACGAATCTTATTTGGACGGTTTTTTGGCAGACTTTTTATATATGAATTCATGTGCGGCATCGTAgTGTGGACTTGCTTGCTCTCGAACACGTTGCATCCACTCGGCGATTTTTGGAAATTTCTTACCAACATTATAGTGTGCTAGTTTTGTTTGTTCCACTTCACAAGCACCAAATAAATCGGCCACAGTCATTTCATTGGCCACCACAAATTTTGTATCCTTC…	YLADKGQFSELLYPKALQQRARVDEFLEWQHFGVRLGCATYFLDMWLLPINGIKPKPSAEKAAILSRKMEAQLKILEEIWLKDTKFVVANEMTVADLFGACEVEQTKLAHYNVGKKFPKIAEWMQRVREQASPHYDAAHEFIYKKSAKKPSK	Theta	phylogenetic analysis
contig07254	620	130	TCCACTTGTCTTAAGCAAATCACCGGTCCACTCTTTCATCAGAATGTCATCGATATACCAAAAGAGAAGTTCGAGCAAATAAGAAATGCCTACACTTTGCTAGAAACATTTCTCACCAAAAGCACCTACATGGCTGGTGAGAATTTGACCATCGCCGATTTCAGCATCGTTTCGACGGTGAGCCTCTTAAGTGCCACATTTGTAGCTATCGATAGTAACAAGTGGCCGAAGTTGGCGGAGTGGCTGAAGCGTTTGGAGGCGCTTCCTTACTATGCGGAAATCTCTGACGCCGCTTTAAAGGAATACGCGGAATTGGTGCACAGCAAACTGCCGAAGCAGTATGAAAAGCTGTGGAAGAAAGCATATGAAGAAATCAAAAGTAGTAGGCAGTGAGAGTGC…	STCLKQITGPLFHQNVIDIPKEKFEQIRNAYTLLETFLTKSTYMAGENLTIADFSIVSTVSLLSATFVAIDSNKWPKLAEWLKRLEALPYYAEISDAALKEYAELVHSKLPKQYEKLWKKAYEEIKSSRQ*	Epsilon	phylogenetic analysis
contig07812	572	130	GCCACTTGCCTTAAGCAAATCACCGGTCCACTCTTTCATCAGAATGTCATCGATATACCAAAAGAgAAGTTCGAGCAAATACGAAATGCCTACACTTTGCTAGAAACATTTCTCACCAAAAGCACCTACATGGCTaGTGAGAATTTGACCATCGCCGATTTCAGCATCGTTTCGACGGTGAGCCTCTTAAGTGCCACATTTGTAGCTATCGATAGTAACAAGTGGCCGAAGTTGGCGGAGTGGCTGAAGCGTTTGGAGGCGCTTCCTTACTATGCGGAAATCTCTGACGCCGCTTTAAAGGAATACGCGGAATTGGTGCACAGCAAACTGCCGAAGCAGTATGAAAAGCTGTGGAAGAAAGCATATGAAGAAATCAAAAGTAGTAGGCAGTGAGAGTGC…	ATCLKQITGPLFHQNVIDIPKEKFEQIRNAYTLLETFLTKSTYMASENLTIADFSIVSTVSLLSATFVAIDSNKWPKLAEWLKRLEALPYYAEISDAALKEYAELVHSKLPKQYEKLWKKAYEEIKSSRQ*	Allelic variant of contig07254
contig08281	531	118	AGCTGTTGTCAATCAGCGTCTATTCTTCGATCTCAGCTTGTATGCGTTCTTTGCCGATTACTATTATCCCATCGCTAGAGATAAACAGACGCCAGTACTAGAGCGTTTGACCAAACTTGAGGGTCAATTCGAGTTTTTGAACACATTCTTGGACGGGCAAaCGTACGtcGCTAACGGTAGTTTGTCGATTGCCGATTTCACTTTGTATGCcACTGTCTCGACgaTTGtGACAtGCGTtgCAAGTATTGATTTGAACAAATACCCAaACATTGCCAGATGGTTTGAACACCTCAGCAAAACACTACCCGGCGCAGATGAAAATCAGAAAGGTTGtGATTTAATTAAGGCATATTGGTAATTGTTgTTTCAGCGATtcACTCATgAAaCTGTGGAACTCgT…	AVVNQRLFFDLSLYAFFADYYYPIARDKQTPVLERLTKLEGQFEFLNTFLDGQTYVANGSLSIADFTLYATVSTIVTCVASIDLNKYPNIARWFEHLSKTLPGADENQKGCDLIKAYW*	Delta	phylogenetic analysis
contig08473	516	106	CATATATTGTATATTTATTTATATACACATTTCATACAGAATGTATACTATTTTTtATTAATTTGAAAAAAGTATTTCACAATTTTTTtATCTAAAAAAAaTTATTGTACAAAGTTCCTAATTTAATTACTATACCAATAACAAAAATCACTCTTGAAAGTGAAAATCATAGCTTTGCATACACTAAGCATTTTTATAAGGTGGCAATCACTACCTGGATGGCCATGTAAACTGTTGCACCCAAAGCAACGAAGAATGCCAATGCGCGACTGGGTTGTGGTACAACAACAACAGCATAGACAATTGTATGGACAATGCGCGCAATACCCACAGCGCGGAAGAGATTGACGGCCAGAGCAGGAGTTGGGTCGATCAGCACGTAGAGGAAACCAATCACgA…	FANPEDLIDKRLKVKFDNPDVERVRRAHRNDLENILPFFVIGFLYVLIDPTPALAVNLFRAVGIARIVHTIVYAVVVVPQPSRALAFFVALGATVYMAIQVVIATL	Microsomal	best blast hit
contig08608	500	94	TTAAGTTGAAGTATAACGATCCACATGTGGAACGAGCACGTCGAGCACATCGCAACGATCTGGAGAACATTCTGCCGTTTTTCACTATTGGCcTcttGTATGTGCTGCTAGATCCAAATACTACTTTGGCtATCAATTTGTTTCGAGCCGTGGGCATCTCACGCATTTTACATACGTGCGTCTACGCCATTGTTCCAATGCCACAACCGAGTCGAGTCTTAGCaTTTCTTGTTACCGTCTTtGCCACCACTTATATGGCTTATGAGGTGGCTCGAGCtGTGTAttaaaaaTGTCAATGAGtAGAAGAACacccTAGAGTTCGAAACTTATTCTTAAGAGTAAGGTTTAcTCATATAAAATTATGTaTTTATGTATatCTTATACTTATAAAtaTtaGAT…	KLKYNDPHVERARRAHRNDLENILPFFTIGLLYVLLDPNTTLAINLFRAVGISRILHTCVYAIVPMPQPSRVLAFLVTVFATTYMAYEVARAVY*	Microsomal	best blast hit
contig08723	490	94	TCAAGATGAAGTATAACGATCCACATGTGGAACGAGCACGTCGAGCACATCGTAACGATCTGGAGAACATTCTGCCGTTTTTCACTATTGGCCTCTTGTATGTGCTGCTAGATCCCAATACTACTTTGGCCATCAATTTGTTTCGAGCCGTAGGCATCTCACGCATTTTACACACGTGCGTCTACGCCATTGTTCCAATGCCACAACCGAGTCGAGTCTTAGCATTTCTTGTTACCGTCTTTGCCACAACTTATATGGCTTATGAGGTGGCTCGAGCAGTGTATTAAGAATATCAATGAGTAGAAGAACACCCTAGAGTTCGAAACTTATtCTTAaGAGTAAGGTTTAGTCACAtAAAATTATGTCTTTATaTATTTCTtATACTTAtgAAGATTAGAT…	KMKYNDPHVERARRAHRNDLENILPFFTIGLLYVLLDPNTTLAINLFRAVGISRILHTCVYAIVPMPQPSRVLAFLVTVFATTYMAYEVARAVY	Allelic variant of contig08608
contig09042	464	119	TCATTTAGTCAGTCAATGCCACAATAACGCTTTAGTGCAGTGGGTGTAAACAGCCAGCCAGCAGAGAAAGCAGACTTACGGGTATTTTGCCTTTGTTAAGACTTTAAAGTGTTTTTAAAAATAACTGTTTCGAAGCAATGTCGTCGAAATTGATCTTGTATGGCACCAAAAAGAGTGCACCCACACGAACCGTCTTGCTCACGCTTAAAGCGCTCGATTTAGACTTTGAATTTCGTGAGGTGAACATCTTTGCCAAAGAACAAATGCAGCCGGAATTTGTAGAAAAGAATCCTCAGCATACAGTACCCACGCTTGAGGATGATACAAACATACTGGTGGACTCTCATGCCATTGCCGGTTATCTGGTGCGCAAGTATGGCAAGGATGACACACTCTATC…	SVFKNNCFEAMSSKLILYGTKKSAPTRTVLLTLKALDLDFEFREVNIFAKEQMQPEFVEKNPQHTVPTLEDDTNILVDSHAIAGYLVRKYGKDDTLYPADFYARAVVDHRLYYEAVTLF	Epsilon	phylogenetic analysis
contig09154	453	95	TTCTTtGCAAGCAATGAAATTATTTATTTAGACTCTCTTTAAAAAAGCTAACAATTGTTAAATTTCTTTTTCATATTTCTCTTAGTTACAAATTTGATTTTTCTCTTGCCTCATGAAAAATGATTAAATTTTAATATCAGTTTTGATCAATGCTGTCACTTTTTCACTTCTCTGCTTCTCTAGCTTTTTTATTCGTCACCATTTGCTCTTTAACAAAGCTGCCCAACAAATCGGCGCCTTCTTGATTACTCTTCTTGTAGTAAGGCAAGAGCGACATACGCTTCAACCAAGCAGCCAACTGTGGGAATTTCTCTTCATCGATTGGTGCAAAAAGCACTGCGCTGGAGACCGAAGCGACTGCACACAAATCGGCGATAGTCAAATGCTCACCACACAAAT…	YMQLAYDGLEKCLTNAPYLCGEHLTIADLCAVASVSSAVLFAPIDEEKFPQLAAWLKRMSLLPYYKKSNQEGADLLGSFVKEQMVTNKKAREAEK	Delta/Epsilon	best blast hit
contig09162	452	132	TGATTTTCTCTTCTCCAATTTTGTCTGCACCAAAGTAGATAATCGGTTCGACCATAAGACGAGCGCGTGGAAATAAATGACCGGCATCGTAGTAGAGACGCGCATCTACTTCTCTACGCTTCAGGGGATCTTTTGGATAGAGTGTCTCATCTGGTGAGTATTTGTCCACAAGATATGCGCTAATTACATGCGAATCTGTCACGACAGTGCCGTTATCATCCAGTACCGGTATGGTGTGCTGAGGATTGAGCTTAAGGAACTCAGGCGTTAGGTGTTCGCGCTGTTTGAGGTTTGTAGGACGCAAATCTAATTCCAGTCCAATAGCGGCGGCTGTCAACAGCACGGCGCGGCTTGGAGGGCTGCGTGCCGAATAGTAGAGAACTGGTTTTGCTGACATCG…	MSAKPVLYYSARSPPSRAVLLTAAAIGLELDLRPTNLKQREHLTPEFLKLNPQHTIPVLDDNGTVVTDSHVISAYLVDKYSPDETLYPKDPLKRREVDARLYYDAGHLFPRARLMVEPIIYFGADKIGEEKI	Identical with contig09177
contig09177	451	132	CGATTTTCTCTTCCCCAATTTTGTCTGCACCAAAGTAGATAATCGGTTCGACCATAAGACGAGCGCGTGGAAATAAATGACCGGCATCGTAGTAGAGACGCGCATCTACTTCTCTACGCTTCAGCGGATCTTTTGGATAGAGTGTCTCATCTGGTGAGTATTTGTCCACAAGATAGgCGCTAATTACATGCGAGTCTGTCACGACAGTGCCGTTATCATCCAGTACCGGTATGGTGTGCTGAGGATTGAGCTTAAGAAACTCAGGCGTTAGGTGcTCGCGCTGTTTGAGGTTCGTAGGACGCAAATCTAATTCCAGTCCAATAGCGGCGGCTGTCAACAGCACGGCGCGGCTTGGAGGGCTGCGTGCCGAATAGTAGAGAACTGGTTTTGCTGACATCG…	MSAKPVLYYSARSPPSRAVLLTAAAIGLELDLRPTNLKQREHLTPEFLKLNPQHTIPVLDDNGTVVTDSHVISAYLVDKYSPDETLYPKDPLKRREVDARLYYDAGHLFPRARLMVEPIIYFGADKIGEEKI	Epsilon	phylogenetic analysis
contig09718	403	76	CTAACCATCGCTACACTCTCACCTAGATGAAAGTCGCCATCTACGAGTGCCGGCACTTTTTGAAAGCGATTTATTTGTTGGTACTCCGGTTTCAATTGTTCGGACTTCCTCAATGCAACAGGACAGTCTTCATATGGTATCTTACTCAACCGCAATGCAATCCACAAGGCGCGTGAGGGCTGCGACATTAAATCGTAGTAATATTTGAGCTTCGTCATTGTAGTATTTTGTTAAATAATTTATTTTCCTAATTGTGAATATATACACCTCCGCATAGTTGAGTCTAAAGTTCGTTTCAAAGCTTTTTAATGCATTCTCTTTCTATGTCACgCACTATCAATTAGATATTGTGCTGTTTTGTTTTATCGCtGTTTTTAAATAATTTGTtATTTACTTTGC…	QNTTMTKLKYYYDLMSQPSRALWIALRLSKIPYEDCPVALRKSEQLKPEYQQINRFQKVPALVDGDFHLGESVAMV	Theta	best blast hit
contig09900	389	129	GTGGGTATTTGCTCAAATCATAGCCCAAACTTGTCACAATCGTCGAGACAGAGgCATACAAAGTGAAATCGGCAATAGACAAACTATCGTTTGCGGCGTATGTTTGCCCGTCCAAGAATGTGTTCAAAAATTCCAATTGACTCTCAAGTTTGGTCAAGCGCTCCGGCACTGGCGCCTGCTTATCTCTAGCAATGGGATAGTAATAATCAGCAAAGAATGCATACAAGCTAAGGTCGAAGAATAGACGCTGGTTGATAACAGCTCTCTTTTtGAGACAATGCGGATAGAGCGAGTCGTCTTTGCCATATTTTTCAACCAAGTAGATAAGTATAACGCGTGATTCCCAAACCGAGTAGCCATtGTCCACcAACGTGGgAATGGTATGCTGT	QHTIPTLVDNGYSVWESRVILIYLVEKYGKDDSLYPHCLKKRAVINQRLFFDLSLYAFFADYYYPIARDKQAPVPERLTKLESQLEFLNTFLDGQTYAANDSLSIADFTLYASVSTIVTSLGYDLSKYP	Delta	best blast hit
contig09901	389	129	TTGGGTATTTGCTCAAATCATAGCCCAAACTTGTCACAATCGTCGAGACAGAGGCATACAAAGTgAAATCGGCAATCGACAAACTATCGTTAGCGGCGTATGTTTGCCCGTCCAAGAATGTGTTCAAAAATTCCAATTGgCTCTCAAGTTTGGTCAAGCGCTCCGGCACTGGCGCCTGCTTATCTCTAGCAATGGGATAGTAATAATCAGCAAAgAATGCATACAAGCTAAGGTCGAAGAATAGACGCTGGTTGATAACAGCTCTCTTTTTGGtACAATGCGGGTAGAGCGAGTCGTCTTTGCCATATTTTTCAACCAAGTAGATGAGTATAACGCGTGATTCCCAAACCGAGTAGCCATTGTCCACCAACGTGGGAATGGTATGCTGC	QHTIPTLVDNGYSVWESRVILIYLVEKYGKDDSLYPHCTKKRAVINQRLFFDLSLYAFFADYYYPIARDKQAPVPERLTKLESQLEFLNTFLDGQTYAANDSLSIADFTLYASVSTIVTSLGYDLSKYP	Allelic variant of contig09900
contig10993	307	72	TATTACGGCCGGGgATTCGCAAAGTTATAGCGAAGCTTTGCAGTTGTCTAGTCGGTAAACCTACTACTTTTAACTGAAAATTTTTATAAAAAGGAATACTATTGAAAATGGTTACAACAAGTGAAGCACCACCATTGGCAACATTTAATGCCCTAAATCCTAGTGCAGTCATGAATGAGAAGTTCGCAAGAAACTATTTAACGCTAGATAATCCAGTGTTTTGCTGCTTTCTTTTCTGGGCCAGTGTGATGGTGATCAAAATGCTGCTAATGTCATTGTTGACAGCACTGCAACGATTCCGCAATAA	KGILLKMVTTSEAPPLATFNALNPSAVMNEKFARNYLTLDNPVFCCFLFWASVMVIKMLLMSLLTALQRFRN	Microsomal	best blast hit
contig11042	303	62	CAGTGCATTCGCGGATTTCAAACGTAAATGTTGATTTTGTGAAGCAATAGGAATTtAAGTTTTATTGATAAtAGTGTGATTGAATAATATTTTAAACGAACAGCAATATATATAAAATTTACAGCACAGTTTTTCAATAAACATACATACTATTTTGAAATTGAAAATGGCAAAATTAACATTCGAGCTTCTCACACTAGAAAACAATGTCTTCAAAGCTTACCTCTTCTGGTCAGCGATTTTAGTGTTGAAAATGTTATTCATGTCATTGTTGACGGGATTCATGCGTTTTCGAACGATGAC	NLQHSFSINIHTILKLKMAKLTFELLTLENNVFKAYLFWSAILVLKMLFMSLLTGFMRFRTM	Microsomal	best blast hit
contig11379	276	45	TCCTTGTCCGGAAGCGTTGAATAGCCGTCAGCAGTGACATGAACAAGAGTTTTACAACCAAAACTGCAGACCAGAAGACATAGACACTGAATACTTCATTATCAAACGAAATCAAATCTTTTGCCGCCATTTTACTTTAACTAAACTTCTTTATGTTTCTAGAAAAATATAAAAATCCTTGCAACTGATCAAATTTACTGATCTATTGCCGTGCAAATCAATTGACCAACTATTTTTAAGTTGACTCTGAACAAATTTGTCGTTGACTCGCTGAAT	SKMAAKDLISFDNEVFSVYVFWSAVLVVKLLFMSLLTAIQRFRTR	Microsomal	best blast hit
contig11771	251	49	TATAGTAGCAGTGAAACCTTTAAataGAACACTATTtGCGACAGATTCGTAGTTGTGTATAGTTCTTAAGAGTGAAAGCATCTGAATTTAAGCAACTCATAAGTGGTCATGGATTTCTATTACCTCCTCGAATCTGCGCCCTGCCGCTCTATTCTAATGCTCGCCAATGAATTGGGTCTTGAATTGAATCGCAAGTTGTTAAGCTTGGTGAATAATGAACACTTGACACCCGAATTTCTAAAGATCAATCC	VVMDFYYLLESAPCRSILMLANELGLELNRKLLSLVNNEHLTPEFLKIN	Theta	best blast hit
contig11854	244	27	AAGTTCACTATTCTGGAAAACGAACCGGTTTGTTCTTATAATTCTATTGAACGGTctatattgttccccTTAACTGAACAAaTACACGTAAAaTATGCTGACCGCGTTACAGTTGtAGTTTTTTGCAAAGtATTTTTtAtCTTCGACTTCGCAAAGTCTTATCTGTCAGATAACTCCGTTGGACAGTCCGGCTGATTGGTTGGATGGGCAGCGATAAAGgCGGGAATCACTTCCAATTCACTTT	SELEVIPAFIAAHPTNQPDCPTELSDR	Zeta	best blast hit
