# Supplementary material for: Analysis of the Olive Fruit Fly Bactrocera oleae Transcriptome and Phylogenetic Classification of the Major Detoxification Gene Families
Source: PLoS One. 2013 Jun 18;8(6):e66533. doi: 10.1371/journal.pone.0066533 (PMC3688913; doi:10.1371/journal.pone.0066533)
Supplement: Table S7 — Sequence name, nucleotide and amino acid length and sequence, clade and clade identification method of contigs encoding for putative B. oleae CCEs. (XLSX) [file pone.0066533.s011.xlsx]

## Sheet: Sheet1
Sequence name	length (bp)	Length (aa)	Nucleotide sequence	Protein sequence	Clade	Clade identification method
contig00327	1861	554	TTTGTAGTCCATCGCATACAACAGTATCAGGCAACAACAAGTGAAACGACTGTTATACCTACAAAGTACGGTCAGGTTAAAGGTGTTAAACGAAAAACCATCTACAATCACCATTTTTATGCCTTCGAAGGCATACCGTATGCCAAACCCCCTCTCGGCGAATTGCGTTTTCGGGCGCCACAAACACCAGATCCTTGGACGGGAGTGCGTAATTGCACTAACTTGGGAAATGTGCCACTGCAAAAACACTTCGTACTCGGCATAACACAAGGCTCAGAGGACTGTTTATATTTAAATGTATACACTAAACAGTTAAACTCTGCTAAGCCATTACCGGTAATGGTTTGGATTTATGGTGGTGGCTTTCGTTTTGGTGAAGCTTCACGTGATGTTTATGCT…	FVVHRIQQYQATTSETTVIPTKYGQVKGVKRKTIYNHHFYAFEGIPYAKPPLGELRFRAPQTPDPWTGVRNCTNLGNVPLQKHFVLGITQGSEDCLYLNVYTKQLNSAKPLPVMVWIYGGGFRFGEASRDVYAPDYFMERDIVLVTVNYRLGALGFLSLPDPNLQVPGNAGLKDQLFALRWIQENIANFNGDPNNVTIFGESAGAACTHLLMLAPKTQGLFHKAILQSGTALCSWAEQEPTNRAYWLAIQLGYKGENVDKAVLSFLSNISGSKIIKLEDGLRQPHEKDERIFFPFTPVVEPYQSQNGLLTKPFKDLLITAWSNEIPILLGFTADEGMLHYNETVKNPHLVNELGDCVAVLPKIVKKECDVQKCKELGLHLREAHFGNAKPHYSKNLYQY…	C	phylogenetic analysis
contig00333	1850	565	ATGAAATTATTGCTGGGCGTTTTAGCTTTAATCACACTCGTCGTTGTTGTCACACTGGTGACATCAAAGTCCATCACAATAGATTCTCCGCGAGTTAATATACCCGGGCAAGGTGCCGTACTCGGTAGTGTCGCGGAAACATTGTGGACGAAACAGACGTTTTACTCATTCCGTGGTATTCCCTATGCGGAATCGCCAAGTGGTGAGCTGCGTTTCAAGCCACCAGTAAGTCGCAGACCCTGGCAAGGAACCTTCGATGCGCGCAACTTTGGTAAACGCTGTCCGGTCATAACAACAGTGGGAAAATTAAATGCCGAGCAACTGGCGGAAGACTTGGAGGATTGTCTCAACTTGAATGTCTACACCAAAAACCTCGCGGCCAAACAACCTGTAATGTTC…	MKLLLGVLALITLVVVVTLVTSKSITIDSPRVNIPGQGAVLGSVAETLWTKQTFYSFRGIPYAESPSGELRFKPPVSRRPWQGTFDARNFGKRCPVITTVGKLNAEQLAEDLEDCLNLNVYTKNLAAKQPVMFYIYGGGFYNGSASDHPPQHLLEKDIVLVVPQYRVGALGWLTTHTVDMPGNTPVMDLLLALGWVQNHIHAFGGDPTRVVIFGQSAGAVMSGALLLSPKTPEHYFKRSIVQSGAITASWGINRTPLAQVKRICEALQCEQCADKRVQYECLKKVDVLTLLRVTTEESFSPVIGDEQGVLPAEPQTLLRNLKRTVPLMTGFTKHDGTFVLATLYDTLVARYGSISKLTVRQLANTLIDLGKDSTSLSNNLLLRMLFKPNILDTNNHTAA…	H	phylogenetic analysis
contig00363	1809	558	ATGGCTTCCATTACCGGTCTTCTCAGCATACTCTATTTGGTGCTTATACCTGTCAGTTGTTCTTATGGTCCAGAGAATATAATATCGCCTGATGTTCGAGTGAATTTATCTGGTCAAGGTGTAGTGATCGGCAATACCAACACTACATCATGGACTGGTCAAACTTATATGCAATTCCGTGGAATACCCTATGCAGAGTCACCAAGTGGAGAACTTAGATTTAAGCCACCGGTACCTCGGAAACCATGGTCAACGCCACTTCAAGCCAACGACTACGGCCGCATTTGCCCACAATTGTTTGCATACAACCGTTTGCCACCTGATAAACTGAAGGGTGATCTAGAAGACTGTCTCACTTTAAACATCTTTACTAAAAAGTTAAATGCCAAGCAACCGGTG…	MASITGLLSILYLVLIPVSCSYGPENIISPDVRVNLSGQGVVIGNTNTTSWTGQTYMQFRGIPYAESPSGELRFKPPVPRKPWSTPLQANDYGRICPQLFAYNRLPPDKLKGDLEDCLTLNIFTKKLNAKQPVMFYVHGGSLQVGFASDYSPDYLLEKDIVLVVIQYRLGILGFSGTKHRICLVISVXMDTMLALHWVQDHIAAFGGDNSKVTVFGESSGGELGGALLISPKTPPSSFHRLITQSGSIVDERSTNMEPLAQVTRVCRALKCEDCERIDRAQQCLKRAPVMDILKAAESERYGLIIGDHYGTMPVHPVILIEQTNKNVPIMAGFTKHDGSIALGFFYDDFKVSHPNLNTVTVGDFATGLMHRKNDTTAXLIIMLXRAYYSLRIYGTVPII…	H	phylogenetic analysis
contig00532	1687	439	NNNNNGATAAGCCGCGACCAGTCATGATTTGGATACACGGCGGTGGACTCTGCACCGGTGAGGCTACACGTGAATGGTATGGACCTGATTATTTTATGCAAAAAGATATTGTTGCTCGTGACAATACAGTATCGACTGGGTGTGTTGGGCTTTTTATCGCTCAACACGCCCGAATGTAGTGTACCTGGCAATGCTGGTCTTAAAGACCAAGTACTGGCTATAAAATGGATTAAAAATAACTGCGCCAGTTTCGGTGGTAATCCTGACTGCATAACGGTTTTTGGTGAAAGCGCTGGCGCTACCGCCGCACACTGCATGATGCTGACCGCACAGACACAAGGACTTTTTCATCGCGTCATTTTAATGTCGGGCACTGCTCTACCTCTATGGGAAACGGAA…	FGYTAVDSAPVRLHVNGMDLIILCKKILLLVTIQYRLGVLGFLSLNTPECSVPGNAGLKDQVLAIKWIKNNCASFGGNPDCITVFGESAGATAAHCMMLTAQTQGLFHRVILMSGTALPLWETEDQKYRAFNLAKLAGYKGVDNDKNILEFLRKCKAKDLIGLEGRTLTTDDRARNISTPFVYCVEPYVTPECIISKPIREMMKTAWGNAIPLLVGHTSDEGLIFMQGAKILASAAQKQKFYSLKPFVPFEIADNEESGKFEQKLRATHVSGKTPTIEEYKNIIAYSYLHFPLYRLILSRLSHAAGAPLYLYRFDFDSEVLPHPYRILRMGRGLRGVAHGDELSYIFSNLFSQRLPTESREYKTINRMISFWTQFARSGNPNDEDIPGMVTLTWEPLKK…	C	phylogenetic analysis
contig00890	1531	498	NNNATACGCTATGCGCAATCGCCTGTTGGAGAATTACGCTTTCAGAACCCCAAACCATATCCGGCTTGGAAGCCAACAGTTTTGGATGCGACTGAGGATGGCCCCATGTGTCCACAGTTAACGGAAAATATAACCGATTTGTCGGAGGACTGCCTACGCTTAAATATTTATACCAAGGATTTATACACCAAGAAACCGGTCGTGGTATATTTGCACCCAGGAGGCTTTTATGGTTTATCGGCGCAGAGTAAAAACTTTGCTGGTCCAGAGAATTTAATGGACCGCAATATTGTATTGGTGACTCTAAACTATCGCTTAGGGACATTGGGATTCTTGGCTTTGGGCAGCGCTGAGGCACCTGGCAATGCTGGTTTGAAAGACCAAGTTGAAGCGCTACGT…	IRYAQSPVGELRFQNPKPYPAWKPTVLDATEDGPMCPQLTENITDLSEDCLRLNIYTKDLYTKKPVVVYLHPGGFYGLSAQSKNFAGPENLMDRNIVLVTLNYRLGTLGFLALGSAEAPGNAGLKDQVEALRWIQSHIRNFGGDPNAVTLFGYSAGSFSIGLHLMSPMSKELFHRGIMMSASPLGQFIYESRQKRLSDRQAELLNCPKEPSSDLVKCLKKKTMMDFVNTSAEMFDFNWNPVLNWMPVIEEDFGQERFLLENPYKTIQSSNIQRVPIIIGITEYEFIGGAYYLQKNETTRRWLNEEFEKYAPIVLMYERDSLRSRNISKTMRSIYLANATLELPNTLDSFGKLYSDGIIGFEYHRFLDLISRLTTVYTYLFTYKGRYSHFTYNNEVYGAV…	D	phylogenetic analysis
contig00917	1525	425	GCGAACCGTGATTGGTATGGACCAGAATATTTCATGGAGAAAGATGTGATATTGGTTACAGTGCAATATCGGTTGGGCGTTTTCGGTTTTCTTACACTCAACGCACCGGAGTTGAATATACCTGGTAATGCTGGTTTGAAAGATCAAGTGTTAGCACTAAAGTGGATTAAAAATAATATAGCCCACTTTGGTGGTGATCCAAATTGCATAACCGTATTCGGTGAAAGTGCTGGTGCTGCCTCAACACATTATCTCGGCATAACTGAACAAACCAGAGGTCTATTTCATCGCGCTATTTTAATGTCTGGCACTGCTATTGCTTCTTGGGCGCACAATGGTCAGGAGCGTCATGCTTATCCACTTGCCAAGCTAGCCGGTTTTAAGGGGGAACATGATGAG…	ANRDWYGPEYFMEKDVILVTVQYRLGVFGFLTLNAPELNIPGNAGLKDQVLALKWIKNNIAHFGGDPNCITVFGESAGAASTHYLGITEQTRGLFHRAILMSGTAIASWAHNGQERHAYPLAKLAGFKGEHDEQHVLEYLKKCKATDLAQLEQKVLATVELKRKILFPFAPCVEPYETPDCVIPKNPRELMRTAWSNSIPILAGHTSAEGLVMVPFFKAMPSFLNELETCRSFVPYEVVDDVDIAENAAKLKKMHADSADLSADEYIDINAYWLFHFPLHRVLLSRLSNATSVPTYLYRFDYDSEKLPYPSRIWRLGRGLKGVAHGDELAYLFSHAMTNVVSKESPEYRTIQRMVGIWTQFATTGNPNDKHIYGMESLTWEPVRTPEPAYKCLNIGEEL…	C	phylogenetic analysis
contig01221	1434	463	AATTATGGGTTCGCAAATTCTGGAGCCAATAATAACAACCGCAAATGGTAAGGTGAGGGGTCGACTTCGCGAAGGTATCTACGGTGATACCTATTATAGTTTCGATGGCATACCTTTTGCAAAGCCACCACTTGGCAAATTACGCTTTAAATCACCGCAGCCGGTCGACACTTGGCTTGGCGTACGCGACTGTACCATATGCCCGCCTAAATGTATGCAAAGTAATCGTTATAATGGCGCAATTGAAGGTGTTGAGGATTGCTTGTATTTAAATGTATTTGCGAAGAAGTTATATTCTACAAAGTCCTTGCCGGTCTTGGTATATTTGATTGGTGGACGTTTTACAACTGGCGGCGCCTCGCGCAATATTTGGGGTCCAGATTACTTAATGATGAAAGA…	IMGSQILEPIITTANGKVRGRLREGIYGDTYYSFDGIPFAKPPLGKLRFKSPQPVDTWLGVRDCTICPPKCMQSNRYNGAIEGVEDCLYLNVFAKKLYSTKSLPVLVYLIGGRFTTGGASRNIWGPDYLMMKDVILISIGFRLGAFGFLSFPEPELQVPGNAGLKDILLALQWIKRNCQYFSGDPDNITLFGHSSGSAEAQLLMYLPQCENLFHKVILMSGMQMHLHRIPRLEYRFAKHLGYTGKEDNQAILAYLSALPAERLCNLQIWTPEELEQSNFLVFSLTIENKYAPDAILTKDPLDMYANKQAWCNSIPLVLGGNSFESLMHYNYFTKQPKLYETLRKHPEYLLSHEVRAKCDVHAQQQLANKLIHLHLGAKELNIEQSLDVMRLSSYDFMYH…	C	phylogenetic analysis
contig01737	1309	435	AATGTCTATAAACCAAAGTTGCCAGCCGTTGCAGATGTAGAAAGCGGAATCCCGGTGGTGGTGCTTATACACGGCGGTGCCTTTATGTTCGGTTCAGTGCGTGCTAATGGTCATGAGAATTTTATGCGTAACGGACGTGTAATAGTTGTGAAAATGGGTTATCGCTTGGGTCCTTTGGGTTTTCTTAGTACTGCAGATACCGTTATATCGGGTAATTTCGGTATGAAGGATCAACGTTTGGCGCTGCAATGGATCAAGACGAATATCGCACGTTTTGGTGGTGATCCTACACGTATTACGGTATTGGGTTTCTCTTCAGGTGGCGTTGCCGTACATTTACACATTCTGGCACAACGAAATTTTACAGAATATGCTAAAGTGGCCGTATCCTTTAGTGGT…	NVYKPKLPAVADVESGIPVVVLIHGGAFMFGSVRANGHENFMRNGRVIVVKMGYRLGPLGFLSTADTVISGNFGMKDQRLALQWIKTNIARFGGDPTRITVLGFSSGGVAVHLHILAQRNFTEYAKVAVSFSGVAFNPWAITLKTRERAFELAKHLNCPDVSSAQLIKDCLQRKPAAAIVRGVRNFLVFGYNPFTTFGPSIEDAAVEDAFLTRSPQQIVESGDFAQLPWLVSYAAQDGAFNAAELLQRMPRREELIEVFNDRWYDLAPYNLFYKDTMHTVEQMDDYSVALKRRYLGEKEFSIDTYPNVQRMYTDVLFRNGVEQAIRLQRQHASCPIYAYVYDNPAEEGIGEALSHRKDVKMGTVHGDDFFLIFNRVGRTKIRADEQIISQKFVRMLENF…	E	phylogenetic analysis
contig02084	1242	380	CGTGCCTTACCAAGCTTAATTGTGGGTGCACCGGAGGAACAGCTGCGTAGTGGCAACTTCACACCCATACCGCTGTTAACGGGCGTCACAAAACACGAGACCGCGAATGCCGTTAGCATTGGCACGCTCAATCGGATCTTTGGTTCGGTAGAACAATTTCTCAATTCACTCACCGACGTTCTGAAAGATCTAACAGGATTTCTGCGCATCGATAAGGTTACAGGAGAAATCTTAAAACCCGTGTTGCCCGGCCTAACATCGGCTTTGACACCCACGCTCAACGATTTGCTCAAGGTGCCGGAAACATTAAATCTGGATCAAGTGTTATCGAAGGTTGTTAAAACCACCACCGATATGCTCTTCAATCTGCCCGCTGTTCTAACCACACAGGTGTGGTCT…	RALPSLIVGAPEEQLRSGNFTPIPLLTGVTKHETANAVSIGTLNRIFGSVEQFLNSLTDVLKDLTGFLRIDKVTGEILKPVLPGLTSALTPTLNDLLKVPETLNLDQVLSKVVKTTTDMLFNLPAVLTTQVWSQIAPSFMYSFEYNGTRSKGIHFLRGLPIVSEQANNSNPEIVAHGDELGYMFDANDLFGNPIAEAKLVDEEELKVRKNLIGMLLTFAKSVGTENKKESGGISLFRSVTGKGVPFIKVNTELSADSDFRFCELSVLGASLTPLTSATCESLGGLLTPLTGVVGGALGGVGDVLGVGDGDNGGVVDNLGNTLGGALGGGESASGGQRPGGQSSGGSGLLGSVAGRPGGGRGPGGQSTGGSGLLGSGGLLG	unclassified	top blast hit
contig02152	1233	313	NNNATATGCCACAGACTGATATGGCGTATAGATTAGCGAAATTTCACGGCTATAATGGTGATAATATAGATGCAGAAGTTCTAAGTTTTCTGCAACAATTAGAACCCGCCAAATTGGTGCAACATTCTTTGCTCAACGAAGAGGAACGTAGAAAATTATATATGTTTGCTTTTGGACCAATTGTTGAACCGTATGTTAGTGAGAATTGTGTTCTGTCGCAAAGGCCATTTGAGCTGCTGAAAAATACTTGGAGTAATCGTATACCGATGATTATTGGTGCAAATTCTTTTGAGGGTCTCTATATGTATCAACGTTTTAAAATGTTTCCGCAAATAATGCGCACGCTTATTAATGATCCAGAGCGTATTTTGCCAGAGGATGCTAAGGTTGTGCACACAC…	MPQTDMAYRLAKFHGYNGDNIDAEVLSFLQQLEPAKLVQHSLLNEEERRKLYMFAFGPIVEPYVSENCVLSQRPFELLKNTWSNRIPMIIGANSFEGLYMYQRFKMFPQIMRTLINDPERILPEDAKVVHTPVERQAVGEKLLKLFFGAKTPSDRSVFKFLDIYGYKLFLHDIHRTVLARLAYARQRTYLYRFDFDSPDFNLYRAKYCGNALVRGVSHADDLSYTFFSNDSWKVSLDSAEYQTIRRLISILTTFATNSDPNCDEIKPVIWTPLEDAEPNMALNIGYDLKMMELPETVKLQALDELFTDREQLY	C	phylogenetic analysis
contig03377	1032	223	GGTAATGCACCTTCCAAGGGTGAGGGTTTGGTTATTGCACTTCGATTGACTAATAATAAGAAATTGCGCGAAGAGTTCAATGAAAACTTTAATAAAAGTCTAAACATTACATTGGACTTACCTCTTCAATGCGATAATGAAGAAGTGATAGATACATTGGTAACAGAGTATATGGATGGTAAACACAATTTGAATGATGATACATTAAATGGCTTTTTGGAGCTTTTGGGTGACGCTCATTTCATATATCCAACTTACAGACTTTTAAAATATAACCTCAATTCTAGTCGCACTGATTTTAAAGGAATCATACATTTTGACTATCGCGGACCCTATTCATATTCGAAAATATTTACAAATAGCTTAAACAATTTTGGCACTGCACACGTTGATGATTCG…	GNAPSKGEGLVIALRLTNNKKLREEFNENFNKSLNITLDLPLQCDNEEVIDTLVTEYMDGKHNLNDDTLNGFLELLGDAHFIYPTYRLLKYNLNSSRTDFKGIIHFDYRGPYSYSKIFTNSLNNFGTAHVDDSLFLFEGPRAVSKGYSKKSREAALVRRYVRLFQSFATNGYSDEFANIEKCNNSNFPNCEYLSIVKDEEPFKIGNTWNIERMRIWEKLYDSC	unclassified	top blast hit
contig04866	851	266	AAAGAAGAAAAACACAATCGAACACTTTTTGCTTTTGTCCCAACTGTGGAACCATATTGGACGGAACAATGTGTATTGAGTGAACACCCCTATGAGTTATTGAAAAAAACGTGGAGCAATGATATACCGATCCTTATTGGTGGCACTAGTTTTGAGGGTTTAATTTTTTATCCAGAAATAGTACGCCGTCCCGCAACATTGGATGAAGTGAAGAACTGTAAAAACCTCGTGCCAACCGATGCCGGTTTCGAACGTGATTCGGAAAAGGCCGAAGCTTGTGGTCTCCAACTAAAACGCACTTATTTCGGCGATGAGGAGTGTTCGCGTGCCACAATGATGAAGTTTTTGGAGCTGAATTCCTATCGTGAATTCTGGGTACCCATATATCGTACTGTGCTC…	KEEKHNRTLFAFVPTVEPYWTEQCVLSEHPYELLKKTWSNDIPILIGGTSFEGLIFYPEIVRRPATLDEVKNCKNLVPTDAGFERDSEKAEACGLQLKRTYFGDEECSRATMMKFLELNSYREFWVPIYRTVLARQRYSTAPTYVYRFDYDSRDGNAIRNILCGRDVQGTCHGDDLCYLFYALFSHKPTKDSKEYEITRTMVDIWTSFAANSDPNCDMLEDLIFEPVTHDVGDIKCLNISEKIELVELPGMDQIKVWSQFYAPEKL	C	phylogenetic analysis
contig05078	830	276	NNACAGTTTTGTGGAACTTTCCAAAGCGTTGCAATGTGGATTTTACATTGCCTGCGCAAAGTGACGGCGTTCTGCTTGATCGCAGTGCTGGTGCTTGCAAGTGGCACCAATGGTGAAGATAACAACACAGCAGAGGGACTCGACCGAGAGCTATCGGACATGGTGTTGACCACTGCATTGGGTAAAATACGTGGTACATTGTTGCCCTCGCAAGTCGGTCGGAATTTTTATGCATTTCGTGGCATACCCTACGCCAAGCCGCCCGTGGGTGCTTTGCGCTTCAAACCGCCGGAGCCTGTAGATCAGTGGTTTGACATCTTCGATGCGACCTTCGATGGACCGCGTTGTCCGCAGCCCGGTCTATACAGCGACGATGTTTCAGAGGATTGTTTACGTGTC…	QFCGTFQSVAMWILHCLRKVTAFCLIAVLVLASGTNGEDNNTAEGLDRELSDMVLTTALGKIRGTLLPSQVGRNFYAFRGIPYAKPPVGALRFKPPEPVDQWFDIFDATFDGPRCPQPGLYSDDVSEDCLRVNIYTRDLPTEKEPNVKKPVIVFIHPGGFLCALWTEXKNFAGPQYFDRNILLVTFNYRLGSLGFMSTGTEEALGNMGLKDQVMLLRWVKLHISRFGGDPNSVTLLGYGAGAISITLHMVSPMSKNLFHKAIIMSGSATGQWPLPV	D	phylogenetic analysis
contig06283	709	124	ATGTATTGCCATTTGGTGGGATGTTCCCCACCTTCGAGTGTGATCATACCATTAGTCCTTTTGTTATCCTTGTGCAGTGCACAACACTGGCCTTATGATGACTACGATATTCAAGGCGGTGAAGTTGAGACCGAAAACGAAGCGCCAAACAACAACCACTTATACAATAATCCACCTGGCACAGTGATTCAGCAAATTCCTAAATCCGGATTTCAACCTGCCCGCCCAGATGAGTTGGTTGTACCCGGTTTGGGGGCAGTTCGCGGAAAAGTTGGCTACAAGAATATAAGGGGCAGACCAATTAATTCCTATTTGGGTTTAAAATATGGAGTAGTACGTCCTGGTTTGGGTCGTTTTCAAGTAAGCTATAAATAA	MYCHLVGCSPPSSVIIPLVLLLSLCSAQHWPYDDYDIQGGEVETENEAPNNNHLYNNPPGTVIQQIPKSGFQPARPDELVVPGLGAVRGKVGYKNIRGRPINSYLGLKYGVVRPGLGRFQVSYK	unclassified	top blast hit
contig07181	624	180	AATATACAAAAACAAAAGGAATTGGCAGCGAAATTGCGCGAAACACATTTTGCCGAGAGGGAATTACAGATGGAGCATGTACTCAACTATTGCGAGTACGCTTCGTATAAAGTATTCTGGCATCCCATATTGCGCACTGTAAAGGCGCGGTTGCGCCATGCACGCGCGCCCACCTATCTTTACCGCTTCGATTTTGACTCTCCCGACTTTAATCATCAGCGTATCGGTTATTGCGGCAAAGAAATACGTGGCGTTTCCCATGTGGATGATCACTCATACTTGTTCTTTGGAAATTTTGCCTGGAAGCTGGACAAAGACACGCCTGAATTTCGTACAATTCAGCGAAAAATAGATATTTGGACATCGTTTGCGGCAAACTCCGATCCGAATTGTGATCAT…	NIQKQKELAAKLRETHFAERELQMEHVLNYCEYASYKVFWHPILRTVKARLRHARAPTYLYRFDFDSPDFNHQRIGYCGKEIRGVSHVDDHSYLFFGNFAWKLDKDTPEFRTIQRKIDIWTSFAANSDPNCDHLDGNKWTPLKADGKLHCLNVSDDLEVIELPEIHKLQVWDSLYEVAEE	C	phylogenetic analysis
