# Supplementary material for: Analysis of the Olive Fruit Fly Bactrocera oleae Transcriptome and Phylogenetic Classification of the Major Detoxification Gene Families
Source: PLoS One. 2013 Jun 18;8(6):e66533. doi: 10.1371/journal.pone.0066533 (PMC3688913; doi:10.1371/journal.pone.0066533)
Supplement: Table S8 — Sequence name, nucleotide and amino acid length and sequence, subfamily and subfamily identification method of contigs encoding for putative B. oleae ABC transporters. (XLSX) [file pone.0066533.s012.xlsx]

## Sheet: Sheet1
Sequence name	length (bp)	Length (aa)	Nucleotide sequence	Protein sequence	Subfamily	Subfamily identification method
contig00439	1753	538	GATCCCGACGACAATTATATCATAAGGCAATCGATTTTGTTTGCCTATCTGTTCGTCGTTATTGGCATTATAACCGGCATTAGCTCGCTCTTACAAACCTACATGTTCAGCATTGCGGGTGTGAAGATGACAACGCGATTGCGTCATGACGCATTCAAAGCCATAATCAGCCAAGAGGTCGCCTACTTCGATGACTAA	DPDDNYIIRQSILFAYLFVVIGIITGISSLLQTYMFSIAGVKMTTRLRHDAFKAIISQEVAYFDDXRNSVGALCARLASDCSNVQGATGSRIGIIVQAISTLTIGVILSFTYSWNLTLVTLLTVPLVCACILFESRFMEASTNVERLAIEDASRVAVEAIANIRTVTSLGQERHVLERYCEQIDKADKACRKKVRFRGVVYAMGQTAPFLAYGISLYYGGILVANDGIPYADIIKVSEGLIFGSWMLGQALSYAPNVSAAVLSAGRLLKLFQRTPAMYSPAEKPYNLTIKSGGDITYENVDFNYPNRKGITILQNLNLTIKGGTTVALVGPSGSGKSTCVQLLLRYYDPVLGKVNLSGVPTTEFSFDSLRSGMGLVSQEPVLLDRTIAENIAYGNNFRT…	B	phylogenetic analysis
contig01338	1395	54	NNNGGGCCAGCGGCAGTGGTGTGCTGGCGCGTGCTCTTTTGCGCAAGACGAGAGTTTTGGTGCTCGATGAAGCTACAGCCGCTGTAGATTTAGAAACAGATGATTTGATACAGAAAACTATACGTTCGGAATTCAAAGAATGCACTGTGCTAACAATTGCCCCCGTT	ASGSGVLARALLRKTRVLVLDEATAAVDLETDDLIQKTIRSEFKECTVLTIAPVXNTIMDSDKVIVLDKGEVTEFASPVELLDNPKSAFYSMAKDANLV*	C	top blast hit
contig01934	1277	242	GCATATCAAACATTATTCTATATTGCAAAATTGCGGGGTATTTCAGATTCCGCCAAAGCAAATTATGAAGTTTTATATTGGCTAGAGAAATTAGATCTTCAAAATATAAAGACGTTAAAGTTTTTCGTTATTCGGGTGGAACAAAGCGTAAATTAAATGCAGCTATAGCCATGATCGGCAGCCCTTCGCTTGTTTTGTTAGATGAACCGACAACAGGGGTGGATCCAGAGTCTCGAAGATTTTTGTGGAAATGCATAAAAGATTATCAAAGTCGTGGCAATACTGTTGTTCTAACCTCACACAGCATGGATGAATGCGAACAGCTGTGCAATAGACTAGCGATAATGGCTGGTGGAAACTTTAAATGTTCAGGACATGTACCAGACTTAAAAAAACGAT…	AYQTLFYIAKLRGISDSAKANYEVLYWLEKLDLQNIKTLKFFVIRVEQSVNXNAAIAMIGSPSLVLLDEPTTGVDPESRRFLWKCIKDYQSRGNTVVLTSHSMDECEQLCNRLAIMAGGNFKCSGHVPDLKKRFGSGFTMKVKLKSEETYVVKDITTELCKIFSESQLRENHAGIVTYFINNVDDLKWSDIFKKTESFTSGRRDLVADYSLNETTLEDIFLKFETNRRTSIPQLSVSYEITP*	A	top blast hit
contig02026	1256	299	NNGTACGTGAAGGCATCAACATTTTCCTGGACGGATTTGTGCCGACCGAGAATATGCGTTTCCGTACTGAATCGTTGACTTTTAAGGTATCTGAATCCGCTACCGAAGAGGAAATTAAACGTATGAACCACTATGTATATCCTGCCATGAAAAAGACATTGGGTAAATTTGAACTGACCGTGGAGCAAGGCCATTTCAGTGATTCGGAAATTCTTGTGCTATTGGGGGAAAACGGTACTGGCAAGACCACATTTATTAGAATGTTGGCCGGTAATTTACAACCAGATGAAGAGGTTGATTTGCCAGTTTTGAATATTTCTTACAAGCCACAGAAAATTTCACCAAAGTTCCAAAATTTGGTGCGTCATTTGTTGCACGACAAAATTCGTGACGCCTACG…	VREGINIFLDGFVPTENMRFRTESLTFKVSESATEEEIKRMNHYVYPAMKKTLGKFELTVEQGHFSDSEILVLLGENGTGKTTFIRMLAGNLQPDEEVDLPVLNISYKPQKISPKFQNLVRHLLHDKIRDAYVHPQFIADVMKPMKIEEIMDQEVQNLSGGELQRVALVLCLGKPADVYLIDEPSAYLDSEQRLVAAKVIKRFILHAKRTGFVVEHDFIMATYLADRVIVLEGQPSVKTTAFSPQSLLNGMNRFLELLGITFRRDPNNFRPRINKNNSVKDTEQKRSGQFFFLEDDAGN*	E	phylogenetic analysis
contig02306	1202	368	CAAAAACTCTGGTTTGTTATGCTAGAACAGTTTTTCATGAAATACATCTGGTCTGGGACGGGAATGATAATGGTTTCGCTACCGATTTTGACGTCAGGCACAGCATTACACAAAACAAATCTCTATGATCCAGTATCTAAAGAAGTGCTGAACTCAAGCGTTAGTGAGCGAACACAATATTTAACTACTGCACGAAATTTACTTATATCTGCTGCCGATGCCATTGAGCGGTTGATGTCATCATATAAGGAAATTGTCGCTTTGGCTGGGTATACTTATCGTGTTGCTGGAATGTTGCAAGTATTTGAAGAGACTGCTCAAGGTGTTTATCATAAAAATACGATCGTTGAAAACAACGAAATAAATGGCATTATTGAGTTTAAAGATGGTAAGCCAATT…	QKLWFVMLEQFFMKYIWSGTGMIMVSLPILTSGTALHKTNLYDPVSKEVLNSSVSERTQYLTTARNLLISAADAIERLMSSYKEIVALAGYTYRVAGMLQVFEETAQGVYHKNTIVENNEINGIIEFKDGKPIAKGRIIYTDTPNDMTITLRAVPVVTPNCDIVVSSLTLCIEQGMHLLITGPNGCGKSSLFRILSGLWPIYAGELLIPRPVEDKPCMFYIPQRPYMSTGSLCDQIIYPDSREDMLRKGFTENQLRGILKMVCLEHIAQRDGFNAVRDWKDILSGGEKQRMAIARLFYHRPKYALLDECTSAVSIDVESTIYEIAKNMDITLLTITHRPTLWKFHTHILEFDGQGDWSFRQMVPNEQQ*	D	phylogenetic analysis
contig02762	1120	114	NNNTGGCTAGTGATGCGTTTTGCCTGCTCAACGGCTTATGTGGCATGTGTTTCGGTTTCGTTTATCGCTTGTGCTGTGGACACGGAGCGTACGGCTACTTACGTGGCATTGGGCTCCTTCTTGCCAATCGTTATGTTGTGCGGTATCATTTGGCCCATCGAGGGCATGTATCCAGCATTGCAGTTCATAACCCTGTTCTTGCCGTTAACCAAACCAACAGAGTGTCTACGTTCGATATTGCAACGTGGTTGGGGTTTCTCCGAACCATCAGTGCATAATGGTTTCATCTCGATATCCCTCTGGGTTTTGGTTCTTTTTGGTGTTGAGCATATTATTCCTCAAATTTA	ASDAFCLLNGLCGMCFGFVXIACAVDTERTATYVALGSFLPIVMLCGIIWPIEGMYPALQFITLFLPLTKPTECLRSILQRGWGFSEPSVHNGFISISLWVLVLFGVEHIIPQI	G	top blast hit
contig03023	1081	206	AATGAGGGCGCGATACTCGTGGACAGCGTTGATATTGAAAGTCTTGGCTTACACGATTTGAGAAGTAAAATATCGATAATACCACAAGATCCGGTATTATTTTCGGGCACATTGCGCTATAATTTGGACCCCATGGAGGAGCGCAGTGATGCGGAAGTGTGGAAAGCATTGGAAGATGTGGAGTTACGCGCGCATGTATCGACATTGATTGGCGGCATTGCGTGTCGCATGTATGACGGCGGTGCAAATTTCAGTGTGGGTCAACGGCAACTGGTTTGTTTGGCACGCGCCATTCTCAGGAATAACAAGATACTTATATTGGACGAGGCTACGGCTAATGTGGATCCAGAAACCGATAAACTGATACAGAAAACTATTCGCACCAAATTTGCTAAATGC…	NEGAILVDSVDIESLGLHDLRSKISIIPQDPVLFSGTLRYNLDPMEERSDAEVWKALEDVELRAHVSTLIGGIACRMYDGGANFSVGQRQLVCLARAILRNNKILILDEATANVDPETDKLIQKTIRTKFAKCTVLTIAHRLHTVMESDRVLVMDAGQMVELGHPYELLQRPHGFLRQLAEHTGVAMTNLLLNAAEKSYHQKEKDV*	C	top blast hit
contig03202	1056	196	ATGTCGGTGTTTGTGCGTGAGCATTTGAACTATTGGTACTCGCTGAAGGCATTCTACTTTGCCAAGACAATGGCTGATCTACCCTTTCAGATCGTCTTCTCTAGCGTCTATGTGATTGTCGTCTACTATTTGACCTCCCAACCCATGGAGTGGATGCGCATCTCGATGTTCGTCTTTATTTGCGTGCTCACATCGTTGGTGGCGCAGTCGCTCGGCTTACTCATTGGTGCTGGCATGAATATTGAAGCGGGCGTCTTTCTCGGTCCCGTCACAACAATACCAACCATACTATTCTCTGGCTTCTTCGTTAACTTCGACACCATACCGGGCTACCTGCAATGGGTGACCTATGTTAGCTATGTGCGCTATGGTTTTGAAGGCGCCATGGTGTCGATATAT…	MSVFVREHLNYWYSLKAFYFAKTMADLPFQIVFSSVYVIVVYYLTSQPMEWMRISMFVFICVLTSLVAQSLGLLIGAGMNIEAGVFLGPVTTIPTILFSGFFVNFDTIPGYLQWVTYVSYVRYGFEGAMVSIYGMDRAKLECHEMYCHFRSPKKFLEEMSMDNAEYWIDAVALLGTFVALRIIAYFVLRWKLHLIR*	G	top blast hit
contig03666	996	293	NAAGCTTGGGGTGTGGTCTACATAACGGAGAACTTTACGGACGCTTTTGTGGCGCGTGTTGCATTGGGACGTGACGCGGATGATGAGACCATTGATCAGTCGGAAATAAGAGTGTGGCTCGATATGTCCAATCAGCAAATCGGTATTATGCTAAATCGTGACATACAGCTGGCCTATCGTGCTTTCGCCATGAACTTATTGGATCAATGCGGCAACAATCCCAAGCTCGGCGATGTGCCAATACAATTTAGAGATCCCATTTATGGCACAATGAATCCATCATTCACAGATTTCGTTGCGCCCGGTGTGATATTGACCATTGTGTTCTTCTTGGCTGTTGCATTGACGTCATCCGCTTTAATCATCGAACGCACTGAGGGTTTACTCGATCGTTCTTGG…	AWGVVYITENFTDAFVARVALGRDADDETIDQSEIRVWLDMSNQQIGIMLNRDIQLAYRAFAMNLLDQCGNNPKLGDVPIQFRDPIYGTMNPSFTDFVAPGVILTIVFFLAVALTSSALIIERTEGLLDRSWVAGVTPSEILFSHVITQFVVMCGQTTLVLIFMLVVFGVTNNGELIWVIVLTLLQGMCGMCFGFLISSVCELERNAIQLALGSFYPTLLLSGVIWPIEGMPIVLRYISLCLPLTLATTSLRSILTRGWQITEMAVYSGFLSTLAWIFGFLILTLVVLQAKRG*	A	top blast hit
contig03703	993	236	TTCAGTTATCCAACACGTGCCGAAATACCAGTACTTAGAGGTATAATAATGCAAATGAGGAAAGGTCAAAAAATCGCATTGGTCGGCTCATCTGGCTGTGGCAAGTCTACATGTATACAGCTACTACAACGCTTCTACGATGTGGATGCCGGTTCGATAGCCATCGATAATGTTGACTTGCGCAATCTTGCACTCACGAATTTGCGCCGTCAATTGGGTATTGTCTCACAAGAACCAATATTATTCGACAGATCCATTAGAGAGAATATTGCGTATGGCGATAATAAACGAGAAGTTACCGAACAGGAAATATTTGCGGCAGCCAAGAAAGCCAATATACACAATTTTATCTCATCATTGCCATTGGGCTATGAAACCCGTATGGGTGAGAAAGGTACA…	FSYPTRAEIPVLRGIIMQMRKGQKIALVGSSGCGKSTCIQLLQRFYDVDAGSIAIDNVDLRNLALTNLRRQLGIVSQEPILFDRSIRENIAYGDNKREVTEQEIFAAAKKANIHNFISSLPLGYETRMGEKGTQLSGGQKQRVAIARAMVRNPKILLLDEATSALDAESEKIVQEALDAVSEGRTTISIAHRLSTIVDSDVIFVLDNGQVAESGSHKELLQLRGIYHTLWRLQTGG*	B	phylogenetic analysis
contig03867	971	272	NNCAAGAGTTTATCGACCGATTCCGTTACAATGCAAATCGTGCATCTTCGGTACAGTCAAAAATCAAAATGTTGGAAAAGCTACCCGAATTGAAGCCTGTCGAAAAGGAAGTTGAGGTTAAACTGAAATTCCCTGATGTTGAACCATTAAATCCCCCGGTCCTAGCTTTATCAGAAATCGAATTTAGATACAAAGACACAGATCCATTACCCGTTTTTAAAAATGTGAATCTATCAGCAACTTCAGATTCGAGAATATGTATTGTAGGAGAAAATGGCGCCGGTAAAACCACACTTCTTAAAATTATTGTTGGTCAATTGACTACTATACATGGCAATATTATCTCGCATCGTGGTCTACGAATCGGCTACTTTGCGCAACATCATGTTGATCACCTAA…	QEFIDRFRYNANRASSVQSKIKMLEKLPELKPVEKEVEVKLKFPDVEPLNPPVLALSEIEFRYKDTDPLPVFKNVNLSATSDSRICIVGENGAGKTTLLKIIVGQLTTIHGNIISHRGLRIGYFAQHHVDHLNMNTTCVGVLAELFPGRPDEEYRRQLGSFGISGQLALQSIASLSGGQKSRVALAKMCMADPNFLVLDEPTNHLDIETIDALGRAINAFKGGVILVSHDERLIKVVCKELWVCGNRTVRGMEGGLDEYKREVYKEIEAANS*	F	phylogenetic analysis
contig04881	850	236	NNATATGAATGTCGGCGATAAAGCGACCACTGTGCTCGGCAACTATGTCTATTTGTACGGTACAATTTTATTGTTGGTCTACACTGGCAAAATGGCTGTGGTGCTAACATTTCCTTTGGAAATTGGAATGTTGACCCGAGAACATTTCAACCGGTGGTACGGCCTGACTCCATACTTCTTATCGATGTTGTCTTTTGAAATACCATTTCAGAGTATTTGCGCAGTAATTTACATGGCCATAAGCGTTTACCTAACTGGCAACAACACAGATGAGTGCTTTCGCATATATTACTTCGTGGTATTGGCCGTTTTGGCTACACTAAGTGCTCAAGCCTGGGGTTTCTTTGTCGGTGCTACGCTACCTACCAAATTGGCAGTGTTCTTGGGCCCAATTCTGGC…	MNVGDKATTVLGNYVYLYGTILLLVYTGKMAVVLTFPLEIGMLTREHFNRWYGLTPYFLSMLSFEIPFQSICAVIYMAISVYLTGNNTDECFRIYYFVVLAVLATLSAQAWGFFVGATLPTKLAVFLGPILAVLFSVFGFCTRYIDITPIFRWMWHISYFRAGFHGALNAIYGLERPFLTCPDTAMYCHFRSPKVFLNYMMISDVNMADCVTLMVVVIVVMHILTLITLWHKLNKR	G	top blast hit
contig05624	765	57	TTGGAGTGCAAAGAATTTTACTGCCTTCACTCTCATCCTGCATTCTTCCTTAAGAACATGGATTTAGCCAATGCAAATTATAAACTGGCTGCCATATTTTTGTTATCACTATTTATCGTGCTAAGAATTCTCGCATTTTATATCATGTCTTTCAGGTTGAGATTATTCAGATGA	LECKEFYCLHSHPAFFLKNMDLANANYKLAAIFLLSLFIVLRILAFYIMSFRLRLFR*	G	top blast hit
contig06290	699	172	AGTCATATTGGTGCAGTAAATCAGGAACCAACGTTATTTTCTGGAACAATACGTGATAATATACTGTACGGCCTTAATCCCGACACTAAAGTAAACGAAGAAGCATTTGAAGATGCCATTCGAAAAGCACATGTTGACGAATTCGCCTCACAACTACCGAATGGTCTGAATACGCTTGTTGGGCAACGCGGTATGATGTTAAGTGGCGGTCAAAGGCAACGTGTAGCGATAGCAAGAGCGCTTATAAAGAATCCAGCGATATTGATATTGGACGAAGCAACTAGCGCTCTGGATTCGGTATCGGAAGAATTGGTTCAAAACGCTATCGAGCAAGTATCGAAAGGACGAACAGTACTTACAATTGCGCATAGGTTAAGCACTATACGAAACGCTAATAAA…	SHIGAVNQEPTLFSGTIRDNILYGLNPDTKVNEEAFEDAIRKAHVDEFASQLPNGLNTLVGQRGMMLSGGQRQRVAIARALIKNPAILILDEATSALDSVSEELVQNAIEQVSKGRTVLTIAHRLSTIRNANKIAVLENGSVVEQGCYNELITNETGTFRELVRKQAFMVTS*	B	phylogenetic analysis
contig06964	643	157	NNNGAATTCCCTGATGTGAAGGAGAAAGAAGAGATGCGTAAAATCATTGGCCGTTACGGTTTGACAGGACGTCAACAGGTCTGTCCGATTCGTCAGCTGTCCGATGGTCAGCGTTGCCGTGTTGTGTTTGCCTGGTTGGCCTGGCAGGTGCCACATTTGTTGCTGCTTGACGAACCTACCAATCACTTGGATATGGAAACCATCGATGCGCTGGCTGATGCCATCAACGATTTCGATGGCGGCATGGTGTTGGTTAGTCACGATTTCCGACTGATCAATCAGGTTGCCGAAGAAATTTGGGTGTGTGAGAATGAAACCGTCACGAAATGGAAGGGTAACATTTTGGACTACAAGGATCATTTGAAAAATAAAATTACTAATGAAAACGAGCGAAAGAAG…	EFPDVKEKEEMRKIIGRYGLTGRQQVCPIRQLSDGQRCRVVFAWLAWQVPHLLLLDEPTNHLDMETIDALADAINDFDGGMVLVSHDFRLINQVAEEIWVCENETVTKWKGNILDYKDHLKNKITNENERKKKXKAYMHTYTHKSKYKLTTVLNSRP	F	top blast hit
contig07850	567	145	NNNCAGCGGAGTATCTGCAGCGTCTGTTCAATCTTCAACATGAGAAAGCACGTAAGGCTCTTGGCTCCTTTGGTCTCGTAAGCCATGCTCATACAATTAAAATGAAGGATCTTTCTGGTGGCCAAAAAGCACGTGTTGCACTTGCCGAACTCTGTCTTAGTGGGCCTGATGTTTTGATTCTTGACGAGCCTACTAATAATTTGGATATTGAGTCTATTGATGCATTGGCTGAGGCCATTAACGAATATGAGGGTGGAGTAATAATAGTTTCTCACGACGAAAGATTGATACGTGAAACTGGATGTACACTGTACGTAATAGAAGACCAGACGATCAATGAAATCGATGGTGAATTCGATGACTACCGTAAGGAGGTGCTCGACGCACTAGGCGAGGTTG…	AEYLQRLFNLQHEKARKALGSFGLVSHAHTIKMKDLSGGQKARVALAELCLSGPDVLILDEPTNNLDIESIDALAEAINEYEGGVIIVSHDERLIRETGCTLYVIEDQTINEIDGEFDDYRKEVLDALGEVVNNPSVVANAAVLQ	F	top blast hit
contig08077	547	181	NNNNATTGTATAATTTATCCGAACAACTTCTTATCATTGCGTCCATTTTTTTCTATGGCTGCAGTTACCTTCCAATTATATATAGTTTAGCAAACGCTTTTCGTTCGATATCGACAATTTCAACTTATATGCTTTTTATGCTCATTGTATCAGCAATTGCACCTTTAATAACATCTGGCAACATACGTGCAATGGAGTATCATGAAGGGAAAATATTTACACTGCTGCAATTGCCGGACTTTAATTTAAATCATCAGTTGCGCATTATCAATGAAAGATTTTTACTTACTCGGCGAAATGAGCTTATACCTACAACAGGATTACCGAAAGTATTGAGTGTCAATAATTTCTTTCTTGAAGCTATTGTGATTGCAGTTATCGTAATGGTGATATTTGTAA…	LYNLSEQLLIIASIFFYGCSYLPIIYSLANAFRSISTISTYMLFMLIVSAIAPLITSGNIRAMEYHEGKIFTLLQLPDFNLNHQLRIINERFLLTRRNELIPTTGLPKVLSVNNFFLEAIVIAVIVMVIFVSVLENKYKCEQIKRVFNCYKCRQVTVNNAENVDIEEELMTNEKAAVTDIM	A	top blast hit
contig09085	457	91	AAAACAtACATTCACATGTACATAACCATtACATACTGACAATGAATCaTTCATGAGCTTCTATGTAAATCAACAATAATTAAATTACATGATACTAAaaCTGCCAAAGGACAGTCGGAGGTGTGTTTGTATTTgtcTTTAGGCaTGTGTCTGTGTGTGTTTGGATGaTtAaTACAGCGTTTAGGGATTGCTTGCGCGCGCACTCGCTTCCGGTCCGAATTGTTGTGTTTGCGTTTCCCAGAGACGCGCGTACAGACCGTTATGCTTCAAGAGTtCCCcGTGTGTGCCACGTTCACCCACACGCCCATTCTCCAGCACGAAAATCTCGTCGGCATCCATGACGGTGGAGAGTCGATGTGCTATGCATATGCTGGTGCGATTGGCAGTGGCGCGTGAAAG…	FDEATSSLDSITEQNILQALSRATANRTSICIAHRLSTVMDADEIFVLENGRVGERGTHGELLKHNGLYARLWETQTQQFGPEASARASNP	B	top blast hit
