# Supplementary material for: Analysis of the Olive Fruit Fly Bactrocera oleae Transcriptome and Phylogenetic Classification of the Major Detoxification Gene Families
Source: PLoS One. 2013 Jun 18;8(6):e66533. doi: 10.1371/journal.pone.0066533 (PMC3688913; doi:10.1371/journal.pone.0066533)
Supplement: File S2 — Multiple alignment of B. oleae P450, GST, CCE and ABC transporters (B, D, E and F subfamilies) protein sequences with a representative dataset of their counterparts in other species. Aaeg: Aedes aegypti, Acal: Anisopteromalus calandrae, Aech: Acromyrmex echinatior, Agam: Anopheles gambiae, Agos: Aphis gossypii, Amel: Apis mellifera, Apol: Antheraea polyphemus, Bdor: Bactrocera dorsalis (“JF” sequences obtained from [12]), Bger: Blatella germanica, Bmor: Bombyx mori, Bole: Bactrocera oleae, Bpap: Bactrocera papaya Btab: Bemisia tabaci, Cfum: Choristoneura fumiferana, Cpip: Culex pipiens, Ctar: Culex tarsalis, Ctri: Culex tritaeniorhynchus, Dmel: Drosophila melanogaster, Dpas:Depressaria pastinacella, Dpul: Daphnia pulex, Dpun: Diploptera punctata, Harm: Helicoverpa armigera, Hirr: Haematobia irritans, Hsap: Homo sapiens, Hvir: Heliothis virescens, Hzea: Helicoverpa zea, Lcup: Lucilia cuprina, Ldec: Leptinotarsa decemlineata, Mdom: Musca domestica, Mper: Myzus persicae, Ncin: Nephotettix cincticeps, Nlug: Nilaparvata lugens, Ppol: Papilio polyxenes, Sgra: Schizaphis graminum, Tcas: Tribolium castaneum, Tmol: Tenebrio molitor. (ZIP) [file pone.0066533.s014.zip]

Archive with 7 entries (6 files):
- alignments/
- alignments/alignment_ABC_B.fas
- alignments/alignment_ABC_D.fas
- alignments/alignment_ABC_EF.fas
- alignments/alignment_CCEs.fas
- alignments/alignment_GSTs.fas
- alignments/alignment_P450s.fas
