# Supplementary material for: Analysis of the Olive Fruit Fly Bactrocera oleae Transcriptome and Phylogenetic Classification of the Major Detoxification Gene Families
Source: PLoS One. 2013 Jun 18;8(6):e66533. doi: 10.1371/journal.pone.0066533 (PMC3688913; doi:10.1371/journal.pone.0066533)
Supplement: File S2 — Multiple alignment of B. oleae P450, GST, CCE and ABC transporters (B, D, E and F subfamilies) protein sequences with a representative dataset of their counterparts in other species. Aaeg: Aedes aegypti, Acal: Anisopteromalus calandrae, Aech: Acromyrmex echinatior, Agam: Anopheles gambiae, Agos: Aphis gossypii, Amel: Apis mellifera, Apol: Antheraea polyphemus, Bdor: Bactrocera dorsalis (“JF” sequences obtained from [12]), Bger: Blatella germanica, Bmor: Bombyx mori, Bole: Bactrocera oleae, Bpap: Bactrocera papaya Btab: Bemisia tabaci, Cfum: Choristoneura fumiferana, Cpip: Culex pipiens, Ctar: Culex tarsalis, Ctri: Culex tritaeniorhynchus, Dmel: Drosophila melanogaster, Dpas:Depressaria pastinacella, Dpul: Daphnia pulex, Dpun: Diploptera punctata, Harm: Helicoverpa armigera, Hirr: Haematobia irritans, Hsap: Homo sapiens, Hvir: Heliothis virescens, Hzea: Helicoverpa zea, Lcup: Lucilia cuprina, Ldec: Leptinotarsa decemlineata, Mdom: Musca domestica, Mper: Myzus persicae, Ncin: Nephotettix cincticeps, Nlug: Nilaparvata lugens, Ppol: Papilio polyxenes, Sgra: Schizaphis graminum, Tcas: Tribolium castaneum, Tmol: Tenebrio molitor. (ZIP) [file pone.0066533.s014.zip › alignments/alignment_ABC_B.fas]

>Dpul 347268
IEFQNVSFSY--RPDKAILKDVSFTVLPGKTLAIVGASGEGKSTIIRLLFRFFDVQDGAI
LLDGQDIRGVKQSSVRQA-IGVVPQDTVLFNSTIKSNIQYGR---VDATDEEVYEAARAA
DIHDRILGFPDGYETVVGERGLKLSGGEKQRVAIARTLLKSPKFVLLDEATSALDTHTER
NIQASLARVCRNRTTLVVAHRLSTIANADQIIVLQEGSIAERGSHEEL-LALKGVYAEMW
NN
>Bmor ABCB
VEFKHVSFGY--GSERLVLNNISFKIAPGSTVALVGPSGAGKSTIMRLLFRFYDVNEGAV
LVDEQDVRTVTQASLRAN-IGVVPQDTVLFNNTVRYNIQYGR---LNAPAADIISAAKNA
DIHDRILTFPDAYDTQVGERGLRLSGGEKQRIAIARTILKDPAIVLLDEATSALDTNTER
NIQAALARVCANRTTLIIAHRLSTIIHADEILVLKDGEIIERGNHEAL-LAQAGFYASMW
QQ
>Amel ABCB6
VEFANVTFNY--TSEKIILKNISFIVPAGKTVALVGPSGSGKSTIVRLLFRFYDVEQGAI
LIDGQNIKTVTQDSLRRS-IGVVPQDTVLFNNTIKYNIQYGR---IEAIDADIISAARNA
DIHEKILSFPNGYETQVGERGLRLSGGEKQRVAIARTILKEPAIVLLDEATSALDTQTER
NIQAALSRVCANRTTIIIAHRLSTIIHADEILVLKDGEIIERGKHEEL-ISYNGMYHSMW
QA
>Dmel CG4225
IEFSNVTFGY--SPEKIVLRNVSFTVPAGKTVAIVGPSGAGKSTIMRLLFRFYDVQTGAI
LIDGQNIKLVQQQSLRKA-IGVVPQDTVLFNNTIFYNIEYAK---LGASDEAVYEAARAA
DIHERILGFPEKYETKVGERGLRLSGGEKQRVAIARTLLKAPIIVLLDEATSALDTHTER
NIQAALARVCANRTTIIVAHRLSTIIHADEILVLQQGSIAERGRHEELVLREDGIYADMW
Q-
>Agam AGAP002278
IDFNDVTFGY--NAERLVLRNVSFSVPGGKTVAIVGPSGAGKSTIMRLLFRFYDVNNGSI
LVDGQNIKTVRQASLRQA-IGVVPQDTVLFNNTIKYNIQYGR---VGAPEADVIMAARSA
DIHERILTFPEQYETQVGERGLRLSGGEKQRVAIARTILKSPAIVLLDEATSALDTQTER
NIQSALAKVCANRTTIIIAHRLSTIIHADEILVLKDGSIVERGRHDNL-LEQSGVYAEMW
NQ
>Dpul 347270
IDFQDVHFHY--GSNKEIFSGLNFSVPAGKSVALVGGSGSGKSTLIRLLFRLFEPQQGKI
LIGGQDICTVNVDSLRQA-IAIVPQEPVLFNNSIYYNLSYGN---FRKSEDEVYEAAKMA
GIHDSIMSWPKQYNTSVGERGLKLSGGEKQRVAIARAILKSSPILIFDEATSSLDSVTES
TIMEALKQATTNRTSICIAHRLTTVIDADEIFVLKEGRIVERGTHLELLATVDSVYANLW
N-
>Amel ABCB7
IEFKNISFQY--VKDKPIFKDISFTISSGKKIAIVGGSGCGKTTLVRLLYRFFEPQSGGI
YINGHNIRDIDLDILRKS-IAIVPQDTVLFHESIFYNLHYGN---LSKCKEEVFEAAKMA
NLHDAILKWPKGYNTPVGERGLKLSGGEKQRVAIARAILKNSPILIFDEATSSLDSITEY
NILEALRRATVGRTSIVIAHRLSTVMDSDEILVLDNGSLIEKGTHDCLLAMPNSLYSKLW
E-
>Tcas ABCB7
IRFENVSFSY--GPGKDILKDLNFTIAPGKKVAIIGGSGSGKSTIVRLLYRFYEPSSGRI
LIGNQDIRDVDLESLRRA-ISIVPQDSVLFHDTIKHNLHYGD---LMAKEEDVINAAKMA
EIHDSIIKWPQGYQTQVGERGLKLSGGEKQRVAIARAILKNSPILVFDEATSSLDSLTEH
NILTALKRATQGRTSICIAHRLSTVMDADEILVLENGQVSEVGTHESLIQNRESLYYRLW
R-
>Dmel CG7955
IEFRNVSFEY--EPGKPIFRDLSFTIPAGKNVAIVGGSGSGKSSMVRLLFRFFEPNSGKV
LIGGQDISAVDLESLRKV-IAVVPQDSVLFHNTIEHNIHYGN---LSKSHAEVQNAARMA
DLHDSIMSWPGQYSTQVGERGLKLSGGEKQRVAIARAILKNTPILIFDEATSSLDSITEH
NILQALTRATSGRTSICIAHRLSTVKDADEILVLENGRVGERGTHSEL-LRQNGLYARLW
ET
>Agam AGAP006364
IEFRNVGFRY--AQSNEIFKDLSFTIPAGKKIAIVGGSGSGKSSMVRLLFRFFEPSTGQI
LINGQNIREVDLQSLRKA-IAVVPQDSVLFHDTIRHNIHYGD---LSKSQTELENAARMA
DLHDSILQWPKQYETQVGERGLKLSGGEKQRVAIARAILKNSPILIFDEATSSLDSITEQ
NILQALARATDNRTSICIAHRLSTVMDADEILVLENGRVGQRGTHDQL-LRSGGLYTKLW
DT
>Dpul 347275
IRFRDLSFAYPTRSDVPIFNNLNLSIPAGSVTAIVGSSGSGKSTIAALLLRFYDPTSSQV
LVDNHSIKDLDPQWLRAN-IGTVSQEPSLFSCSIRENILYGAIDPNSVSEEQVIQAAKEA
NAWSFIQKCPQGLDTVVGERGVLLSGGQRQRIAIARAIVKNPRILLLDEATSALDAESES
LIQEALERVTKGRTVL-------TIRKASQIAVLEHGQVVELGTYEALVSIPDGVFKKLV
E-
>Dpul 347276
IRFRDLSFAYPTRSDVPIFNNLNLSIPAGSVTAIVGSSGSGKSTIAALLLRFYDPTSGQV
LVDNHSIKDLDPQWLRAN-IGTVSQEPSLFSCSIRENILYGAIDPNSVSEEQVIQAAKEA
NAWSFIQKCPQGLDTVVGERGVLLSGGQRQRIAIARAIVKNPRILLLDEATSALDAESES
LIQEALERVTKGRTVLTIAHRLSTIRKASQIAVLEHGQVVELGTYEALVSIPDGVFKKLV
E-
>Amel ABCB10
IEFRNVSFAYPTRENIWVLKNFSLKIPSCTLVAIVGASGSGKSTIASLLLRFYDPNLGSI
LLDNYDLKFLNPAWVKSQ-ISIVSQEPILFSGTIRENILYGA---IDSIKYDVEEIAKRA
HILEFTENMPNGLDTVVGERGITLSGGQRQRVAIARALIKNPRILILDEATSALDAESEH
YVQKALEKAVQGRTVLTIAHRLSTIKNADKVIVLKQGQMIETGSYKEL-MNLKDSYFNKL
IQ
>Dmel CG3156
VGFQNVFFTFPTRPESAVLTDFSLNLMPGTTTAVVGRSGSGKTTIALLMLRLYDPQGGTV
HLDGIDLRTVNPQWLRNN-IGAVSQEPVLFSCSIRENILYGANPGETPSPERLQQVIEDA
NVSQFTDQLPDGLDTLVGQRGMMLSGGQKQRVAIARALIKNPAILILDEATSALDAVSEN
LVQNALDNLIQGRTVLTIAHRLSTIRNADQIAVLSDGKIVEQGSYNELMGIQEGVFRELV
A-
>Agam AGAP002717
IQFRDVIFHYPSRPDAPILNGVNLTIEPGTSTAVVGRSGSGKSTIASLMLRLYDPAQGSV
RLDGTDLRDLNPSSLRRH-IGAVNQEPVLFSGSIRENILYGLNMGEKISESAFQRVVREA
HVDEFVRHFPDGLDTLVGQRGVMLSGGQKQRVAIARAIIRNPKILILDEATSALDAVSEE
LIQNALERLTKNRTVLTIAHRLSTIRNATNIAVLRDGQIVEHGNYAQLIATEGGVFRELV
Q-
>contig06290
------------------------------------------------------------
-------------------IGAVNQEPTLFSGTIRDNILYGLNPDTKVNEEAFEDAIRKA
HVDEFASQLPNGLNTLVGQRGMMLSGGQRQRVAIARALIKNPAILILDEATSALDSVSEE
LVQNAIEQVSKGRTVLTIAHRLSTIRNANKIAVLENGSVVEQGCYNELITNETGTFRELV
R-
>Agam AGAP006273
IRFEGVQFIYPTRPNQRVLKDFNLVLRPGQTVALVGASGSGKSTVAALLERFYEPTAGRI
TIDGYELGHLAPSWLRGELIGFIEQQPVLFGTTIYENIRYGR---PNATREEVMEAAKMS
QSHEFVSRLPDGYETMVGERGIQLSGGQRQRIAIARALLKQPTILILDEATSALDAASEA
VVQRALDAAVLDRTTLVIAHRLSTIRNADVIVVLDQGQIVEVGTHDSL-LKAQGYYYELV
KQ
>Dmel CG1824
IRFENVSFAYPMQPDHLVLKDFSLTLRPGQTVALVGASGSGKSTIASLVERFYEPSAGNI
KLDGYKLSDISPYWLRSNVLGFIEQQPVLFGTSILENIRYGK---PDAGEEDVYAAARLS
QSHDFVTALPDGYATHVGERGTQLSGGQRQRIAIARALLKNPRILILDEATSALDATSEA
EVQKALDTVVQNRTTLVIAHRLSTIRNADLIVVLDQGRVVETGKHDEL-MGKRGLYFELV
RQ
>Dpup 347266
VEFKNIDFTYPTRQDQKVLKNFSLTLPAGKVVALVGSSGGGKSTVAALLERFYDVDSGII
TIDGIDIKNLDPTWLRGRAIGFINQEPILFATSIIENIRYGK---PSSTDLEVMEAARMA
NADEFIRSFPNGYATRVGERGVTISGGQKQRIAIARALLKNPSILILDEATSALDAESEK
LVQDALDKVAAGRTVLIVAHRLSTIQNADTIAVVSNGAIAEVGTHKSL-VDKRGLYWNLI
RQ
>Amel ABCB8
ITFKDVEFSYPTRPDHVILKNFNLHIPAGKTVAIVGSSGNGKSTIAALLERFYDVNDGSI
IIDGKDLKSLNASYLRGNVLGYIDQEPILFATSIMENIRYGK---PDATNEDIIEAAKEA
NAHEFIMKFPNKYNTQVGEKGAQLSGGQKQRIAIARALLKRPSILILDEATSALDYESER
IVQKALDNVSQGRTVLIIAHRLSTIKNADIIVVLQRGIIAEMGTHTEL-IKKKGLYYTLI
NE
>contig00439
ITYENVDFNYPNRKGITILQNLNLTIKGGTTVALVGPSGSGKSTCVQLLLRYYDPVLGKV
NLSGVPTTEFSFDSLRSG-MGLVSQEPVLLDRTIAENIAYGNNFRTDIPMAEIIEAAKKS
NIHQFITSLPQGYNTRLGSKGAQLSGGQKQRIAIARAMVRNPKILILDEATSALDMESEK
VVQEALDAARSGRTCLTIAHRLTTVRDADLICVLKKGVVVEKGNHEEL-MALNGIYAELY
MM
>Hsap ABCB11
IEFHNVTFHYPSRPEVKILNDLNMVIKPGEMTALVGPSGAGKSTALQLIQRFYDPCEGMV
TVDGHDIRSLNIQWLRDQ-IGIVEQEPVLFSTTIAENIRYGR---EDATMEDIVQAAKEA
NAYNFIMDLPQQFDTLVGEGGGQMSGGQKQRVAIARALIRNPKILLLDMATSALDNESEA
MVQEVLSKIQHGHTIISVAHRLSTVRAADTIIGFEHGTAVERGTHEEL-LERKGVYFTLV
TL
>contig03703
-------FSYPTRAEIPVLRGIIMQMRKGQKIALVGSSGCGKSTCIQLLQRFYDVDAGSI
AIDNVDLRNLALTNLRRQ-LGIVSQEPILFDRSIRENIAYGD-NKREVTEQEIFAAAKKA
NIHNFISSLPLGYETRMGEKGTQLSGGQKQRVAIARAMVRNPKILLLDEATSALDAESEK
IVQEALDAVSEGRTTISIAHRLSTIVDSDVIFVLDNGQVAESGSHKEL-LQLRGIYHTLW
RL
>Dmel Mdr50
IEFKEVEFQYPTRPEVSILNKLNLKIHRGQTVALVGPSGCGKSTCIQLVQRFYDPQAGNL
LFNGTNLKDLDINWLRSR-IGVVGQEPILFATSIYENIRYGR---EDATREEIEAAAAAA
NAAIFIKKLPKGYDTLVGERGAQLSGGQKQRIAIARALIRDPEILLLDEATSALDTASEA
KVQAALEKVSAGRTTIIVAHRLSTVRRADRIVVINKGEVVESGTHQEL-MELKDHYFNLV
TT
>Hsap ABCB5
------------------------------------------------------------
-VDENDIRALNVRHYRDH-IGVVSQEPVLFGTTISNNIKYGR---DDVTDEEMERAAREA
NAYDFIMEFPNKFNTLVGEKGAQMSGGQKQRIAIARALVRNPKILILDEATSALDSESKS
AVQAALEKASKGRTTIVVAHRLSTIRSADLIVTLKDGMLAEKGAHAEL-MAKRGLYYSLV
MS
>Hsap ABCB1
VTFGEVVFNYPTRPDIPVLQGLSLEVKKGQTLALVGSSGCGKSTVVQLLERFYDPLAGKV
LLDGKEIKRLNVQWLRAH-LGIVSQEPILFDCSIAENIAYGD-NSRVVSQEEIVRAAKEA
NIHAFIESLPNKYSTKVGDKGTQLSGGQKQRIAIARALVRQPHILLLDEATSALDTESEK
VVQEALDKAREGRTCIVIAHRLSTIQNADLIVVFQNGRVKEHGTHQQL-LAQKGIYFSMV
SV
>Dpul 347265
IKIENVDFSYSSRSDVPILRGISFEVAAGRTVALVGQSGCGKSTCIQLLQRFYDPIRGKI
TIDGHDVKELNVRWLREN-IGVVGQEPVLFSMSIRDNIRYGHPRYDGISQEDVELAARQA
NAHDFIASLPNGYDTLVGERGAHLSGGQKQRIAIARALVRNPKILLFDEATSALDTKSEA
VVQQALDQARQGRTTVIVAHRLTTIRNADSILVFNSGVIQEEGDHESL-MNKRGLYYRLV
ES
>Dpul 347264
ISFRDVFFNYPSRPDVKILQGISFDVTPGQTVALVGTSGCGKSTCIQLLQRFYDPLEGSV
TIDGNELRNLNLGWLRDQ-MGMVGQEPVLFGTSIGENICYGR---DGVSKEEMERAAKEA
NAHDFIQRLPRKYDTLVGERGGQLSGGQKQRIAIARALVRQPKILLLDEATSALDTQSEA
VVQKALDKARQGRTTIIVAHRLTTIRNADRIIVMKDGIVQEDGTHDKL-MALNGIYYQLV
IA
>Dmel Mdr65
VEFQDVFFRYPSRPEVIVHRGLNIRIRAGQTVALVGSSGCGKSTCVQLLQRFYDPVFGSV
LLDDLDIRKYNIQWLRSN-IAVVGQEPVLFLGTIAQNISYGK---PGATQKEIEAAATQA
GAHEFITNLPESYRSMIGERGSQLSGGQKQRIAIARALIQNPKILLLDEATSALDYQSEK
QVQQALDLASKGRTTIVVSHRLSAIRGADKIVFIHDGKVLEEGSHDDL-MALEGAYYNMV
RA
>Dmel CG10226
VEFRDVFFRYPAREDVIVLRGLNVVVEEGQTVALVGPSGCGKSTCIQLLQRFYDPVFGQV
LLDGEDVRKYNIKWLRSN-IAVVGQEPVLFQGSIGENIRHGK---PEATQKEVEDAAKAA
NAHDFIIALHKGYDTDISEKGVQLSGGQRQRIAIARALIQQPKILLLDEATSALDYHSEK
LVQAALDKACKGRTTLVVSHRLSAIRHAHRIVYIENGKAVEQGTHEEL-MKLEGFYHKMV
TV
>Dmel Mdr49
IRFEGIRFRYPARPDVEILKGLTVDVLPGQTVAFVGASGCGKSTLIQLMQRFYDPEAGSV
KLDGRDLRTLNVGWLRSQ-IGVVGQEPVLFATTIGENIRYGR---PSATQADIEKAARAA
NCHDFITRLPKGYDTQVGEKGAQISGGQKQRIAIARALVRQPQVLLLDEATSALDPTSEK
RVQSALELASQGPTTLVVAHRLSTITNADKIVFLKDGVVAEQGTHEEL-MERRGLYCELV
SI
>Agam AGAP005639
IKFSNVFFRYPARNDVQVLQGLNLEIKTGQTVALVGPSGCGKSTCLQLIQRLYDPLSGSV
TIDGTKVSELNIGWLRSF-IGLVGQEPVLFATTIAENIRYGN---PDASQSEIERAAKIA
NCHSFITKLPNGYATMIGERGAQLSGGQKQRIAIARALVRNPKILLLDEATSALDPNSEK
RVQDALERASKGRTTLVVSHRLSTITNADKIVYIDKGLVMEQGTHEEL-MAARGLYYDLV
VA
