# Supplementary material for: Analysis of the Olive Fruit Fly Bactrocera oleae Transcriptome and Phylogenetic Classification of the Major Detoxification Gene Families
Source: PLoS One. 2013 Jun 18;8(6):e66533. doi: 10.1371/journal.pone.0066533 (PMC3688913; doi:10.1371/journal.pone.0066533)
Supplement: File S2 — Multiple alignment of B. oleae P450, GST, CCE and ABC transporters (B, D, E and F subfamilies) protein sequences with a representative dataset of their counterparts in other species. Aaeg: Aedes aegypti, Acal: Anisopteromalus calandrae, Aech: Acromyrmex echinatior, Agam: Anopheles gambiae, Agos: Aphis gossypii, Amel: Apis mellifera, Apol: Antheraea polyphemus, Bdor: Bactrocera dorsalis (“JF” sequences obtained from [12]), Bger: Blatella germanica, Bmor: Bombyx mori, Bole: Bactrocera oleae, Bpap: Bactrocera papaya Btab: Bemisia tabaci, Cfum: Choristoneura fumiferana, Cpip: Culex pipiens, Ctar: Culex tarsalis, Ctri: Culex tritaeniorhynchus, Dmel: Drosophila melanogaster, Dpas:Depressaria pastinacella, Dpul: Daphnia pulex, Dpun: Diploptera punctata, Harm: Helicoverpa armigera, Hirr: Haematobia irritans, Hsap: Homo sapiens, Hvir: Heliothis virescens, Hzea: Helicoverpa zea, Lcup: Lucilia cuprina, Ldec: Leptinotarsa decemlineata, Mdom: Musca domestica, Mper: Myzus persicae, Ncin: Nephotettix cincticeps, Nlug: Nilaparvata lugens, Ppol: Papilio polyxenes, Sgra: Schizaphis graminum, Tcas: Tribolium castaneum, Tmol: Tenebrio molitor. (ZIP) [file pone.0066533.s014.zip › alignments/alignment_ABC_D.fas]

>Agam AGAP000440
------IKFEHVPLVTPNGD-VLVKDLTFEVKSGMNVLVCGPNGCGKSSLFRILGELWPT
WGGK---VTKPP----AGK----LFYIPQRPYMTLGSLRDQIIYPHTHQEMKRRG-KTDA
DLLKYLDLVQLTYLQVRE-------KGLDAIEDWI--DVLSGGEKQRIAMARLFYHNPQF
AILDECTSAVSVDVEGSMYQYCRAVGITLFTVSHR-KSLWTHHDYYLKFDGHGAYEFGPI
EGTQDQFGS--------
>Dmel CG12703
------IRFEKVPLVTPNGD-VLLQELSFEVKSGTNVLVCGPNGCGKSSLFRILGELWPT
WGGK---VTKPS----RGK----LFYVPQRPYMTLGTLRDQIIYPHTRDDMRRLG-HSDE
DLMHYLDIVQLTYLEQRE-------NGLDSIEDWI--DVLSGGEKQRIAMARLFYHKPQF
AILDECTSAVSVDVEGKMYSYCREVGITLFTVSHR-KSLWAHHDYYLQFDGRGSYEFATI
DQDKDHFGS--------
>Amel ABCD3
INKDNIIKFDHVPLITPNGD-ILIKELSFEVKSGMNVLVCGPNGCGKSSLFRILGELWPV
WNGT---IIKPP----RGK----LFYIPQRPYMTLGTLRDQIIYPHTKTEMIRRGQMTDI
DLKKLLDLVQLGHLLERENLKNSEGQGWDVVADWM--DVLSGGEKQRIAMARLFYHKPQF
AILDECTSAVSVDVEDSMYLYCKQTNITLFTVSHR-RSLWKHHEYYLRMDGRGNYEFKTI
ETDTKEFGS--------
>Dpul 347316
------IHFEHVPLVTPNGD-VLIEDMSFEVHSGMNVLVCGPNGCGKSSLFRVLGELWPV
FGGT---LTKPG----PGK----LFYIPQRPYMTLGSLRDQVIYPDTYDDMVRKG-IHDN
DLLTYLDLVKLTYIQERD-------GRWDAVADWM--DVLSGGEKQRIAMARLFYHKPQF
AILDECTSAVSVDVEGSMYQYCRQVGITLFTVSHR-RSLWQHHEFYLHMDGRGNYEFKPI
DLDTIEFGS--------
>Amel ABCD2
------ISLIDVPIVTPNCE-IIVPRLTIHIKPGDHILITGPNGCGKSSLFRIISGLWPV
YGGT---LIRPAESYFAQRERPALFYIPQKPYMTVGCLRDQIIYPS---ESQTKK-CSDQ
ELLKLLEEVDLRSLAERET------DGLDAFGDWD--STLSGGEKQRLAMTRLFYHAPQY
ALLDECTSAVSLEAEAVIYETAKKKGITLLTITHRVASLAKYHKLLLRFDGEGGWTFGPL
DEENTTHLINQTYTQT-
>Agam AGAP002071
------ISLENVPVVTPNCD-IVVPSISLTIEAGMHLLITGPNGCGKSSLFRILSGLWPI
YGGT---LRIPK----SFDGRPSMFYIPQRPYMSCGTLLDQVIYPDTRKDMEAKR-ISEA
QLREIMRMVSLEHILDRD--------SFDEIRDWK--DTLSGGEKQRMAIARLFYHRPKY
ALLDECTSAVSIDVESCIYETAKSMDITLLTITHR-PTLWKFHTHILQFDGQGGWVFEKL
EEGAQQKVPTVKANPTS
>Dmel CG2316
------ISLRAVPVVTPNCD-IVVPKLTLCIEPGVHLLITGPNGCGKSSLFRILSGLWPI
YAGE---LHIPR----PVKDVPCMFYIPQRPYMSIGSLCDQIIYPDTREDMKRKH-ITEN
ELRSILKMVSLEHIAQRD--------SFDVVRDWK--DILSGGEKQRMAIARLFYHRPRY
ALLDECTSAVSIDVESSIYEIAKGMGITLLTITHR-PTLWKYHTHILEFDGLGNWQFRKM
NSDEEQKGQ--------
>contig02306
------ITLRAVPVVTPNCD-IVVSSLTLCIEQGMHLLITGPNGCGKSSLFRILSGLWPI
YAGE---LLIPR----PVEDKPCMFYIPQRPYMSTGSLCDQIIYPDSREDMLRKG-FTEN
QLRGILKMVCLEHIAQRD--------GFNAVRDWK--DILSGGEKQRMAIARLFYHRPKY
ALLDECTSAVSIDVESTIYEIAKNMDITLLTITHR-PTLWKFHTHILEFDGQGDWSFRQM
-----------------
>Dpul 347330
------ISLDDVPIVTPNFD-VVVPSLSLKVVKGMHLLITGPNGCGKSSLLRILSGLWPV
YRGK---LHKPP----TED----MFYIPQRPYMSIGSLRDQIIYPDTLEEMKNKR-ITDE
HLDEILQQVHLAHIVRRE-------GGWDAAADWK--DVLSGGEKQRMGMARLFYHKPQF
ALLDECTSAVSIDVESQIYQAAKDADITLLTITHR-PSLWKFHTHLLQFDGEGKWTLEPL
NTETRLTLKEEKQRLEA
>Hsap ABCD1
------IICENIPIVTPSGE-VVVASLNIRVEEGMHLLITGPNGCGKSSLFRILGGLWPT
YGGV---LYKPP----PQR----MFYIPQRPYMSVGSLRDQVIYPDSVEDMQRKG-YSEQ
DLEAILDVVHLHHILQRE-------GGWEAMCDWK--DVLSGGEKQRIGMARMFYHRPKY
ALLDECTSAVSIDVEGKIFQAAKDAGIALLSITHR-PSLWKYHTHLLQFDGEGGWKFEKL
DSAARLSLTEEKQRLE-
>Hasp ABCD2
------IICENVPIITPAGE-VVASRLNFKVEEGMHLLITGPNGCGKSSLFRILSGLWPV
YEGV---LYKPP----PQH----MFYIPQRPYMSLGSLRDQVIYPDSVDDMHDKG-YTDQ
DLERILHNVHLYHIVQRE-------GGWDAVMDWK--DVLSGGEKQRMGMARMFYHKPKY
ALLDECTSAVSIDVEGKIFQAAKGAGISLLSITHR-PSLWKYHTHLLQFDGEGGWRFEQL
DTAIRLTLSEEKQKLE-
>Dpul 303977
------YFMEGVAFKAPGRTDELVKDLCLHLKPGESLLITGSSSAGKTSLLRLLRGLWRL
SRGNLTAHYTPG----PCG----VLFLPQKPYLTDGTLREQITFPLSVDLELITN-DETE
ELLNYLQKMKLDGLMSRI-------GGLDRPVEWNWYDVLSPGEMQRLSFIRLLYHRPAM
AFLDEATSALDMEMEQLLYSAAVDKGITLVSVGHR-ASLRAFHKKVLHLKGDGSWTLESI
SNHNDDRSS--------
>Hsap ABCD4
--------LERVSISAPSSDKPLIKDLSLKISEGQSLLITGNTGTGKTSLLRVLGGLWTS
TRGSVQMLTDFG----PHG----VLFLPQKPFFTDGTLREQVIYPL-KEVYPDSGSADDE
RILRFLELAGLSNLVART-------EGLDQQVDWNWYDVLSPGEMQRLSFARLFYLQPKY
AVLDEATSALTEEVESELYRIGQQLGMTFISVGHR-QSLEKFHSLVLKLCGGGRWELMRI
-----------------
