# Supplementary material for: Analysis of the Olive Fruit Fly Bactrocera oleae Transcriptome and Phylogenetic Classification of the Major Detoxification Gene Families
Source: PLoS One. 2013 Jun 18;8(6):e66533. doi: 10.1371/journal.pone.0066533 (PMC3688913; doi:10.1371/journal.pone.0066533)
Supplement: File S2 — Multiple alignment of B. oleae P450, GST, CCE and ABC transporters (B, D, E and F subfamilies) protein sequences with a representative dataset of their counterparts in other species. Aaeg: Aedes aegypti, Acal: Anisopteromalus calandrae, Aech: Acromyrmex echinatior, Agam: Anopheles gambiae, Agos: Aphis gossypii, Amel: Apis mellifera, Apol: Antheraea polyphemus, Bdor: Bactrocera dorsalis (“JF” sequences obtained from [12]), Bger: Blatella germanica, Bmor: Bombyx mori, Bole: Bactrocera oleae, Bpap: Bactrocera papaya Btab: Bemisia tabaci, Cfum: Choristoneura fumiferana, Cpip: Culex pipiens, Ctar: Culex tarsalis, Ctri: Culex tritaeniorhynchus, Dmel: Drosophila melanogaster, Dpas:Depressaria pastinacella, Dpul: Daphnia pulex, Dpun: Diploptera punctata, Harm: Helicoverpa armigera, Hirr: Haematobia irritans, Hsap: Homo sapiens, Hvir: Heliothis virescens, Hzea: Helicoverpa zea, Lcup: Lucilia cuprina, Ldec: Leptinotarsa decemlineata, Mdom: Musca domestica, Mper: Myzus persicae, Ncin: Nephotettix cincticeps, Nlug: Nilaparvata lugens, Ppol: Papilio polyxenes, Sgra: Schizaphis graminum, Tcas: Tribolium castaneum, Tmol: Tenebrio molitor. (ZIP) [file pone.0066533.s014.zip › alignments/alignment_ABC_EF.fas]

>contig02026
-------IKRMNHYVYPAMKK---TLGKFELTVEQ-GHFSDSEILVLLGENGTGKTTFIR
MLAGNLQP--------DEEVDL----------------PVLNISYKPQKISPKFQNLV--
--------RHLLHDKIRDAYVHPQFIADVMKPMKIEEIM----------DQEVQNLSGGE
LQRVALVLCLGKPADVYLIDEPSAYLDSEQRLVAAKVIKRFILHAKRTGFVVEHDFIMAT
YLADRVIVLEGQPSVKTTAFSPQSLLNGMNRFLELL
>Dpul 189585
ITIINLPSNLDSQVTHRYSQN---SFKLHRLPTPRAG-----EVLGLVGTNGIGKSTALK
ILAGKLKPNLGRFKDPPEWSEILTYFRG--SELQNYFTKVLEDDLKTVIKPQYVDQIP--
---------KAVKGSVGEMIKRKAESGNEAEMIRILDLGH-------LTERNIENLSGGE
LQRFACATVCIQDAHVYMFDEPSSYLDVKQRLNAAKALRSLLH-PTKYIVVVEHDLSVLD
YLSDFICCLYGIPGVYGVVTVPFSVREGINIFLDG-
>Hsap ABCE1
---------LEKETTHRYCAN---AFKLHRLPIPRPG-----EVLGLVGTNGIGKSTALK
ILAGKQKPNLGKYDDPPDWQEILTYFRG--SELQNYFTKILEDDLKAIIKPQYVDQIP--
---------KAAKGTVGSILDRKDETKTQAIVCQQLDLTH-------LKERNVEDLSGGE
LQRFACAVVCIQKADIFMFDEPSSYLDVKQRLKAAITIRSLIN-PDRYIIVVEHDLSVLD
YLSDFICCLYGVPSAYGVVTMPFSVREGINIFLDG-
>Amel ABCE1
---------LEKETTHRYSKN---SFKLHRLPIPRPG-----EVLGLVGTNGIGKSTALK
ILAGKQKPNLGRFSDPPDWTEILSHFRG--SELQNYFTKILEDDLKALIKPQYVDQIP--
---------KAVKGTVQQLLDKKDECKNQLEICEMLDLMH-------IRDRGIDALSGGE
LQRFACAMVCIQNGDIFMFDEPSSYLDVKQRLNAALTIRSLIH-PDKFIIVVEHDLSVLD
YLSDFICCLYGVPGAYGVVTMPFSVREVAESATEE-
>Dmel CG5651
ITIINLPSNLEKHTTHRYSKN---SFKLHRLPIPRPG-----EVLGLVGQNGIGKSTALK
ILAGKQKPNLGKYANPPDWTEILSYFRG--SELQNYFTKILEDNLKALVKPQYVDQIP--
---------KAVRGAVGDLLDKKDERELQTKICEMLDLSH-------IRDREIAQLSGGE
LQRFAIAMVCIQNADIFMFDEPSSYLDVKQRLNAALTIRSLLH-PTKFIIVVEHDLSVLD
YLSDFICCLYGVPGCYGVVTMPFSVREGINIFLDG-
>contig03867
-------LALSEIEFRYKDTDPLPVFKNVNLSATS-D-----SRICIVGENGAGKTTLLK
IIVGQLTT-------I--HGNIISHRGLRIGYFAQHHVDHLNMNTTCVGV----------
----------------------LAELFPGRPDEEYRRQLGSFGISGQLALQSIASLSGGQ
KSRVALAKMCMADPNFLVLDEPTNHLD----IETIDALGRAINAFKGGVILVSHDERLIK
VVCKELWVCGNRTVRGMEGGLDEYKREVYKEIEAAN
>Hsap ABCF2
-------VHIINLSLTFHGQE---LLSDTKLELNS-G-----RRYGLIGLNGIGKSMLLS
AIGKREVP-------IPEHIDIYHLTREMPPSDKTPLHCVMEVDTERAMLEKEAERLA--
-------HEDAECEKLMELYERLEELDADKAEMRASRILHGLGFTPAMQRKKLKDFSGGW
RMRVALARALFIRPFMLLLDEPTNHLD----LDACVWLEEELKTFKRILVLVSHSQDFLN
GVCTNIIHMHNKKLKYYTGNYDQYVKTRLELEENQM
>Dpul 304799
-------IKIDNLSITFYGFE---LLQDTTLELNC-G-----RRYGLIGLNGSGKSALLS
TLGNREVP-------IPDHIDIYHLTREIPASDKTALQCVVEVDEERTKLEHLAEQLA--
-----NCGDDASQDQLMDIYERLDEMSSDTAETRAACILNGLGFTKEMQQKKSKDFSGGW
RMRIALARTLYVKPHLLLLDEPTNHLD----LDACVWLEEELKNYKHILVIVSHSQDFMN
GVCTNIIHLTQNKLKNYSGNYDTFVRTRSELQENQM
>Amel ABCF2
-------IKISNFSITFHGCE---LLQDTMLELNC-G-----RRYGLLGLNGSGKSTLLA
VLGNREVP-------IPNQIDIFHLTREMPASNKTALECVMEVDEERIRLEKLAEELV--
-----ECEEEDAQEQLMDVYERLEDMSADTAEARAAHILHGLGFTAKMQKTPTKDFSGGW
RMRIALARALYVKPHLLLLDEPTNHLD----LDACVWLEEELKTYKRILVIISHSQDFLN
GICTNIIHVNKKQLKYYSGNYEAFVKTRMELLENQV
>Bmor ABCF2
-------IKIANFSITFYGSE---LLQDTLLELNC-G-----RRYGLVGLNGCGKSSLLA
ALGRREVP-------IPEHIDIFHLTREMPASDKTALQCVMEVDEERVKLEKLAEMLA--
-----HCEDDESQEQLMDVYDRLDDLSADTAEARAANILHGLGFTKEMQQKATKDFSGGW
RMRIALARALYVKPHLLLLDEPTNHLD----LDTCVWLEEELKHYKRILVLISHSQDFLN
GVCTNIVHMSKRRLKYYTGNYEAFVRTRMELLENQM
>Tcas ABCF2
-------IKIANFSITFYGSE---LLQDTLLELNC-G-----RRYGLVGLNGCGKSSLLA
ALGRREVP-------IPEHIDIFHLTREMPASDKTALQCVMEVDEERVKLEKLAEMLA--
-----HCEDDESQEQLMDVYDRLDDLSADTAEARAANILHGLGFTKEMQQKATKDFSGGW
RMRIALARALYVKPHLLLLDEPTNHLD----LDTCVWLEEELKHYKRILVLISHSQDFLN
GVCTNIVHMSKRRLKYYTGNYEAFVRTRMELLENQM
>Agam AGAP002693
-------IKFSNFSITFFGSE---MLQDTMLELNC-G-----RRYGLLGANGCGKSSLLS
VLGNREVP-------IPDHIDIFHLTREIPASSKSAIQCVMEVDEERIKLEKMADALV--
-----EQEDDEAQEQLMDIYDRLDEMSADQAEAKASRILHGLGFDKDMQQKAAKDFSGGW
RMRIALARALFVKPHLLLLDEPTNHLD----LDACVWLEEELKTYKRILVIISHSQDFLN
GVCTNIIHMTQKRLKYYTGNYEQFVKTRLELLENQM
>Dmel CG9281
-------VKIANFSITFFGSE---LLQDTMLELNC-G-----RRYGLIGLNGCGKSSLLA
VLGGREVP-------VPPHIDIFHLTREIPASSKSALQCVMEVDEERIKLEKLAEELA--
-----MSEEDDAQEQLIDIYERLDDMSADLAEVKAARILHGLGFDKAMQQKQAKDFSGGW
RMRIALARALFVKPHLLLLDEPTNHLD----LDACVWLEEELKTYKRILVLISHSQDFLN
GVCTNIIHLTGKRLKYYTGNYEAFVRTRMELLENQM
>Hsap ABCF1
-------IKLEKFSISAHGKE---LFVNADLYIVA-G-----RRYGLVGPNGKGKTTLLK
HIANRALS-------IPPNIDVLLCEQEVVADETPAVQAVLRADTKRLKLLEEERRLQGQ
L----EQGDDTAAERLEKVYEELRATGAAAAEAKARRILAGLGFDPEMQNRPTQKFSGGW
RMRVSLARALFMEPTLLMLDEPTNHLD----LNAVIWLNNYLQGWRKTLLIVSHDQGFLD
DVCTDIIHLDAQRLHYYRGNYMTFKKMYQQKQKELL
>Dpul 347357
-------IKVENFSISAKGKS---LFSNASLLIAQ-G-----RRYGLVGPNGHGKTTLLR
HIVSRALQ-------IPPSIDVLLCEQEVVADDTPAVQAILKADIKRTTLLEEAEKLEKE
Q----RKGNLKVTERLNQVYEELRAIGADAAEPKARRILAGLGFTAEMQNRPTKNFSGGW
RMRVSLGRALYLEPTLLMLDEPTNHLD----LNAVIWLDNYLQGWKKTLLIVSHDQSFLD
NVCTDIIHLDMEKLFYYKGNYSMFKKMHLQKRKEQI
>Dpul 347363
-------IKIENFNISAKGKS---LFTNASLLIAQ-G-----RRYGLVGPNGHGKTTLLR
HIASRALQ-------IPPSIDVLLCEQEVVADDTPAIQAILKADVKRTALLEEADKLEIE
Q----GKGNLKATEQLNQVYEELRVIGADVAEPKARRILAGLGFTAEMQNRPTKNLSGGW
RMRVSLGRALYLEPTLLMLVKPTSHLD----LNAVIWLDNYLQSWKKTLLIVSHDQSFLD
NVCTDIIHLDMEKLFYYKGNYSLFKTMHLQKRKEQI
>Amel ABCF1
-------IKVENFSIAAKGKE---LFTNASLLIAQ-G-----RRYGLVGPNGHGKTTLLR
HIAKRAFA-------IPPNIDVLYCEQEVIADDTPAVEVVLNADVKCKDLMTECKKLEEF
V----EQGDNSVQNRLQEVYEELKIIGADSAEPRARRILAGLGFNRAMQDRATKNFSGGW
RMRVSLARALFLEPTLLLLDEPTNHLD----LNAVIWLDNYLQAWKKTLLIVSHDQSFLD
NVCTDIIHLDQQKLFYYKGNYSMFKKMYEQKKKEMI
>Agam AGAP012249
-------IKIENFTISAKGND---LFVNANLLIAN-G-----RHYGLVGPNGHGKTTLLR
HIANRAFA-------IPPNIDVLLCEQEVVADETSAVDTVLKADVKRTALLKECKELEEA
V----ESGKIELQDKLQEVYNELKAIGADSAEPRARRILAGLGFSREMQNRPTNAFSGGW
RMRVSLARALFIEPTLLLLDEPTNHLD----LNAVIWLDNYLQGWKKTLLIVSHDQSFLD
NVCNEIIHLDNKKLYYYKGNYTMFKKMYVQKRKEMI
>Dmel CG1703
-------IKIENFTISAKGND---LFVNANLLIAH-G-----RRYGLVGPNGHGKTTLLR
HIATRAFA-------IPPNIDVLLCEQEVVATDKTAINTILEADVRRTEMLKKADELEKQ
F----VAGDLTVQEELNDTFAELKAIGAYSAEARARRILAGLGFSKEMQDRPTNKFSGGW
RMRVSLARALYLEPTLLMLDEPTNHLD----LNAVIWLDNYLQGWKKTLLIVSHDQSFLD
NVCNEIIHLDQKKLQYYKGNYSMFKKMYVQKRREMI
>Amel ABCF3
-------IRIENFDIAYGDRI---LLQGADLTLAF-G-----RRYGLIGRNGLGKTTLLR
MISSKQLR-------IPSHIRVLHVEQEVAGDNTSALESVLECDQERSMLLSKEAELQAM
IEKDGGKTGDVLGEELAKIYEAMQLAEVDKAPARASAILSGLGFSVERQSWPTKAFSGGW
RMRLALARALFSRPDLLLLDEPTNMLD----IKAILWLEKYLQSWPTTLLVVSHDRNFLD
TVPTDILYLRGQKIEAYRGNYEQFSKTKGERERNQQ
>Dmel CG9330
-------IKIENFDLAFGEKV---LLQNANLLLSY-G-----RRYGLVGRNGLGKTTLLR
MIAERQLQ-------IPSHISVLHVEQEVVGDDTPAVESVLECDTERTRLLTREKEILAA
L--NNGVQDATLSNELSETYASLQNIEADKAVARASVILKGLGFDADMQLRPTKSFSGGW
RMRLALARALFSKPDLLLLDEPTNMLD----IKAIIWLENYLQTWATTILVVSHDRNFLD
TVPTDIIHLHSQELEAYKGNYEQFEKTKTEKLKSQR
>Dpul 347354
-------IRIENFDIAYGDKL---LLQGSDLSLAH-G-----RRYGFVGRNGLGKTTLLR
MISSGQLR-------IPSHISILHVEQEVVGDETPAIQSVLECDFKREALLKEEKELGEK
M--NGPSADPEMSARLSQIYIELQAIDADKAPARAAQILAGLGFSPEGQLKATKTFSGGW
RMRLALARALFSKPDLLLLDEPTNMLD----MKAIIWLEDYLQNWPSTLLVVSHDRNFLD
SVPTDIIFLHSQCLESYRGNYENFVRSRTEKFKNQQ
