# Supplementary material for: Analysis of the Olive Fruit Fly Bactrocera oleae Transcriptome and Phylogenetic Classification of the Major Detoxification Gene Families
Source: PLoS One. 2013 Jun 18;8(6):e66533. doi: 10.1371/journal.pone.0066533 (PMC3688913; doi:10.1371/journal.pone.0066533)
Supplement: File S2 — Multiple alignment of B. oleae P450, GST, CCE and ABC transporters (B, D, E and F subfamilies) protein sequences with a representative dataset of their counterparts in other species. Aaeg: Aedes aegypti, Acal: Anisopteromalus calandrae, Aech: Acromyrmex echinatior, Agam: Anopheles gambiae, Agos: Aphis gossypii, Amel: Apis mellifera, Apol: Antheraea polyphemus, Bdor: Bactrocera dorsalis (“JF” sequences obtained from [12]), Bger: Blatella germanica, Bmor: Bombyx mori, Bole: Bactrocera oleae, Bpap: Bactrocera papaya Btab: Bemisia tabaci, Cfum: Choristoneura fumiferana, Cpip: Culex pipiens, Ctar: Culex tarsalis, Ctri: Culex tritaeniorhynchus, Dmel: Drosophila melanogaster, Dpas:Depressaria pastinacella, Dpul: Daphnia pulex, Dpun: Diploptera punctata, Harm: Helicoverpa armigera, Hirr: Haematobia irritans, Hsap: Homo sapiens, Hvir: Heliothis virescens, Hzea: Helicoverpa zea, Lcup: Lucilia cuprina, Ldec: Leptinotarsa decemlineata, Mdom: Musca domestica, Mper: Myzus persicae, Ncin: Nephotettix cincticeps, Nlug: Nilaparvata lugens, Ppol: Papilio polyxenes, Sgra: Schizaphis graminum, Tcas: Tribolium castaneum, Tmol: Tenebrio molitor. (ZIP) [file pone.0066533.s014.zip › alignments/alignment_CCEs.fas]

>Amel_GB15536
------------------------------------------------------------
--------------------------------VFRGIRFGLPPIGRYRFQRPRLLH----
----LK-----G--EINATQWGS-P-CPQPNNIN------------GQKIEG--------
-------SE----DCLFLNVF-----T---P-MLPD----------SSDG----------
-------------------YPV--LIWIHGGGF-RRGSACQY---DMR-NLIK-K-KLVV
VSIQYRLGSLGFLSL------GTKE--LPGNNGIFDMMLAVKWVKNYIQYFGGNPKKIIA
FGHG-TGASAAFMLALSKLS--KNNFSGLIAMSGSILSHFAF----DKNPASTAQYIASN
NGCP--------TNNTIE---MIRCLQ--EIPVDKLIQVDSNLETVRSAVQGFISSLSTL
LGPGP--VIEGNDDGRF-----------LPNFIT---NTP--------------------
-------------------ENTL--KIGDFP-SVPLLIGVMNNEVGGA---IFGDYKS--
--------EIENKL-----RTIPNFVNEHFIPTLQSTVSNFGNI-S--RFT-PQAFNKYF
NI-----FNTRNNSAQIAKIAEA------------M--GDSLYNVPAFLTANHW------
------AKK-----------------------------SE-----SFLYSFD--HKKTRK
CGRTFLSELPIVKAKH---ASDDIISHGD-DLGYIFKENSIFG-------EPSQCIEELN
E--ENERVENIFTNLIAEFAKSG-------------------------------------
---------------------------------
>Dmel_CG5397
------------------------------------------------------------
--------------------------------SFLGMHYAEPPVGPLRYSRPVYKR----
----LA-----G--DFNATKHGP-P-CIQPHPQF------------PQRIIG--------
-------DE----DCLLLNVY-----T---P-QMPD----------ETTG----------
-------------------LPV--FVWIHPGGY-RYGSAAQY---DAT-PMAQ-R-GAIV
VAPQYRLGSLGIMGD------GTKQ--FDGNLAMFDLAAALRWVTDYISYFGGNPKQVQA
IGHG-SGAASAMYLSMSPTSRSAGDVHGVVAMSGTALSQYAM----DKEPVQSVQEVAKI
NGCP--------TGNELE---IVNCLR--SKSAEDIIKNDDKVQTERLAGRALVKGLTGN
VGFQP--HIESEDDGRA-----------LPSLIV---GEP--------------------
-------------------EQQL--KSSNFS-GIPLLTGVTKHETANSVTVETIEKVF--
--------GSAEQFLGSLSDSLNKLTSFLKIDKLTGQIAKPELP-GLTSVLTPTLQDVWK
VP------QALNVDQVLSKVVES------------T--TDVLFNLPAVLTTQVW------
------SRL-----------------------------AP-----AFMYSFE--YNGTKS
KGINFLKGLPIVSETAH--DKPETVGHGD-EIGYMFDANDIFG-------NPMEETRLTS
A--EDLKVRNNLIDLLVKFANKD-------------------------------------
---------------------------------
>Agam_COE7o
------------------------------------------------------------
--------------------------------SFRGIHYAESPTGQNRFARPQYRH----
----LS-----G--DVNATSNGP-P-CPQPEPSN---------P---YRVIG--------
-------HE----DCLLLNIF-----T---P-QMPD----------ETTG----------
-------------------LPV--VVWIHGGGY-RYGSASQY---GAE-PLTS-N-GVIF
VPIQYRLGSFGMIGD------GSRD--LSGNLALLDMATAVRWVRDYIAWFGGDPAQIKL
VGHG-SGATAAMVLASATMA--RSSVTGVVAMSGSSLQPNAY----EMEPVGAYREATMR
HRCA--------AGNETE---VVKCLR--DKTTEEIVQMDTELQAERFRGEKLVNGVTPQ
AGLNP--VVEEKDDGRG-----------LLGLLT---DKP--------------------
-------------------EVSL--QAGDFP-KIPLLIGVTKDETANA---IDVKEIQ--
--------STFKGA-----TNFLKKTSSLVG--LEGFLNVEKQV-Q--ALD-TVGGILQL
DK-YLEIPAGWDVTQIFSKLVEA------------T--TDAVFNLPAVVSAQAW------
------SKT-----------------------------SK-----AFIYSFE--HRSDST
KGRDFLAGLPIVAKTGTNGADGRLVGHGD-ELGLLFDTHDVYG-------NPIASATVKS
A--KDLNARKSFASFIAKFAYLN-------------------------------------
---------------------------------
>Aaeg_AAL76013.1
------------------------------------------------------------
--------------------------------SFRGIRYAEAPIGEYRFQRPTFKR----
----LS-----G--DVNAINNGP-P-CPQPEPNN------------PYKVIG--------
-------NE----DCLLLNVF-----T---P-QMPD----------ETTG----------
-------------------LPV--VVWIHGGGY-RYGSAAQY---GGE-PLTQ-N-GVIF
VPIQYRLGSFGMIGD------GSRD--LSGNLALLDMASAVRWVKDYISWFGGDPNQIKV
IGQG-SGATAAMVLTSATMA--RSSISGVVAMSGSSLQPNTY----DPAPVTSLKEIVAK
HDCS--------TGNETE---IVKCMR--GKSVQDIIKVDSELQVSRLSDQKAVKALTGN
VGVSP--VVEPKDD--------------GRGLLGVMTEKP--------------------
-------------------EETI--NRGDFP-KVPLLIGVTKDETANF---IDVKEIE--
--------KAFASP-----SNFLKSTSKIVG-LDNFLNTNKSVA-LLDSLGTILDLTQYL
EI-----PKAWNATQIFGKLVEA------------T--TDAVFNLPAIVTAQAW------
------SKS-----------------------------SK-----SFFYSFE--HRSDNT
KGSDFLKGLPLVAKTNNE-KQKNIVAHGD-ELGILFDTHDVHGNLIEKAAIKSK------
---RDINARQAFATFIAKFVHMNASNPRDDSLFKP-------------------------
---------------------------------
>Agam_COE12o
------------------------------------------------------------
--------------------------------AYLGIPYAKPPVNELRFAPP--VP-SPG
----WN-----R--TLYARDFKP-I-CPQIENSS-------------YEDLG-----IEN
QFRSRETSE----DCLYLNIW-----I---P-ETSI----------RYGG----------
-------------------FPV--LVMITGEEM-AFDWNTNRAS-GLD-LAAD---GIIV
VTVQYRSNVFGWLSL------GQKY--APGNLGLLDQQLALVWIKDNIQKFGGDTNRLTL
LGHGTTGGPNVMIHMVSPQA--RGLFARAIIMSGTIYSPYSE----VNADTKLSQEIIKI
LACN--------YDVGKN---VLKCLQ--QKSIHDLLRAYEYIYRNGNYTIN--------
--LGP--IIDHYLPV-------------EKRYIV---DDP--------------------
-------------------QKLFTAKALIME-DMPILFGITSNEGGFLYSKWIELARQSI
--------DSLKK------YINETLLPNIIE-RYKFQGAGQDQI-R------ETIHWRYF
EQ------IPQTTAHHIHAIIKI------------M--SETRYEIPFYKTLKAL------
------GTKKQSNRQLPVGTVEDDIANIQRESKAATQHNA-----SYVYAYL--FHHPNS
MDMRGRI------------NFFGGASHSS-DLPFLMGPSLYRE-------IGRRRLSM--
---VEDKLCKKMRSLFTEFIKGG-------------------------------------
---------------------------------
>Dmel_CG12869
------------------------------------------------------------
--------------------------------AFLGIPYAQAPINELRFAPA--KP-SSS
----FN-----R--TLQATTMQP-L-CPQLANTI-----------YDESSDG-------S
MPRSVSTDE----DCLYLNIW-----T---P-ESGM----------RYGK----------
-------------------LPI--VVIVTGEEF-AYDWPRNRIN-GLD-LAGE---GIVV
VSVQYRNNIYGWLSL------GEQHRNVPGNYGLSDVQMALRWIRRNADAFGGNPDHITL
LGHG-SGGAPLALVATLEDS--SQVKQLVLMSPGPIMRALGQ--NHQKWIVETGQVLVQK
LGCQ------FEEAQRRQ---LMGCLR--RKSREDLLRAYESVYNHGNGSSQ--------
--LGV--IL-------------------PEGLPL--------------------------
-------------------EQRL--RNKTLP---PVLLGITSNE-GAFLQDYWLDVAREG
Q-------VALHK------YINHTLLPNVMR-----ALESVGEE-S--STQLAAIRWRYF
NG------KGEGVSHLLAGMQRL------------L--SESLYELPYSRILELL------
-------NG-----------------------------TT-----SYAYVFD--HSHSMD
MRGRR--------------NLFGGASHSS-DLPLLLGPSLFQQ-------IARRRFSG--
---EEEQLCRKIRGAFANFIKNG-------------------------------------
---------------------------------
>Amel_GB10066
------------------------------------------------------------
-----------------------------------GVPYATPPIGALRYMPP--VT-PTP
----WR-----G--TKLADTVPP-A-CPQRPPEP-----------DSSLPRSKRAYLERL
APMLANQSE----DCLYLNLY-----V---P-KTPHGS--------TPDL----------
-------------------LPT--LLLIHGDSY-SWGAGNSF---DGT-ALAA-YGRLIV
VSINFRLGVLGFLKT------GPKG-SAQGNYGLMDLVAGLHWLHENLGAFGGDPDRLTL
FGYG-TGAALANFLAVSPMV--KELVERVVLLGGSALSPWAI----QRDPLTVKHHVAQQ
TGCP-------GNVEADD---IAPCLR--LRSLEDLLSVHLDPPRFTSG-----------
--FAP--FVDGAVMPPPINQPTAS----SSGLMP---LVP--------------------
-------------------GPGT--EFANFG-DRDLMLGLTSEEAWVN---LTDEDLQ--
--------NGLNE------TRRDRILRTYVR--NTYRYHLHEIY-S-------TLRNEYT
DW----ERGEQSPLAICDGLLSL------------L--GDGQVAAPLLRLALLH------
----S-ASG-----------------------------GR-----GYFLHFQ--------
-------------------LGERPSQRGE-EVPYLLGIPLLRGEIASILIGQANYTS---
---ADENLSKLLVHYLANFVRRG-------------------------------------
---------------------------------
>Agam_COEnrl4o
------------------------------------------------------------
--------------------------------GFLGVPYASPPIGSLRYMPP--VT-PST
----WK-----A--PRLVDRFAP-V-CPQKLPKLDGTDAGVLGDLPIDRLKQ----LRRL
VPTLVNQSE----DCLYLNLY-----V---P-HAGKRHKDTAHR--PDHL----------
-------------------KPS--IVYIHGESY-EWNSGNHY---DGS-TLAM-NGNVIV
VTINFRLGVLGFLKT------GAKG-SAQGNFGLMDLVAGLHWLRENLVAFGGDPAKITL
MGHG-TGAALANILAVSPVA--GDLIHRVVLLSGSALSPWAI----QRDPLSVKRKVAQQ
TSCT-------GDVVNED---LAPCLR--TKSLAELMNISLSSPRFLPG-----------
--FAP--FVDGTVITPAKAAFYTQRY--SADFVPISHIPP--------------------
-------------------RSTSGIEFSNFH-KQDVLFGLTTYESYLE---LTAADLE--
--------FGFNE------TKRDRILRTFVR--NTYRYHLNEIY--------SALKNEYT
NW----ERSPRSAYGYRDAVLEL------------L--SDGLTAAPLVQLSHLH------
-----SLQG-----------------------------GR-----SYFLHFK--HQSHEW
KF-----------------PQRTGSVRGE-DVPFALGFSPSPM-------FPLTLTR---
---LDMQVSSTVMRYLCNFVKTG-------------------------------------
---------------------------------
>Dmel_CG13772
------------------------------------------------------------
--------------------------------AFLGIPYASPPVGSLRFMPP--IT-PST
----WK-----T--VRSADRFSP-V-CPQNIPIP-----PNGPEALLEVPRARLAQLRRL
LPLLKNQSE----DCLYLNIY-----V---PYETRRQRRNTDDTTGEPKTK---------
-------------------LST--VVFIHGESY-DWNSGNPY---DGS-ELAA-HGNVIV
VTINFRLGIFGFLKT------GGKE-SAQGNFGLMDLVAGLHWLKENLPAFGGDPQSITL
LGYG-TGAVLANILVVSPVA--SDLIQRTVLVSGSALSPWAI----QKNPLFVKRRVAEQ
TGCH-------GDMLYDD---LAPCLR--TKSVAELLAVKVDHPRFLVG-----------
--FAP--FVDGTVISPGANPLGSTTLPLGSAIVS--------------------------
-------------------TSGI--EYANFP-KRDLIFCLTSVESYLD---LSAQDLE--
--------FGFNE------TRRDRILRTFVR--NNFHYHLNEIF-A-------VLKNEYT
DW----EKAIRNPLSSRDATLQF------------L--SDGHTASPLIKLGYMH------
----S-LRG-----------------------------GR-----AYFLHFK--HKTIE-
-EEY---------------PQRSGSVRGE-DVPFWLGLPMSPL-------FPHNYTT---
---QERQIGRLMLRYLSNFAKTG-------------------------------------
---------------------------------
>Agam_COEnrl16o
------------------------------------------------------------
--------------------------------VFKAVPYATPPIGSLRFEPP--KK-LPP
----WK-----G--TKLADTFGS-V-CPQSFPDI-----SNRTAALLSMPKGRYQHLKRL
QPLLANQSE----DCLTLNIY-----VPGSG-KLQSLSHSSLSIRSRGLE----------
-------------------APYSIFFYIHGEAY-DWGSGNPY---DGS-VLAS-YGHVIV
VTVNFRLGILGFLKTRAS---LSPG--SGGNLGLMDIILALQWVRDNIASFGGDPKRITI
VGHD-TGAALANLALISKAG--KGLVQRAILLSGSALSPWAL----IPDPDAVRLEVSQQ
MACHLVPGRNGRKPTTDD---ITECLR--DKPIEALMGVRLTSVRFMPS-----------
--WGP--FLPL-----------------EDSMDP---E----------------------
-------------------FAME--HSGEGFITSELMLGMTTTESYSD---FSASDIQ--
--------YGLEE------DQRNRLLRTYIR--NAFTFHLNEIF--------SAVRNEYT
DW--DKPIQHPINIR--DSTMEA------------L--SDGHTVAPIIKVAYLH-----A
------RRG-----------------------------AK-----TYMFHFG--YQSKE-
-SEY---------------PQRLGSVRGE-DLPYIFGLPLVQG---GPV-FPQNYSR---
---QDMGVNEAVLNFVTNFCKTG-------------------------------------
---------------------------------
>Amel_GB13939
------------------------------------------------------------
--------------------------------VFRGIPYAAPPVGDLRFRPP--IS-PIP
----WD-----G--IKLADSFGA-V-CPQHFPDI-----SNDTAALLQMPLGRYQQLKRL
YMFLTNQSE----DCLFLNLY-----I---P-GSGSRG--------LEAP----------
-------------------YAV--MVYVHGESF-EWGTGNIY---DGS-VLAS-AGHVIV
ITLNYRLGILGFLRTRPYPD-RTPG--SGGNLALKDIAMGLRWVRENIAAFGGDPTKITL
IGHD-TGAALVNLLLLAPYG--KGLFHRVVLSSGSALSPWAS----VHDPNDLRLKVGEQ
IGCS--------TENDED---IADCLR--GVPLRELMAVELPEIR---------------
--FVP--RIGPGLP--------------VDQNNP---DPG--------------------
-------------------LDME--RASDTFIKVPLILGVSTTESNLD---FNENDIQ--
--------YGFEE------DHRNRILRTFIR--NAYVYHLNEIF--------SAVRNEYT
DW----DKPILHPIIIRDSTMEA------------L--SDGHTVAPLMRIAFYH-----A
------RRG-----------------------------AK-----TYFYHFS--HQTKE-
-SGM---------------LQRLGSIRGE-DISYIFGLPLVGG----GAFFSRNYSR---
---QDQTVAEAVLTFFTNFAKTG-------------------------------------
---------------------------------
>Amel_GB18290
------------------------------------------------------------
--------------------------------VFRGVPYASPPIGSLRFMPP--VS-SAL
----WH-----G--VKVADKFGP-V-CPQRLPEL-----------SDKMPKGRVEYLRRL
LPYLRNQSE----DCLYLNVY-----A---PVQAGARDG-------GGRR----------
-------------------YPV--IVFVHGESY-EWSSGNPY---DGS-VLAS-YGGVVV
VTINYRLGILGFLNAN-----TDSHLRSPANYGLMDQIAALHWVQENIGNFGGDPRNVTL
IGHG-TGAACVNFLMTSHAVPDGLLFHRSVLMSGSALSPWAL----VRGAANYALQVAKH
LNCS----------DSQA---LLRCLR--EVPLNALVSVPVKGLEFAPA-----------
--FGP--SVDGVVIDPGDPE--------DQDFTL---QVDTINTLN--------------
-------------------NILLRKDVVAKLSRYDLMIGVVRSEAYFA---LTADDAQ--
--------YGIEA------DRRTKILREFVR--NTYTYHQAEIL-A-------TIINEYT
DW----ERPVQHPVNIKDETLEA------------L--GDANTVAPATRTADLH-----S
------QSR-----------------------------RN-----SYLYVFD--YQSKF-
-GDY---------------PQKPGCIHGE-DLPYFFGAPLVGG----LSHWPKNYTR---
---AEMALSESVILYLTNFARTG-------------------------------------
---------------------------------
>Dmel_CG34127
------------------------------------------------------------
--------------------------------AYRGIPYASPPVGNLRFMPP--VS-AAM
----WS-----G--VKKADRFSP-V-CPQRLPDI-----HNETAALERMPKGRLEYLKRL
LPYLQNQSE----DCLYLNIY-----V---PIQVGSRDSSGSSSSSSAGSSSSGSGGSSS
SSSSSSTSSSSAGSGSPAKYPV--LVFVHGESY-EWNSGNPY---DGS-VLAS-YGQILV
VTINYRLGVLGFLNAN-----TDRYSKLPANYGLMDIIAALHWLKENIAAFGGDPNSITL
AGHG-TGAACVHFLISSMAVPEGLLFNRAILMSGSGLAPWSL----VSNPAKYAAIVAHH
VNCA-------SDLPHAH---LMKCLR--EKTLDQLLSVPIRPPEFGFA-----------
--FGP--SIDGVVID-------------GGDYVP---PAPGSPAAQAQAQASTAAGNGLG
GEAGIAAAGGWGTPGQLENIVLMRKTAINKLSRYDLMAGVTRAEAFFS---FNSGDVQ--
--------YGIEA------DRRSRILKAYVR--NTYTFHLNEIF-A-------TIVNEYT
DW----ERPVQHPINIRDETLEA------------L--SDAQVVAPAAQTVDLH-----S
------ADH-----------------------------RN-----SYLYVFD--YQTRF-
-GDY---------------PQRQGCIHGE-DLPYIFGAPLVGG----FNHFTRNYTK---
---TEISLSEVVMFYWSNFVRTG-------------------------------------
---------------------------------
>Dmel_CG34139
------------------------------------------------------------
--------------------------------VFLGVPYATPPTKQNRFSPT--RA-PAP
----WD-----G--IRISDKYSP-V-CPQRLPNI-----QNETAALEKMPKGRLEYLKRL
LPFLENQSE----DCLYLNVF-----S---P-VNAGA---------NEKK----------
-------------------LPV--IVFIHGESF-EWSSGNPY---DGS-VLAS-YGEVVV
VTLNYRLGILGFLNA--NPNPHAHA--RVANYGLMDQMAALHWIQQNIQKFGGDPNSVTL
AGHG-TGAACINYLMTSPTMV-RGLFHRAILMSGSAYSSWAL----VEDPVLFAIKLAKE
VNCT---IPDDINRHHEQ---IVDCLR--DVPLEDLYLADIQAPNFLTS-----------
--FGP--SVDGVVIRPGHSNLD------IDDLMA---RNSRRSSADSGFQSSAGGGGGQG
GGAGGGGGGGSGSSFGGGYFGGSGAGTMNMGGHYDVLFGVVTGE-SIWR--FSAHDIQ--
--------NGFEG------ERRDKIIRTYVR--NAYNYHLNEIF--------YTIVNEYT
DW----DRTSQHPINTRDTAVAA------------L--SDAQFVAPIVRAGDIL-----A
------ANSPPPVSSSSTAGSPGANAAASTSAGSTQPSGR-----CYFYVFD--YQTKD-
-GDY---------------PQRMGTVHGE-DLPYIFGAPLVDG----FSHFPQNYTK---
---SETALSEAVMIFWTNFARTG-------------------------------------
---------------------------------
>Amel_GB18836
------------------------------------------------------------
------------------------------------------------------------
----MA------------------------------------------------------
-------------D------------N-------------------NSRK----------
-------------------HPV--LLYIHGESY-DWGSGNPY---DGS-VLAS-YTDQVI
VTMNYRLGVLGFLNANMAPQTKA----RVANYGLMDQIAALQWVNEHIALFGGDPNNVTL
MGQG-TGAACVHFLAISPTVV-RGLFKRAILLSGSALSSWAV----VEDPVSYALKLAKA
VNCT---IPNDLFKNNEL---IVDCLR--DRSLEELMKVNIQPPTFLSA-----------
--FGP--SVDGVVIKPDFQKDLLSYMGPEFQGFG---PLP--------------------
-------------------KKAEHGAPITSNNKYDLLFGVTTSE-ALWK--FAERDVQ--
--------QGFEG------ERRDRIIRTYVR--NAYVYHLTEIF--------YTVVNEYT
DW----ERTVQHPVNTKDACVQA------------L--SDAQFVAPLVQTGDLF----TL
------RHT----------KKPNNPHIAPIPESEKEPLPK-----TYFYVFD--YQMKD-
-GDY---------------PQKMGSVHGE-ELPFVFGAPLVDG----FGHFPRNYTR---
---SEVALSESIVQFFANFVRTG-------------------------------------
---------------------------------
>Amel_GB18720
------------------------------------------------------------
--------------------------------VFLGVPYAEPPVNFLRFSPP--RS-PEP
----WR-----G--TRESQEFAP-V-CPQVVPKL-----------QDEMKPVRYEYLERL
LPYLKNQSE----DCLYLNIY-----T---PHQPEGQK--------TLRK----------
-------------------YPV--MVFIHGESF-EWNSGNPY---DGT-ILAA-YGNVVF
VTINFRLGILGFLRP------GIRD-DTASNFGLLDQIAALLWLRENIAEFGGDPNSITL
VGHG-TGAIFANLLLISPVANKKGLFRRAILMSGSALSADAI----GKAPLQITKQVAHA
LHCP--------TTTDSD---LAICLR--GQDVDTLLNVKIHKPSYVPA-----------
--FAP--LI-------------------DNAVIP---DKP--------------------
-------------------YNLM--KNPQMFDRFDLMYGVTESEKYHL---LSPVDLM--
--------HGMSE------GQRDAVLKEHAK-------ATHELE-A--ELILSKILEQYG
DF--SPGFQGEYMLKNRDLVLEA------------L--SDSGTVAPLIMAANLH------
------SRA-----------------------------NP----NSYMYVFA--HPKATQ
EYSG---------------QQRKYTVHSE-ELPYLLGAPLDGL------RGRYDI-----
---GETLFSEAIMNWWCSFAYIG-------------------------------------
---------------------------------
>Agam_COEnrl2B
------------------------------------------------------------
--------------------------------QFLGIPYAEAPVGSRRFMPP--SA-PIP
----WN-----G--LKMATKLSP-V-CPQNLPSL--------NNANNNYSKGRYDQIKRL
LPYLKVESE----DCLYLNLY-----V---PNGIG-----------PQTK----------
-------------------YPV--IVYIHGESY-EWNSGNPY---DGS-ILAS-YGQVIV
VTLNFRLGILGFMKP------GISDH-TTSNFGLLDQIAALQWIKENIGAFGGDAKLVTV
MGQG-TGAACVNFLMVSPVA--KGLFHRAILMSGSALSDWAL----TQHPLQSTMQVLQG
LNCP-------LNGENDE---VTACLR--RKRYSEILGVKTASPQFSTR-----------
--FGP--IIRSAVRH-------------DRAGIL---SHP--------------------
-------------------------ECGRAH-VRP--AGKRTRQ-------FIAILHA--
----------------------------------------------------KSLRNTSR
PG---------------ARCNAA------------R--VSRLHRLPVRVALLLQ-TITPP
--------------------------------------ER-----CYMYVFG--HNSEA-
-GEY---------------GRLSQSVVGE-DLAYVFGAPLGQV---GPFQHHYNA-----
---RERLFSEAVMKYFSNFAKTG-------------------------------------
---------------------------------
>Agam_CG31146
------------------------------------------------------------
--------------------------------QFLGLPYAEAPTGNRRFMPP--GA-PLP
----WQ-----G--LKIARHLPP-V-CPQKLPDLSPHGSENMSRARHKHLSR-------L
LPYLRTESE----DCLYLNLY-----V---P-HEEPQS--------TPKQ----------
-------------------YAV--LVYLHGESF-EWNSGNPY---DGS-VLSS-YGEVIV
VTVNYRLGVLGFLRPS-----IDAH--NIANYALLDQIAALHWIKENIEAFGGDNSRVTL
MGHS-TGAACVNYLMVSPVA--SGLFHRAILMSGSAMSDWAA----SNQSLQLTMQIAHA
LECP--LNEHVEAEDDDV---LLDCLR--HRRYQDILHIPTALTQFSTS-----------
--LGP--IV-------------------DGHVIP---NQP--------------------
-------------------YKVMGHYTEHFS-RYDLLFGITESESYHT---LAALALE--
--------EGLRE------NERDNLLRFYMQ---SRFDIRPDLA-L--AATLKKYQDMYN
NP-----IKATNLEHR-DVVLDI------------L--SDARVVGPLLQTGMFH-----A
------DVN-----------------------------RR-----NYMYVFG--HNSAT-
-GPF---------------AHLPHSIMGE-ELAFIFGAPLAAA-----GPFPSGNYTV--
---QEKLLSEAVMAYWTNFVKTG-------------------------------------
---------------------------------
>Dmel_CG9280
------------------------------------------------------------
--------------------------------AFLGIRYGTVGGGLARFQAA--QP-IG-
----YQ-----G--RVNATVQSP-N-CAQFPELD---------RLRLSESRG--------
-----ENVD----DCLTLDIY-----A---P-EGANQ-----------------------
-------------------LPV--LVFVHGEML-FDGGSEEA---QPD-YVLE-K-DVLL
VSINYRLAPFGFLSA------LTDE--LPGNVALSDLQLALEWLQRNVVHFGGNAGQVTL
VGQA-GGATLAHALSLSGRA--GNLFQQLILQSGTALNPYLI----DNQPLDTLSTFARL
ARCP----PPSINPSAQGLKPLYDCLA--RLPTSQLVAAFEQLLLQNEHLGLTQLGG---
--FKL--VVGD-----------------PLGFLP---SHP--------------------
-------------------ASLA----TNSSLALPMIIGATKDASAFIVSRIYDQLAR--
----------LQS------RNVSDYIDVVLR-----HTAPPSEH-R--LWKQWALREIFT
PI----QEQTASLQTVAPGLLEL------------S--NYILYRAPVINSISQS------
------YRS-----------------------------VP-----AYLYTFD--YRGEHH
RFGHLSNPL----------PFGVDASLSD-DSVYLFPYPPEAS--------RLNP-----
---LDRSLSRALVTMWVNFATTG-------------------------------------
---------------------------------
>Nlug_ACB14344.1
------------------------------------------------------------
--------------------------------------YAKPPTGDQRYREA--DS-EVT
----WS-----E--PRNVTAKKPER-CLQYNFIS----------DKYNRVEG--------
------TEE----ACLMLSIY---------R-YLGMV---------RPRL----------
-------------------GPV--IVLLHPGTYMYDFPFDPRRF-AAN-LCCD---FFVT
VVVNYRLAHTGFLSM------HKNG--VKANLGLLDQVAALKWVQRNIEAFYGDSNMVSL
VGQS-AGAAAVQLHLLSSMS--RGLFRSAVSYSGSALVPWAI---GGDVGKKSLNFVRHN
LNCT--------SLAITE---IAECLR--SISLNALFKEVTGRFNHPLFHDFQNMPLSP-
--LGP--VV-------------------DNNFLD---DDP--------------------
-------------------LILL--RAGAVT-QMPYLFSFTDSE-GIL---PAAHLFE--
--------KEVPETRVE--NEWNTLAPTILDYNYTMHHLLHEKF-A------ERARKFYY
PD-YENGTKPPLFDNY-GRFIKM------------L--TDRLYTTGIVEGARLQ---GVA
------TKN-----------------------------DS-----VYLYRYS--YQGEFS
FSDQIFGS-----------RQLFGPAHADDFMTYIANQFPVRNF----------------
---ADRVQKQMLTHIFLGFIEFGWADLPQGHTINDTFGLHFLVPMATTKQYFKGASHPQQ
---------------------------------
>Amel_GB18660
------------------------------------------------------------
--------------------------------HYLGIPYALPPLGDLRFRSP--QPWDRR
----WN-----G--TLEATRNSP-S-CYQMSKD--------------GSMVG--------
-------EE----DCLYLNVY-----V---PREISENV--------KKSG----------
-------------------LPV--MVYVYGGKF-STGNASSHKF-PPD-YIMD-Q-DVIL
VLMNYRTNLLGFFST------GTRA--CPGNYGLKDIVQALRWVQENIRSFNGNPKKVTL
WGHS-AGAAAVHMLALNEKT--EGLFNRYILQSGYAVSPWAT----------SPTKYVTN
TSCQ------------DE---LINNF---EEHVARLTKYDWIISN---------------
--FTP---------------------------LA--------------------------
------------------------------------------------------------
----------------------------------------------------EPIEKFYF
DG-------NVSSANVVQNITNV------------S--SDGFMLYPAYQTLKYQ------
------SKA---------------------------MNSS-----TYFYLFN--YEGTFS
YFFTLGY------------ETRYGVTHND-DLNYLIPTLNVKL---KDLMLHNTE-----
---DDVTMINIMNELWTNFASTG-------------------------------------
---------------------------------
>Amel_GB10854
------------------------------------------------------------
--------------------------------AFWGIPYAVPPVGKLRFKDP--IP-IGP
----WT-----D--VKDTSKPAKYY-CPQKQIYP------------PYQIVG--------
-------SE----DCLYLNVY-----T---N-SLDQS-----------------------
-------------------KPV--MFWIHEGAF-VFGSSSFQEV-RPD-YLLP-K-DVVV
VSSNYRVGAFGFLNL------GHRE--ACGNYGLKDLILALEWVKENISKFGGDPNNVTI
FGVS-AGSVLVHALLLSPRA--KGLFHKAIGQSGVLWSAWCR----NQSQPDRGFKLAAT
LGKK--------SEDPEE---VVEFLR--KVPAEDIVNAQPAILTLEEKFSYSIP-----
--FGI--NCDSMA---------------ENPVMP---EPI--------------------
-------------------EQML----SKIA-DVPVIISYTAHEYIMFLRGRNQNILNVL
NDYLPTYVNSLRTLKKLEDEDIEQLLKSDNP-----EPPAVGTK-D--RITMERMTSMWT
NF-----AKTGNPTSIKDKFVDVDWKPVTSNDLSYLDIGDKLEILPVLPHILRD-EKMFS
TSTLSVLLG------------------------------------TILLISS--IPDAVS
FSKYGRTCKDIG-------CMRDEVCVMAEDPCSIYQRDNCGR---YPTCMKSRP-----
---GEANCASTLCGE-NEYCKTE-------------------------------------
---------------------------------
>Amel_GB19866
------------------------------------------------------------
--------------------------------AFRGIPFATPPVGELRFKDP--LP-AEP
----WT-----G--VKDVSEDVQYY-CSQRQPFS------------PYDIIG--------
-------NE----DCLYLNVY-----T---N-SLDQS-----------------------
-------------------KPV--MFYVHEGAF-ISGTSSFHEM-RPD-YLLP-K-DVVV
VSSNYRVGAFGFLNL------GHRV--APGNYGVKDLILALEWVRENISKFGGDPNNVTI
FGVS-AGSVLVHALLLSPRA--DGLFHKAIMQSGVLWCSWCK----NENYSVRGFRLAAL
LGEK--------SKDPEE---VVEFLR--KVPAEDIVKVQSNIVTIEEKFSYS--IP---
--FGV--SYDETIS--------------DDPIMP---KSV--------------------
-------------------DELLRIRGG----DIPVMVSYTADE-CIS---YVKDKST--
--------ETIQT--------LNEYMPTYVRSLESLKKLNEDDF-E--RLY-NTIKEQFF
EG------KPINAKKI-RKAIEA------------L--THIFFELPILVMIEDL----VK
------RTT-----------------------------VS-----NYVCRFS--FVGNEE
-SIF--DLIQK--------RHVSGAAHTD-DAPYLIYSPKYKI-------YDPNPPVIGT
---KDRVILERMTRMWTNFAKTG-------------------------------------
---------------------------------
>Amel_GB15030
------------------------------------------------------------
--------------------------------AFREIPFAAPPIGDLRFKDP--QP-PQP
----WT-----G--IKDTSQLKTYI-CSQQEEVE------------PFKFFG--------
-------NE----DCLYLNVY-----T---N-SLNQS-----------------------
-------------------KPV--MFWIHGGAF-VVGNSSFQKGSRPD-YLLA-K-DVVV
VSTNYRLGAFGFLNL------GHRV--APGNQGLKDIIAALKWVKENISNFGGDPNNVTI
FGVS-AGGVLVHSLLLSPCA--RGLFHKAIMHSGSIRCSWAM----NQSLPERGFKLASL
LGKD--------SCDPEE---VVKFLR--TVPAEDIVKAQASVLTREETLSHN--LA---
--FGI--NNDEVA---------------ENPVLP---EPI--------------------
-------------------EQLL--KKDA---DVPVIISYTSHE-FIM---FMKDISE--
--------KSLSI------YNEYLPTHVKTL--GTLKKLGDEEI-K--NLF-NVVKDRYF
EG------KPIDKEKL-YGLSNF------------M--TDTFFGIPAILMLEDR----VK
------RLT-----------------------------AP-----NYFCKFS--YIGNEK
TSTD--LLVT---------RHISGASHVD-DIAYLLYLPKCKT-------ENPDPPAVGT
---KDRITLERMTRMWTNFAKTG-------------------------------------
---------------------------------
>Amel_GB13591
------------------------------------------------------------
--------------------------------AFRGIPFAASPVGELRFKDP--QP-PEP
----WT-----G--VKDTSDVNEYI-CSQIQDAP-------------PLIIG--------
-------NE----DCLYLNVY-----T---N-SLSQSK----------------------
-------------------KSV--MFWIHDGAF-TIGSSSFQHF-RPD-YLLA-K-DVVV
VTTNYRLGAFGFLNL------GDKV--APGNQGLKDIIAALEWVRENIASFGGDPGNVTI
FGVS-AGAALTHALLISPRA--KGLFHKAIMQSGSMKSFWAV----NQSLPERGFNLAKY
LGNL--------SNDPVE---VVEFLR--TVPAEDIARAQTALLSKEEKLSFNLA-----
--FGM--NSDEIA---------------ENPVLP---EPI--------------------
-------------------EQLI-----EKEVDIPVMASHTSNE-FIM---FLQNKSE--
--------QLVRI--------FNLYLLTHVRNLGSLKMLDDEKV-K--NLY-VSVKKRYF
NG------KSITANDF-DKLTEF------------L--GHVYFAIPAIVWLQDR-VRRVT
--------------------------------------SP-----SYFCKFS--YVGNEK
TPTDLLVK-----------RQASGTSHVD-DIAYLLYLPKCKV-------ENPDPPAVGT
---KDRITLERMTRMWTNFAKTG-------------------------------------
---------------------------------
>Dmel_CG9289
------------------------------------------------------------
--------------------------------QFLDIPYGKAE----RFRPA--EP-APS
----WK-----G--VLPAHRPHA-G-CPSIQDLI---------VFAKLEEDG--------
-----FDVE----DCLRLSVN-----T---K-AMEGKS----------------------
-------------------LPV--MVYIHGDFF-YDGDSVEA---APG-YLLE-H-DVVL
VSVRYRLGPFGFLST------LTDE--MPGNAAVTDIILALKWVQQHIASFGGDPQRVTL
FGQV-GGAALVNVLTLSPAVP-AGLFHRVIYQSGTALSPAFI----TDAPLGATKAIGRI
AGCK-------QSTKVDQ---LNKCLN--RLNATMLLAAFSVHGENQPSLSGGA------
--YGGVQLVIGG----------------PSGILP---EHP--------------------
-------------------GRLL--AAEKFQ-AYPTMGGSVKHG-GTF---MLRDIFA--
--------DIFNETILDDTMTGRQYIDTIIE-----QANGADPS-G--SWK-EFSDEEIF
TQ---NDVKNGTFKRLTPGLIDL------------C--STISLKNPVLLVLQAN----AK
-KLP----------------------------------NS-----TYLYSFD--YEGEQ-
------NRYATGEDEANFVPFDMGVSLTD-DNLYLFPWPRFLA-------LNSN------
---RDLKVARRMVALWTSFATTG-------------------------------------
---------------------------------
>Dmel_CG9287
------------------------------------------------------------
--------------------------------QFVDVRYAEPPTGLHRFKAP--RP-IEP
----WE-----D--VMDATAEKI-G-CPSVVSMD--------SLRRLDDVLD--------
-------VE----DCLTMTIT-----T---P-NVTSR-----------------------
-------------------LPV--LVYIHGEYL-YEGSNSEA---PPD-YLLE-K-DVVL
VTPQYRLGPFGFLST------KTDE--IPGNAGFLDIFLALQFVKHFIKYFGGDPSRVTV
AGQV-GGAAIAHLLTLSPVVQ-RGLFHQVIYHSGSAIMPIFL----EEDPRKHAQEIAKK
ADCK--------MVTVRD---LNTCLM--ELTALELLTAFMEHALEKSDLG---------
--IGHTGGIQFTIGG-------------PSGVLP---KHP--------------------
-------------------YDLM--LETNF--SYPAMGGCPKNAGSRVLNEIVDNDFE--
--------GKIPDDE----YNTYNYIDHVIR-----QTVGTDKT----MLLTSFVTHDFF
NR---NLMENGTFDTLIPRLIDV------------A--GTLNHKLPVLLALNMN------
------NKH-----------------------------NP---DNTFLYSFD--YAGEFN
RYKEMDEETNLQS------PFKAGVSLTD-EALYLFPYPEHVT--------RLSR-----
---PDQSMAHRMVELWTNFVISG-------------------------------------
---------------------------------
>contig0036
------------------------------------------------------------
--------------------------------QFRGIPYAESPSGELRFKPP--VP-RKP
----WS-----T--PLQANDYGR-I-CPQLFAYN---------RLPPDKLKG--------
------DLE----DCLTLNIF-----T---K-KLNAK-----------------------
-------------------QPV--MFYVHGGSL-QVGFASDY---SPD-YLLE-K-DIVL
VVIQYRLGILGFSGT------KHRI--CLVISVXMDTMLALHWVQDHIAAFGGDNSKVTV
FGES-SGGELGGALLISPKTP-PSSFHRLITQSGSIVDERST----NMEPLAQVTRVCRA
LKCE-------DCERIDR---AQQCLK--RAPVMDILKAAESER----------------
--YGL--IIGD-----------------HYGTMP---VHP--------------------
-------------------VILI----EQTNKNVPIMAGFTKHD-GSIALGFFYDDFK--
-------------------VSHPNLNTVTVGDFATGLMHRKNDT-T--AXLIIMLXRAYY
SL------RIYGTVPIIDALYPP------------TSISPTYFILNLLRLASRT-NYSKK
------PYY-----------------------------PP-----IYFYTFD--YAGEKT
KFGLDMGNAQY--------PFNGGVHHSD-ELIYVFAMK-----------PPLNA-----
---KDTEVAKKMVDLWVSFAMTG-------------------------------------
---------------------------------
>Bdor_JF833321
------------------------------------------------------------
---------------------------------------------------P-----RKP
----WS-----T--PLQANDYGR-I-CPQLFTYN---------RLSPDKLQG--------
------DLE----DCLTLNIF-----T---K-KLNAT-----------------------
-------------------QPV--MFYVHGGSL-QVGFASDH---RPD-YLLE-E-DIVL
VVIQYRLGVLGFAGT------KTPD--MAGNFGLMDIMLALQWVQEHISAFGGDSAKVTV
FGES-SGGELGGALLISPKTP-PSAFQRLIIQSGSIVDKQSI----NMEPRAQVTRVCRA
LKCE-------KCECIHR---AQRCLK--GAPVMDLLKAAESER----------------
--YGL--IIDDYYD-----------------TIP---EHP--------------------
-------------------AQLI----GQTNKNVPIMTGFTKHD-GAIVLGFFYDDFK--
--------------------------------------VSHPNL-N--TVTVRDFATALM
NW------MNDTTGLTNNAMTRL------------LFPADLWHSADHRRALPAY------
------FDL-----------------------------VN-----ILFFKSV--CWASR-
-------------------TNYSRKPHSHPSTSTLSTMPARRR-----------------
----------ISVSIWATHSI---------------------------------------
---------------------------------
>contig0033
------------------------------------------------------------
--------------------------------SFRGIPYAESPSGELRFKPP--VS-RRP
----WQ-----G--TFDARNFGK-R-CPVITTVG---------KLNAEQLAE--------
------DLE----DCLNLNVY-----T---K-NLAAK-----------------------
-------------------QPV--MFYIYGGGF-YNGSASDH---PPQ-HLLE-K-DIVL
VVPQYRVGALGWLTT------HTVD--MPGNTPVMDLLLALGWVQNHIHAFGGDPTRVVI
FGQS-AGAVMSGALLLSPKTP-EHYFKRSIVQSGAITASWGI----NRTPLAQVKRICEA
LQCE-------QCADKRV---QYECLK--KVDVLTLLRVTTEES----------------
--FSP--VIGD-----------------EQGVLP---AEP--------------------
-------------------QTLL----RNLKRTVPLMTGFTKHD-GTF---VLATLYD--
--------TLVARY-----GSISKLTVRQLA--NTLIDLGKDST-S--LSN-NLLLRMLF
KP---NILDTNNHTAAWPAYIDI------------A--NIIYIKSPVIAYANEL-QRRGA
--------------------------------------AP-----VYLYTFD--YAGEHT
RFGYEFGNSQY--------PFEGGVHHSN-DNIYVFATHKLNA-----------------
---NDTQIAKKMVDLWYTFAADG-------------------------------------
---------------------------------
>Dmel_CG7529
------------------------------------------------------------
--------------------------------QFRGIPFAEPPIEELRFRPP--VA-RSP
----WT-----G--TLNALNFGQ-R-CPVITNLD-------------SQMSD--------
---------AELEDCLTLSVY-----T---K-NLSAS-----------------------
-------------------QPV--MFYIYGGGF-YNGSSEDH---PPN-YLLE-K-DVVL
VVPQYRVGALGWLST------YTEE--LPGNAPIADILMALDWVQMHISSFGGDPQKVTI
FGQS-AGAGVASSLLLSPKTG-DNMFKRAIVQSGSIFASWAI----NKDPKAQSRRICIQ
LGCS-------GCEQHDQ---LVKCIQ--KAKVIDILKATASES----------------
--FSP--IVGD-----------------LHGILP---QQP--------------------
-------------------SELV----KSYRRQIPILTGFTQHD-GSFVLASYYDALA--
-------------------AKVANVSSLSVRQFSQGINDLVNDT-S--GLTDNILNRLLF
KP---QALNSHDHSAAVSSYFDL------------T--TNIFMKSPVITLATKMYTQ---
------QRS-----------------------------TP-----VYVYSFE--YEGTYT
RFGYEFGNSHY--------PFNGGVHHSN-DNIYLFATHPLEG-----------------
---QDTQMSQKMVDVWTSFAIEG-------------------------------------
---------------------------------
>Agam_COEglt7H
------------------------------------------------------------
--------------------------------QFLGVHYAQTTSGKNRFRPP--IK-VAP
----WQ-----G--IKDATRHGM-P-CPQLKLLS---------LFTGKAFAG--------
------DPE----DCLTLSIY-----S---S-DLAAK-----------------------
-------------------RPV--MVFIHGGGF-YEGCAKNQ---TGE-YLME-R-DVVL
VTIQYRLGPLGFLQT------DTGS--IPGNMGLMDMKLALEWVQEHIGRFGGDPANVTL
FGQS-AGAAAISALLYSPQVP-DGLFHKVILQSAGSSAPWVW----DREPLQSMRDLAFE
AGEE-------FDAPEEE---IDTFYQ--NVDVWKLLQVFNEYKIKTTLESGLDRVGGNR
LVTGD-----------------------WERYLP---QTP--------------------
-------------------LECM--KQGKVRPNIPMMAGVTKHE-GTFLLTTVYDHFK--
--------RTGKL------DDPTFMKYGLMDAVSKFLGAGDDPT-G--AFVGYQMRSLFT
SK----ELESGSFGEMADGLIDL------------A--GTILIKAPLLREAQAN------
--------------------------------------ARVNPNATYLYTFD--FVGEHS
RFGYGNDTSHY--------PFGGGVHHSD-DKLYLFPYPPGKP-------DALNE-----
---RDTAMAKLMVDLWTSFAAEG-------------------------------------
---------------------------------
>Agam_COEglt1H
------------------------------------------------------------
--------------------------------KFFNVKYAEAPVGRNRFRPP--RS-VRP
----WT-----G--VMNATVPGR-A-CPQRRTLS-------------QDDPD--------
-------AE----DCLTLSIY-----S---N-NVTAN-----------------------
-------------------RPV--MVFIHGGAF-VVGSASLY---EPD-YLLE-K-DIVL
VSIQYRLGPLGFLST------GTAN--IPGNMAMLDMITALEWVSNNIRFFGGDRTSVTV
FGES-AGGAAVSALLYSPTVR-EDLFHRAIIQSGSIFSPWAT----CKSPKEGALDIARR
VNCD---------RPVET---MEDCLR--NVPALRLMEAHEEHRNTQFNITGYPDVSGAC
IVIGE-----------------------ASPFMP---KHP--------------------
--------------------KML--PRTAFR-NVELLAGTTAQE-GLM---FWEGVYR--
--------YGLSYRPETIQSSWDLLQLIDTI--NERFGASSNDG-S--HTW-HQLFSTFL
TT---EIDRANYTELL-PGLVDV------------SICGNLAIKAPVLQDVTRF------
------AHA-----------------------------NP---GKVYLYSFD--YSGVPS
------MYNFSSTDDEFKYPYHNNSFHAE-DLFYLFPLGQRLN-------P---------
---RDTEIAKAMVDLWTSFAVSG-------------------------------------
---------------------------------
>Agam_COEglt4H
------------------------------------------------------------
--------------------------------QFFNIKYAEAPVGEQRFRAP--LS-VLP
----WS-----G--VMNVTAPGR-G-CPQRRTIS-------------QDDPD--------
-------AE----DCLTLSVY-----S---N-DLTAN-----------------------
-------------------RPV--MLYVHGGAF-VVGSAERF---GPE-YLLE-K-DIVL
VVIQYRLGTLGFLST------GTEA--IPGNAAMYDVLESLEW-----------------
------------------------------------------------------------
------------------------------------------------------------
------------------------------------------------------------
------------------------------------------------------------
------------------------------------------------------------
------------------------------------------------------------
------------------------------------------------------------
------------------------------------------------------------
------------------------------------------------------------
---------------------------------
>Agam_COEglt3H
------------------------------------------------------------
------------------------------------------------------MH----
----FN------------------------------------------------------
-------------HYLQLTGN---------------------------------------
-------------------RPV--MLYVHGGAF-VVGSAERF---GPE-YLLE-K-DIVL
VVIQYRLGTLGFLST------GTKS--IPGNAAMYDVMESLEWVSRHIRSFGGNPLEVTI
FGES-AGGHAVSAMLHSPRVR-EGLFKRAIIQSGTLFMPWVI----CQDPTEGAYEIANI
IGCN--------MTTPAE---IDRCLK--NASVRDLVLAQDEHKKNEFSSPGYPKV----
--AGACITVGGAYG--------------NQSFMP---VHP--------------------
-------------------------RESTYFRDVEIIFGMNSQE-GLI---FFNEYFR--
--------YALDSQPIEFDSHWDFLEFLKTV----NIKFGSGAF-VDAVVGYELLSKATW
EE----MDRANFSEIV-PLFIDV------------A--GNLALKYGSVEEANRF------
------ARA-----------------------------LP---GQVYLYNFD--YVGPPS
PVTP--GFPY---------DFPNTVGHGD-ELKFLFPMSNVLN------E----------
---EHTQMAKIMVGLWTSFAITG-------------------------------------
---------------------------------
>Agam_COEglt5H
------------------------------------------------------------
------------------------------------------------------------
--------------PRESTYFRD-V----------------------EIIFG--------
----MNSQE----GLIFFNEY-----F---QYALDS------------------------
-------------------QPI---------EF------------DSHWDFLE-----FL
KTVNIKFGSGAFVDA------------VVG----YELLSKATWEEMDRANF---------
----------------------SEIVPLFIDVAGNLALKYGS------------------
---------------------VEEANR---------------------------------
--FAR--------------------------------ALP--------------------
------------------------------------------------------------
------------------------------------------------------------
------------------------------------------------------------
-------------------------------------------GQVYLYNFD--YVGPPS
PMTPGFPY-----------DFPNSVGHGD-ELKFLFPMSNVLN-----E-----------
---EHTQMAKIMVDLWTSFAITG-------------------------------------
---------------------------------
>Agam_COEglt2H
------------------------------------------------------------
--------------------------------QFFNIKYAEAPVGEQRFRAP--IS-VLP
----WT-----G--VMNVTAPGR-G-CPQSRTIS---------------QDD--------
-----PDAE----DCLTLSVY-----S---N-DLTAN-----------------------
-------------------RPV--MLYVHGGAF-VVGSAERF---GPE-YLLE-K-DIVL
VVIQYRLGTLGFLST------GTEA--IPGNAAMYDVLESLEWVSRHIRSFGGNPLEVTI
FGES-AGGHAVSAMLHSPRVR-EGLFKRAIIQSGTLFMPWVI----CQDPTEGAYEIARI
IGCP--------MTTPAD---IDSCLK--AASVRDLVQAQDQHKKNEFSSPGYPKV----
--AGACITVGGALG--------------AQSFMP---VHP--------------------
------------------------RESTYFR-DVEIIFGMNSQE-GLI---FFNEYFQ--
--------YALDSQPIQFNSHWDFLEFLKTV----NIKFGSGAF-VDAVVGYELLSKATW
EE-----MDRANFSEIVPLFIDV------------A--GNLALKYGSVEEANRF------
------ARA-----------------------------LP---GQVYLYNFD--YVGPPS
PMTP--GFPY---------DFPNSVGHGD-ELKFLFPMSNVLN------E----------
---VHTQMAKIMVDLWTSFAITG-------------------------------------
---------------------------------
>Agam_COEglt2l
------------------------------------------------------------
--------------------------------QFLNVRYAEPPVGKNRFKAP--IP-AQP
----WE-----G--IQDVSVRGQGAPCYGDLKKL-----------PKDQLKS--------
-----SNLE----DCISLCVY-----T---K-DTTAK-----------------------
-------------------RPV--AVYIHGGGF-YSGSAAQH---PPE-YLLE-K-DIVL
VVPQYRLGALGFMST------KTET--IPGNAAIMDVLLAFEWVQKHIEHFGGDPSQVTA
IGQS-AGAGILSSLLFSPALK-ESYFQKIILHSGAAFGSWQF----DHNGERNARDIARR
AGFD-------PKAPLEQ---VEEFLL--DVDTYTLLKAFMHHNWQGLHKGINN------
--TGGRMTIGG-----------------PSQLFP---KTP--------------------
-------------------YEVM--KAGGGRKNIPMLTGVVKDE-GTF-------ALV--
--------DVFTILSALKLHDKKDFLRYDVIEDIQRILGTVEVS-C--SVTPLAVKSMLD
ME----AAANGDILKMVPGLIDL------------C--GMHLIKSSVLRLAQYN------
------SRH-----------------------------TP---DRTFVYSFD--YRGEHT
RFGYDQDISHI--------PFDGGVHHTN-DLLYLFPYPPTAA--------QLNE-----
---PDTAMAKKMVDLWTSFIVEG-------------------------------------
---------------------------------
>Agam_COEglt1l
------------------------------------------------------------
--------------------------------QFLNVRYAEPATGERRFKPP--VP-VQP
----WD-----G--VMDVSEPKLGSPVYKRMKLL----------TEEQRAQN--------
-------LE----DCINLSVF-----T---K-DLRGR-----------------------
-------------------KPV--IVYVHGGGF-YDGAIFHY---PPN-YIME-K-DVVL
VVPQYRLGALGFLCS------NTKQ--IPGNAGVMDVVLAFEWVQKYISHFGGDPGQVTA
MAQS-SGAAMVSSMTYSPLVDTERLFQRLILQSGNCHGSWVW----DRSPERNCRDIAGF
AGFD-------RKAPLEQ---VERFLM--ELDIFSLMKAFTQHYRLRTPNGTDTIGGARM
V-FND-----------------------PNGLFP---ENP--------------------
-------------------YFIM--RKGGGRKNMPLLTGVTRHD-GTFA--FLEVFNI--
--------LLFKKLI----GDPHITIHRMVDEVNQVLGVDDPSC-T--VRT-LTMAQFFT
HE----QLASGDLRQLLAGFCDH------------T--ADVLIKGPVLKMAQNN------
------AMY-----------------------------LP---DQTYLYSFD--YAGEHT
RFGYGGDTSAI--------PFDGGVHHSN-DLMYLFPYPPNAA--------QLNE-----
---RDTAVAKRMVDLWTSFAISG-------------------------------------
---------------------------------
>Amel_GB19830
------------------------------------------------------------
--------------------------------AFRGIPYAVPPLENRRWQPA--ES-LRK
IEYCWK-----N--TYQAHNSSK-V-CLQRETS--------------GRIIG--------
-------TE----NCLYLDVF-----T---P-EVR-----------YDLP----------
-------------------LPV--VVMIGAETL-SGGSPGVM---QPSAKLAR-VRDMVF
VRPNFRLGIFGFLATEPLSRTSHPL--TSGNYGLSDIIAALQWVHLNIENFGGNKSSVTL
WGHR-AGATLVTTLVGIRRT--RDLFQRVWISSGSAIFPGRE----LEFSETLNELFLNS
TRCN-----------------DAACLR--SKSAEEIMDSVPETWHLGNIGLPEAREATIR
DRRHEWLVL-------------------DRAILQ---EPV--------------------
-------------------GQIW--ARDEF--SVKIVMGTTAHA-GAPLKYLISN-----
--------ITLNS------TQVEKIVKESLL-------GTTGLA-D------EALRRYNA
TL---------------KGLLSM------------I--SDIRVICPLLTVARMK------
--------------------------------------TN-----IPFYVAT--------
-------------------QPRGQFADPDSDAAAILGSYAARTP----------------
---AEKRHVSAMQQLFNHYVWHG-------------------------------------
---------------------------------
>Agam_COEnrt9o
------------------------------------------------------------
--------------------------------AFRGIPYAVPPVGPNRWKAA--QP-IES
IENCWN-----G--TLKAHNSTP-V-CWQIYAD--------------GKVDG--------
-------AE----DCLTLDVI-----T---P-HVR-----------YDNP----------
-------------------LPV--VVLVGAESF-TGDSPGKL---RPSTRYAR-ARDVIF
VRPNFRLNVFGFLALEQLTKSTHPP--TSGNYGLTDLIVALKWIQLNIPHFGGDPKSVTL
FGHR-AGGTIVTALASSNKT--SKLFARTWISSGAAIFPGNP----LAESEKENALYMSK
IRCE-----------------DSNCLM--EKEDEEILDAVPDVWRRTFP-----------
--DLP--AADENATARHEWLVL------DGNIMQ---QHP--------------------
-------------------ADVW---SADVSNSVRYVIGSTTHE-------AHNTKLH--
-------------------LKYTEWTPELVT--RHVNESVVGRL----GLTEEALRRYNA
TY---------------QGLVAM------------V--SDIRTICPLLTITQKL------
--------------------------------------QS-----SQFYVVS--QTGGE-
----------------------LGIADVDSDVQAILGRY-----------EPKTP-----
---EQRRYVSAIQQLFYHYVSHG-------------------------------------
---------------------------------
>Dmel_CG9704
------------------------------------------------------------
--------------------------------AFRGIPYAKPPVDRLRWKPA--EL-IDD
INMCWN-----D--TLQTHNSSV-V-CTQRLGN--------------GTTVG--------
-------DE----DCLYLDVV-----T---P-HVR-----------YNNP----------
-------------------LPV--VVLIGAESL---AGPSPGIL-RPSARYSR-SHDVIF
VRPNFRLGVFGFLALDALTKEAHPP--TSGNYALTDIIAVLNWIKLNIVHFGGDPQSVTL
LGHR-AGATLVTLLVNSQKV--KGLYTRAWASSGSAILPGKP----LSESGKQNEQLMAT
LECA-----------------DIQCLR--EASSERLWAATPDTWLHFPVDL---------
--PQP--QEANASGSRHEWLVL------DGDVVF---EHP--------------------
-------------------SDTW--KREQANDKPVLVMGATAHE-------AHTEKLR--
-------------------ELHANWTREEVR---AYLENSQIGA-L--GLT-DEVIEKYN
AS------------SY-ASLVSI------------I--SDIRSVCPLLTNARQQ------
--------------------------------------PS-----VPFYVVT--QGEG--
-------------------PDQLATVDAD-VQAILGRYEPHTV-----------------
---EQRRFVSAMQQLFYYYVSHG-------------------------------------
---------------------------------
>Dmel_CG10339
------------------------------------------------------------
--------------------------------AYLGIRYAHA----RRFQPP--DIELTP
----WK-----G--IFNATVFQP-D-CWQNAMPS--------VGKETEQILKIIQSDSSA
QDAERKYEE----NCLYLNVF-----V---PDGLP-----------EING----------
-------------------YAV--VVWIHSGDF-STGSPADV---EPF-QLVF-KQKVIV
VTFSYRLNIFGFFTT------DDGE--AQGNYGLMDQSAALYWVKKNINFFGGDSNRITL
MGHD-AGAVSVALHMTSGEWS-KGGFHKAIIMSGNPLSTVKM----PYEYEGSLDQVSST
FACP--------RRPTSM---FIQCLK--RIDAKRLSENLPQVS----------------
--WGP--VVDFGLSNT------------SYPFIE---NQP--------------------
-------------------EILF--KKGSYH-RVPVIIGVTDMEEVLT---LFKDNLD--
--------TDISP------SDLEGFYTDIAVTDMHKLVRNYEWC-SNYELISDAINFMYA
ND------SDTDAKKANKHIISA------------H--TEKFYITPMQTFADLI------
------SND-----------------------------SQ-----VYSYLFR--MRPRSV
LQDL---------------PSWISVPKYF-DQIFVWGNPYMTN------SVDWKS-----
---TDKKIADIIMTLWANFAKTS-------------------------------------
---------------------------------
>Agam_COE10o
------------------------------------------------------------
--------------------------------AYLGIPYAQAPVNEKRFTPPVVDN-LPS
----WE-----G--VKNATSPAP-H-CWHMPSDTHRRHNQLFMELIRSGDDG----GGGD
GGGDRQYDE----DCLFLNIY-----I---P-DSTM----------PTDG----------
-------------------YSV--LVTFPTGDF----DGDTPFTLNPF-QMVF-KQKIIV
VTVAYRLGIFGFFTS------MDGE--APGNFGLMDQSAALLWIKRNIRLFNGNEGSVTI
MGHG-TGAVCVGLHLTSGDWT-DDMFHKAILMSGSLLLDSSV--RTAKQYASSLDELATA
FGCF--------RRPTTK---LMDCLR--RVDAQILAENSPPID----------------
--WGP--VIDQGLSNT------------TTPFIP---DHP--------------------
-------------------NMLV--HQGKLR-RVPLLIGHTDME--EVLELTMGDMLE--
--------HGLGA------EMFDTLLGDVVMSDLAEMEFNETLCGGNMDIVMEAVQYQYK
PY-----PPTTEPLALRRKYIEF------------A--TERKYVAPTIELAMHM------
------SQQ-----------------------------AD-----TFVYRFDIKPRTAAA
LKDV---------------PEWVGVPHNF-ELIFLWGLPYWLA---LADQMQWDS-----
---ADKRVADIVMTLWANFAKFT-------------------------------------
---------------------------------
>Sgra_AAK09373.1
-------------------------------TEKRNLNHRRRSEFSGNQDTDFASSGETY
SAYTSDDPLIIHTNKGKIRGITQTATTGKLVDAWLGIPYAKKPIGDLRFRHP--RP-IDR
----WDTTTPET--ILNCTTPPN-T-CVQIFDTL------------FGDFPG-----ATM
WNPNSPVSE----DCLYINVV-----V---P---------------KPRP----------
-------------------QNAAVMVWIFGGGF-YSGSATLDIY-DPK-ILVS-EENVIL
VSMQYRVASLGFLYF------DTED--VPGNAGLFDQLMALQWVHENIKLFGGNPNNVTL
FGES-AGAVSVSLHLLSPLS--RNLFNQAIMESGSSTAPWAI--LSREESFNRGLKLAKA
MGCP---------DDRNTIHKTVECLR--KANSSVMVEKEWDHVAICFFP----------
--FVP--VV-------------------DGAFLD---DHP--------------------
-------------------QKSL--STNNFK-KTNILMGSNSEE-GYY---SIFYYLT--
--------ELFKK-------EENVMVSRENF--IKAIGQLNPNA-D--AAVKSAIEFEYT
DW-----FSPNDPEKNRNALDKM------------V--GDYQFTCNVNEFAHKY-----A
------LTG-----------------------------NN-----VYMYYFK--HRSLN-
-NPW---------------PKWTGVMHGD-EISYVFGDPLN-------------------
---PNKR-----------------------------------------------------
---------------------------------
>Agos_AAM94376.1
-------------------------------TEKRNLNHRRRSEFSGNQDTNFESSGATY
SAYTSDDPLIIHTNKGKIRGITQEATTGKLVDAWLGIPYAKKPIGDLRFRHP--RP-IDR
----WDTTSPET--ILNCTTPPN-T-CVQIFDTL------------FGDFPG-----ATM
WNPNSPVSE----DCLYINVV-----V---P---------------RPRP----------
-------------------QNAAVMVWIFGGGF-YSGSATLDIY-DPK-ILVS-EENVIL
VSMQYRVASLGFLYF------DTED--VPGNAGLFDQLMALQWVHENIKLFGGNPNNVTL
FGES-AGAVSVSLHLLSPLS--RNLFNQAIMESGSSTVPWAI--LSREESFSRGLKLAKA
MGCP---------DDRNEIHKTVECLR--KVNSSAMVEKEWDHVAMCFFP----------
--FVP--VV-------------------DGAFLD---DHP--------------------
-------------------QKSL--STNNFK-KTNILMGSNSEE-GYY---FIFYYLT--
--------ELFKK-------EENVVVSRENF--IKAIGQLNPNA-D--AAVKSAIEFEYT
DW-----FNPNDPEKNRNALDKM------------V--GDYQFTCNVNEFAHKY-----A
------LTG-----------------------------NN-----VYMYYFK--HRSLN-
-NPW---------------PKWTGVMHGD-EISYVFGDPLN-------------------
---PNKR-----------------------------------------------------
---------------------------------
>Agos_CAG34299.1
-------------------------------TEKRNLNHRRRSEFSGNQDTNFESSGATY
SAYTSDDPLIIHTNKGKIRGITQEATTGKLVDAWLGIPYAKKPIGDLRFRHP--RP-IDR
----WDTTSPET--ILNCTTPPN-T-CVQIFDTL------------FGDFPG-----ATM
WNPNSPVSE----DCLYINVV-----V---P---------------RPRP----------
-------------------QNAAVMVWIFGGGF-YSGSATLDIY-DPK-ILVS-EENVIL
VSMQYRVASLGFLYF------DTED--VPGNAGLFDQLMALQWVHENIKLFGGNPNNVTL
FGES-SGAVSVSLHLLSPLS--RNLFNQAIMESGSSTAPWAI--LSREESFSRGLKLAKA
MGCP---------DDRNEIHKTVECLR--KVNSSAMVEKEWDHVAICFFP----------
--FVP--VV-------------------DGAFLD---DHP--------------------
-------------------QKSL--STNNFK-KTNILMGSNSEE-GYY---FIFYYLT--
--------ELFKK-------EENVVVSRENF--IKAIGQLNPNA-D--AAVKSAIEFEYT
DW-----FNPNDPEKNRNALDKM------------V--GDYQFTCNVNEFAHKY-----A
------LTG-----------------------------NN-----VYMYYFK--HRSLN-
-NPW---------------PKWTGVMHGD-EISYVFGDPLN-------------------
---PNKR-----------------------------------------------------
---------------------------------
>Amel_GB18414
------------------------------------------------------------
--------------------------------AWFGIPYAQKPLESLRFRHP--RP-AER
----WS-----G--ILNATTLPN-S-CVQILDTV------------FGEFAG-----ATM
WNPNTPLSE----DCLYVNVV-----V---P---------------RPRP----------
-------------------TNAAVMVWIFGGGF-YSGSATLDVY-DHK-TLVS-EEKVIL
VSMQYRVASLGFLYF------GTPD--VPGNAGLFDQVMALEWVRDNIAAFGGNPDNVTL
FGES-AGAVSVSMHLLSPLS--RHLFNQAIMQSGSPTAPWAI--ISREESIVRGIRLAEA
VGCP------HDRDNLQE---VIDCLR--VKDPVELVKNEWGTLGICEFP----------
--FVP--VI-------------------DGAFLD---ETP--------------------
-------------------QRSL--ATSSFK-KANIMMGSNTEE-GFY---FIIYYLT--
--------ELFHI------DGSEVKVSREQF--ISAVSELNPYV-N--QFGRRAIIYEYT
DW-----LRPDDPHANRDALDKI------------V--GDYQFTCNVNEFAGRY------
-----TDTG-----------------------------NT-----VYMYYYK--HRSMN-
-NPW---------------PRWTGVMHAD-EISYVFGEPLDPT-------KGYTP-----
---EEVNLSKKMMRYWANFAKTG-------------------------------------
---------------------------------
>Agam_COEace3o
------------------------------------------------------------
--------------------------------VWLGIPYAQPPVGPLRFRHP--RP-AEK
----WT-----G--VLNTTTPPN-S-CVQIVDTV------------FGDFPG-----ATM
WNPNTPLSE----DCLYINVV-----A---P---------------RPRP----------
-------------------KNAAVMLWIFGGGF-YSGTATLDVY-DHR-ALAS-EENVIV
VSLQYRVASLGFLFL------GTPE--APGNAGLFDQNLALRWVRDNIHRFGGDPSRVTL
FGES-AGAVSVSLHLLSALS--RDLFQRAILQSGSPTAPWAL--VSREEATLRALRLAEA
VGCP---------HEPSKLSDAVECLR--GKDPHVLVNNEWGTLGICEFP----------
--FVP--VV-------------------DGAFLD---ETP--------------------
-------------------QRSL--ASGRFK-KTEILTGSNTEE-GYY---FIIYYLT--
--------ELLRK------EEGVTVTREEFL---QAVRELNPYV-N--GAARQAIVFEYT
DW-----TEPDNPNSNRDALDKM------------V--GDYHFTCNVNEFAQRY-----A
------EEG-----------------------------NN-----VYMYLYT--HRSKG-
-NPW---------------PRWTGVMHGD-EINYVFGEPLNPT-------LGYTE-----
---DEKDFSRKIMRYWSNFAKTG-------------------------------------
---------------------------------
>Cpip_CAD56155.1
SSSSLAEEATLNKDSDAFFTPYIGHGDSVRIVDAELGTLEREHIHSTTTRRRGLTRRESS
SDATDSDPLVITTDKGKIRGTTLEAPSGKKVDAWMGIPYAQPPLGPLRFRHP--RP-AER
----WT-----G--VLNATKPPN-S-CVQIVDTV------------FGDFPG-----ATM
WNPNTPLSE----DCLYINVV-----V---P---------------RPRP----------
-------------------KNAAVMLWIFGGSF-YSGTATLDVY-DHR-TLAS-EENVIV
VSLQYRVASLGFLFL------GTPE--APGNAGLFDQNLALRWVRDNIHRFGGDPSRVTL
FGES-AGAVSVSLHLLSALS--RDLFQRAILQSGSPTAPWAL--VSREEATLRALRLAEA
VNCP------HDATKLSD---AVECLR--TKDPNELVDNEWGTLGICEFP----------
--FVP--VV-------------------DGAFLD---ETP--------------------
-------------------QRSL--ASGRFK-KTDILTGSNTEE-GYY---FIIYYLT--
--------ELLRK------EEGVTVTREEFL---QAVRELNPYV-N--GAARQAIVFEYT
DW-----IEPDNPNSNRDALDKM------------V--GDYHFTCNVNEFAQRY-----A
------EEG-----------------------------NN-----VFMYLYT--HRSK--
------------------------------------GNP---------------------
------------------------------------------------------------
---------------------------------
>Mper_JC7990
------------------------------------------------------------
-------ESPVVVTSSGMVQGYTKIIANREVRVYTGIPFAKPPVGPLRFRRP--VA-VDP
----WT-----G--VLNATRLPN-T-CYQERYEY------------FPGFVG----EEM-
WNPNTKLSE----DCLYLNIW-----I---P-KKQRTRHHSNNA--HHAK----------
-------------------IPV--LVWIYGGGY-MSGTSTLDIY-DGD-LLAA-TFDVMI
ASMQYRLGAFGSLYLTPELPEDSDD--APGNMGLWDQALAIKWIKENAAAFGADPETITL
FGES-AGGGSVSVHLISPET--RGMVRRGIIQSGTVNAPWSY--MTGERAVDIAKKLLDD
CNCN----STTLDSNPIA---TMSCMR--AVDASTISKKQWNSYSGILGFP---------
--SAP--TV-------------------DGVLLP---EHP--------------------
-------------------LDML--AKANFS-DIDILIGSNLNE-GTY---FLLYDFV--
--------DFFDR-------TSATALPKEKF--VQIVNVIFKDR-T--QLERDAIIYQYS
GW--EKKDVDDKYSNQ-KQLSDV------------V--ADYFFVCPTNLFANIV-----S
------SRG-----------------------------AR-----VYYYFFT--HRTDS-
-HLW---------------GDWMGVLHGD-EMQYVFGHPLNMS-------MPYNA-----
---RERDLSIRIMEAFTRFS----------------------------------------
---------------------------------
>Amel_GB14873
------------------------------------------------------------
--------------------------------VFYGIPFAKPPIGPLRFRKP--LP-IEP
----WH-----G--VLNATVLPN-S-CYQERYEY------------FPGFPG----EEM-
WNPNTNISE----DCLYLNIW-----V---P-QKYRLRHKGDGSPGGNGG----------
-------------PRNGL-LPL--LVWIYGGGF-MSGTATLDVY-NAD-IMAA-TSNVII
ASMQYRVGAFGFLYLNKHFT-NSEE--APGNMGLWDQALALRWLRDNAEAFGGDPELITI
FGES-AGGSSVSLHLISPVT--RGLVRRGILQSGTLNAPWSY--MSGEKANEVATILVDD
CGCN----STMLNENPAR---VMACMR--SVDAKTISVQQWNSYWGILGFP---------
--SAP--TI-------------------DGIFLP---KHP--------------------
-------------------LDLL--READFK-DTEILIGNNENE-GTY---FILYDFN--
--------DIFEK-------DQASFLERERF--LGIINNIFKNM-S--QIEREAITFQYT
DW--EEVYNGYIYQKM---VADV------------V--GDYFFICPSIHFAQLF-----A
------DRG-----------------------------MK-----VYYYFFT--QRTST-
-NLW---------------GEWMGVLHGD-EVEYVFGHPLNKS-------LKYSD-----
---KERDLSLRMILYFSEFAYLG-------------------------------------
---------------------------------
>Ldec_Q27677.1
------------------------------------------------------------
--------------------------------VFTGIPFAKPPIEQLRFKKP--VP-IDP
----WH-----G--ILDATKQPN-S-CFQERYEY------------FPGFEG-----EEM
WNPNTNISE----DCLYLNIW-----V---P-QRLRIRHHADKPTIDRPK----------
-------------------VPV--LIWIYGGGY-MSGTATLDVY-DAD-IIAA-TSDVIV
ASMQYRLGSFGFLYLNRYFPRGSDE--TPGNMGLWDQILAIRWIKDNAAAFGGDPDLITL
FGES-AGGGSISIHLISPVT--KGLVRRGIMQSGTMNAPWSY--MSGERAEQIGKILIQD
CGCN----VSLLENSPRK---VMDCMR--AVDAKTISLQQWNSYSGILGFP---------
--STP--TI-------------------EGVLLP---KHP--------------------
-------------------MDML--AEGDYE-DMEILLGSNHDE-GTY---FLLYDFI--
--------DFFEK-------DGPSFLQREKY--HDIIDTIFKNM-S--RLERDAIVFQYT
NW----EHVHDGYLNQ-KMIGDV------------V--GDYFFVCPTNNFAEVA-----A
------DRG-----------------------------MK-----VFYYYFT--HRTST-
-SLW---------------GEWMGVIHGD-EVEYVFGHPLNMS-------LQFNS-----
---RERELSLKIMQAFARFATTGKPVTDDVNWPLYTKDQPQYFIF---------------
---------------------------------
>Ncin_BAI63797.1
--------------------------------------------------EATGPASTPS
GGTPKHGDPLIVETTSGLVRGLSKTVLGREVHVFTGIPFAKPPVGPLRFRRP--VP-VDP
----WH-----G--VYDATTLSN-S-CYQERYEY------------FPGFEG-----EEM
WNPNTNISE----DCLYLNIW-----V---P-QRLRIRHKSSSEENTYRQ----------
-----------------K-VPV--LIWIYGGGY-MSGTATLDIY-DAD-MVAA-TSDVIV
ASMQYRVGAFGFLYLSPELPPGSEE--APGNLGLWDQALAIQWIKANIANFGGDPELCTL
FGES-AGGGSVSLHLVSPVT--RGLVRRGIMQSGTLNAPWSY--MTGERAVEIAKTLIDD
CGCN----ASMLIESPSR---VMSCMR--AVDAKTISVQQWNSYFGILGFP---------
--SAP--TI-------------------DGVFLP---KHP--------------------
-------------------LDLL--KEGDFQ-DTEILIGSNQDE-GTY---FILYDFI--
--------DYFEK-------DGPSFLQRDKF--LDIINTIFKNF-T--RLERDAIIFQYT
DW--E--HANDGYLNQ-KMIGDV------------V--GDYFFICPTNLFAQAF-----A
------DHG-----------------------------LK-----VFYYFFT--QRTST-
-SLW---------------GEWMGVMHGD-EIEYVFGHPLNMS-----------------
---LQYN-----------------------------------------------------
---------------------------------
>Agam_COEace1o
------------------------------------------------------------
--------------------------------VFNGVPFAKPPVDSLRFKKP--VP-AEP
----WH-----G--VLDATRLPP-S-CIQERYEY------------FPGFAG----EEM-
WNPNTNVSE----DCLYLNIW-----V---P-TKTRLRHGRGLNFGSNDY----------
--FQDDDDFQRQHQSKGG-LAM--LVWIYGGGF-MSGTSTLDIY-NAE-ILAA-VGNVIV
ASMQYRVGAFGFLYLAPYINGYEED--APGNMGMWDQALAIRWLKENAKAFGGDPDLITL
FGES-AGGSSVSLHLLSPVT--RGLSKRGILQSGTLNAPWSH--MTAEKALQIAEGLIDD
CNCN----LTMLKESPST---VMQCMR--NVDAKTISVQQWNSYSGILGFP---------
--SAP--TI-------------------DGVFMT---ADP--------------------
-------------------MTML--REANLE-GIDILVGSNRDE-GTY---FLLYDFI--
--------DYFEK-------DAATSLPRDKF--LEIMNTIFNKA-S--EPEREAIIFQYT
GW--E--SGNDGYQNQ-HQVGRA------------V--GDHFFICPTNEFALGL-----T
------ERG-----------------------------AS-----VHYYYFT--HRTST-
-SLW---------------GEWMGVLHGD-EVEYIFGQPMNAS-------LQYRQ-----
---RERDLSRRMVLSVSEFARTG-------------------------------------
---------------------------------
>Lcup_AAC02779.1
--------------------------------SSLSLSSTSSNDLYRGFLTTLVILLRMS
SVAYGITDRLIVQTTSGPVRGRAVTVQGREVHVFTGIPYAKPPVDDLRFRKP--VP-AEP
----WH-----G--VLDATRLPA-T-CVQERYEY------------FPGFSG----EEI-
WNPNTNVSE----DCLYMNIW-----A---P-AKARLRHGRGANGGEHSS---------K
TDPDHLIHSATPQNTTNG-LPI--LIWIYGGGF-MTGSATLDIY-NAD-IMSA-VGNVIV
ASFQYRVGAFGFLHLSPVMPGFEEE--APGNVGLWDQALALRWLKENARAFGGNPEWMTL
FGES-AGSSSVNAQLVSPVT--RGLVKRGMMQSGTMNAPWSH--MTSEKAVEIGKALIND
CNCN----ASLLPANPQS---VMACMR--AVDAKTISVQQWNSYSGILSFP---------
--SAP--TI-------------------DGAFLP---ADP--------------------
-------------------MTLM--KTADMS-GYDIMIGNVKDE-GTY---FLLYDFI--
--------DYFDK-------DEATSLPRDKY--LEIMNNIFNKA-T--QAEREAIIFQYT
SW--E---GNPGYQNQ-QQIGRA------------V--GDHFFTCPTNEYAQAL-----A
------ERG-----------------------------AQ-----VHYYYFT--------
------------------------------------------------------------
------------------------------------------------------------
---------------------------------
>Mdom_CAC39209.1
-------------------------------------------------FATLVILLRMS
ALTSAMTDHLTVQTTSGPVRGRSVTVQGRDVHVFTGIPYAKPPVDDLRFRKP--VP-AEP
----WH-----G--VLDATRLPA-T-CVQERYEY------------FPGFSG-----EEI
WNPNTNVSE----DCLFMNIW-----A---P-AKARLRHGRGTNGGEHSSKTDQDHLIHS
ATPQNTTNG----------LPI--LIWIYGGGF-MTGSATLDIY-NAE-IMSA-VGNVIV
ASFQYRVGAFGFLHLSPVMPGFEEE--APGNVGLWDQALALRWLKENARAFGGNPEWMTL
FGES-AGSSSVNAQLMSPVT--RGLVKRGMMQSGTMNAPWSH--MTSEKAVEIGKALVND
CNCN----ASLLPENPQA---VMACMR--QVDAKTISVQQWNSYSGILSFP---------
--SAP--TI-------------------DGAFLP---ADP--------------------
-------------------MTLL--KTADLS-GYDILIGNVKDE-GTY---FLLYDFI--
--------DYFDK-------DDATSLPRDKY--LEIMNNIFQKA-S--QAEREAIIFQYT
SW-----EGNPGYQNQ-QQIGRA------------V--GDHFFTCPTNEYAQAL-----A
------ERG-----------------------------AS-----VHYYYFT--HRTST-
-SLW---------------GEWMGVLHG--------------------------------
------------------------------------------------------------
---------------------------------
>Dmel_CG17907
------------------------------------------------------------
--------------------------------VYTGIPYAKPPVEDLRFRKP--VP-AEP
----WH-----G--VLDATRLSA-T-CVQERYEY------------FPGFSG----EEI-
WNPNTNVSE----DCLYINVW-----A---P-AKARLRHGRGANGGEHPN-------GKQ
ADTDHLIHNGNPQNTTNG-LPI--LIWIYGGGF-MTGSATLDIY-NAD-IMAA-VGNVIV
ASFQYRVGAFGFLHLAPEMPSEFAEE-APGNVGLWDQALAIRWLKDNAHAFGGNPEWMTL
FGES-AGSSSVNAQLMSPVT--RGLVKRGMMQSGTMNAPWSH--MTSEKAVEIGKALIND
CNCN----ASMLKTNPAH---VMSCMR--SVDAKTISVQQWNSYSGILSFP---------
--SAP--TI-------------------DGAFLP---ADP--------------------
-------------------MTLM--KTADLK-DYDILMGNVRDE-GTY---FLLYDFI--
--------DYFDK-------DDATALPRDKY--LEIMNNIFGKA-T--QAEREAIIFQYT
SW--E---GNPGYQNQ-QQIGRA------------V--GDHFFTCPTNEYAQAL-----A
------ERG-----------------------------AS-----VHYYYFT--HRTST-
-SLW---------------GEWMGVLHGD-EIEYFFGQPLNNS-------LQYRP-----
---VERELGKRMLSAVIEFAKTG-------------------------------------
---------------------------------
>Bole_gi21636310
------------------------------------------------------------
--------------SSGPVRGRSVTVQGREVHVYTGIPYAKPPLDDLRFRKP--VP-AEP
----WH-----G--VLDATRLPA-T-CVQERYEY------------FPGFSG-----EEI
WNPNTNVSE----DCLYINVW-----A---P-AKARLRHGRGANGGEHSN---------K
ADTDHLIHNGNPQNITNG-LPV--LIWIYGGGF-MTGTATLDIY-NAD-IMSA-VGNVIV
ASFQYRVGAFGFLHLSPAMPGYEEE--APGNVGLWDQALAIRWLKTNAHAFGGNPEWMTL
FGES-AGSSSVNAQLVSPVT--AGLVKRGMMQSGTMNAPWSH--MTSEKAVEIGKALIND
CNCN----ASLLSENPQA---VMACMR--AVDAKTISVQQWNSYSGILSFP---------
--SAP--TI-------------------DGAFLP---DHP--------------------
-------------------MKMM--ETADLR-GYDILMGNVRDE-GTY---FLLYDFI--
--------DYFDK-------DEATSLPRDKY--LEIMNNIFGKV-K--PAERDAIIFRHT
SW-----VGNPGLENQ-QQIGRA------------V--GDHFFTCPTNEYAQAL-----A
------ERG-----------------------------AS-----VHYYYFT--HRTST-
-SLW---------------GEWMGVLHGD-EIEYFFGQPSNTS-----------------
---LQYRQVERELG----------------------------------------------
---------------------------------
>Bdor_gi57283065
------------------------------------------------------------
--------------SSGPVRGRSVTVQGREVHVYTGIPYAKPPLDDLRFRKP--VP-AEP
----WH-----G--VLDATRLPA-T-CVQERYEY------------FPGFSG-----EEI
WNPNTNVSE----DCLYINVW-----A---P-AKARLRHGRGANGGEHSN---------K
ADTDHLIHNGNPQNTTNG-LPV--LIWIYGGGF-MTGTATLDIY-NAD-IMSA-VGNVIV
ASFQYRVGAFGFLHLSPAMPGYEEE--APGNVGLWDQALAIRWLKTNAHAFGGNPEWMTL
FGES-AGSSSVNAQLVSPVT--AGLVKRGMMQSGTMNAPWSH--MTSEKAVEIGKALIND
CNCN----ASLLSENPQA---VMACMR--AVDAKTISVQQWNSYSGILSFP---------
--SAP--TI-------------------DGAFLP---DHP--------------------
-------------------MKMM--ETADLR-GYDILMGNVRDE-GTY---FLLYDFI--
--------DYFDK-------DEATSLPRDKY--LEIMNNIFGKV-T--QAEREAIIFRHT
SW-----VGNPGLENQ-QQIGRA------------V--GDHFFTCPTNEYAQAL-----A
------ERG-----------------------------AS-----VHYYYFT--HRTST-
-SLW---------------GEWMGVLHGD-EIEYFFGQPLNTS-----------------
---LQYRQVERELG----------------------------------------------
---------------------------------
>Amel_GB11403
------------------------------------------------------------
--------------------------------AFRGIPYALPPLEKLRFEPP--KP-AAA
----WN-----D--VRSAKEDAN-I-CVQRNIYI-----------YQEEIVG--------
-------DE----DCLYLNVY-----T---P-KLPTENDK------LKGR----------
-------------------YPV--MIWFHGCGW-ICGAGHSEFY-NPK-FLLD-H-DLVL
VTVNYRLGPLGFLST------EDTV--CPGNNGLKDQSLSIRWVHENIAAFGGDPNSVTI
FGES-AGGASVHYHMISNLT--KGLIHRAISQSGNGHCLWTL--TRPGLAKKKAAKVAEL
LGCP--------SNDSKQ---LVDCLR--KKKAIDIIATDRAFQIFGYCPMIP-------
--FRP--VIEPVH---------------PGAFLT---EDP--------------------
-------------------AISS--KNGRML-DIPWMTGITSQEGSLVAPALYGRNNG--
--------ALIKKLN----KDFSNIAPITLL----YEDTCSKDK-Q--KRMTSEIRKFYF
GD------GPIDTSTR-FKVIDM------------Y--SDAWFNHAAYTSVRNY----LA
------KQS-----------------------------SP-----VYYYYLA--YKGS--
-ASF--SIIFGDP------NNDYGVSHAD-ELQYLFPVGEQLF-----KNISLSK-----
---QDHKMVDIITNLWYNFAKFG-------------------------------------
---------------------------------
>Agam_COEbe2o
------------------------------------------------------------
--------------------------------AFLGIPYAKPPIEDLRFRAP--VP-YGP
----WS-----G--DLMATTDSP-L-CTQRDPYR-----------RDESISG--------
-------VE----DCLHLNVY-----V---P-ERPRSLSVDANMTHPVL-----------
-------------------FPV--MVFFHGGGW-QCGSGTRSFY-GPD-FLLE-H-DVIY
IGANFRLGPLGFLST------EQVD--CPGNNGLKDQSLVLRWINENIASFGGDPKSVTI
FGES-AGGASGTYHMMSPLS--KGLFHRVISQSGVNLDAWAQ-PAHPGVARSRSIQLGKM
LKCT--------KTNDGSYIEMLDCLR--RVPAEEITRKFYDFYLWDTDPMIP-------
--FPP--VIEPDI---------------PGAFIT---KHP--------------------
-------------------RD----EYEPHAIELPWMTGLTFDE-GALKSASLINIPELR
--------KSLND-------HWDRALPISLY-----YDHHEPEM-Q--RQITQKINSFYF
KN------QKLVTATE-RNLTNL------------Y--SDAWFLAGMDEYLRIR-LLGHN
KRNSTLKVG------------------------------E-----TYVYLFA--QKASAS
FTEIFKGGA----------ENYYGVCHAE-ELQYIFPIAKEIP--NFQTAIPTE------
---DELEIRRVILKLWINFARTG-------------------------------------
---------------------------------
>Dmel_CG6414
------------------------------------------------------------
--------------------------------AFMGVPYAEPPLDDLRFRPP--VP-KAP
----WE-----G--ERLAIKDAP-I-CLQRDPFR-----------RDMILEG--------
-------SE----DCLYLNVY-----T---P-ERPR----------TNGS----------
-------------------LPV--MVWFHGGGW-QCGSGISSFY-GPD-FLLD-H-DIVL
VSANFRLGPLGFLST------ETLD--CPGNNGLKDQLEVLHWVRANIASFGGDPNSVTV
FGES-AGGASVTYHMLSEKS--RGLLHRGIAQSGTYFNPWAQ-PAHKGVAAGRATKLAQI
VGCG-------NAGEWPE---KLECLR--KKPAEDIVASLYDMFVWDFDPMIP-------
--FPP--VVEPEH---------------DGAFLT---VAP--------------------
-------------------RQAA--KPHGL--QLPLMVGATAEE-GLLKT-AALLNLP--
--------QLLAEFK----SQFEQVLPVVLN-----YDHHDDSV-R--QTITQRIESFYF
KS------GHDYDKANHQNLTDL------------I--SDGWFVAGIDEYLRLR-MSQED
-------------------------------------VAP-----TYVYLFD--HKGAAS
FTEIFKGGR----------NEFYGACHAE-ELQYLFPIGRELF-------VSAVPTQ---
---KDLELRELMLHLWVSFAKTG-------------------------------------
---------------------------------
>Amel_GB18901
------------------------------------------------------------
--------------------------------QYLGIPYAQPPLGKLRFTIPVTEP-LPS
----WS-----G--IRNATQFAS-S-CQQMTNRL-------------KLHEKIYKRLLPP
DQVDPGVSE----DCLYLNIY-----T---P-DGNR----------PDDG----------
-------------------WPV--MVWFHGGDF---NTGTPAIW-DAS-FFVN-KHKIMV
VTVAYRLNILGFFTT------TDAE--APGNYGMFDQIAALDWIQKKIKNFGGSPSNVII
YGHS-SGAISVGLHLVSPLS--RGKFSKAIAMSGDAVSSVGS----PQTELPVVDIIAEK
FGCY--------RQPTSA---LMECLR--RVDVNILVRESSEIET---------------
--WGP--IVDHTTNNS------------TEPFLS---MHP--------------------
-------------------RDAL--DSGTLN-SVPLLVGYTNNEQALAYIESLSNENADG
K-------LSFNKFEMLITDEFVSLVQSPED------NSTCDLR-P--EMVAEAVLFFYK
PH-----PPSKDQGVLRDRYLDL------------Q--TEKNFAAGLTLLADKV------
------SKE-----------------------------KL-----AFVYRFD--YRPKTQ
SIIKDV-------------PEWAGVPHMF-ELPFVWGLPLLVN-------SPVQWHF---
---ADKKMADVMMTMLASFARVG-------------------------------------
---------------------------------
>contig0173
------------------------------------------------------------
------------------------------------------------------------
------------------------------------------------------------
------------------NVY-----K---P-KLPAVAD-------VESG----------
-------------------IPV--VVLIHGGAF-MFGSVRAN---GHE-NFMR-NGRVIV
VKMGYRLGPLGFLST------ADTV--ISGNFGMKDQRLALQWIKTNIARFGGDPTRITV
LGFS-SGGVAVHLHILAQRNF-TEYAKVAVSFSGVAFNPWAI----TLKTRERAFELAKH
LNCP-------DVSSAQL---IKDCLQ--RKPAAAIVRGVRNFLVFGYNPFTT-------
--FGP--SIEDAAV--------------EDAFLT---RSP--------------------
-------------------QQIV--ESGDFA-QLPWLVSYAAQD-GAFNAAELLQRMPRR
EELI----EVFND-------RWYDLAPYNLF--YKDTMHTVEQM-D--DYS-VALKRRYL
GE------KEFSIDTY-PNVQRM------------Y--TDVLFRNGVEQAIRLQ----RQ
------HAS-----------------------------CP-----IYAYVYD--NPAEEG
IGEALSHRK----------DVKMGTVHGD-DFFLIFNRVGRTK-------IRA-------
---DEQIISQKFVRMLENFAAKS-------------------------------------
---------------------------------
>Dmel_CG6917
------------------------------------------------------------
--------------------------------SYESIPYAEPPTGDLRFEAP--EPYKQK
----WS-----D--IFDATKTPV-A-CLQWDQFT----------PGANKLVG--------
-------EE----DCLTVSVY-----K---PKNSKRNS----------------------
-------------------FPV--VAHIHGGAF-MFGAAWQN---GHE-NVMR-EGKFIL
VKISYRLGPLGFVST------GDRD--LPGNYGLKDQRLALKWIKQNIASFGGEPQNVLL
VGHS-AGGASVHLQMLREDF--GQLARAAFSFSGNALDPWVI----QKGARGRAFELGRN
VGCE-------SAEDSTS---LKKCLK--SKPASELVTAVRKFLIFSYVPFAP-------
--FSP--VLEPSDA--------------PDAIIT---QDP--------------------
-------------------RDVI--KSGKFG-QVPWAVSYVTED-GGYNAALLLKERKSG
--------IVIDDLN----ERWLELAPYLLFYRDTKTKKDMDDY-S------RKIKQEYI
GN------QRFDIESY-SELQRL------------F--TDILFKNSTQESLDLH-RKYGK
--------------------------------------SP-----AYAYVYD--NPAEKG
IAQVLANRT----------DYDFGTVHGD-DYFLIFENFVRDV--------EMRP-----
---DEQIISRNFINMLADFASSD-------------------------------------
---------------------------------
>Dmel_CG17148
------------------------------------------------------------
--------------------------------SYESIPNAEHPTGALRFEAP--QPYSHH
----WT-----D--VFNATQSPV-E-CMQWNQFI----------NENNKLMG--------
-------DE----DCLTVSIY-----K---P-KKP-----------NRSS----------
-------------------FPV--VVLLHGGAF-MFGSGSIY---GHD-SIMR-EGTLLV
VKISFGLGPLGFAST------GDRH--LPGNYGLKDQRLALQWIKKNIAHFGGMPDNIVL
IGHS-AGGASAHLQLLHEDF--KHLAKGAISVSGNALDPWVI----QQGGRRRAFELGRI
VGCG-------HTNVSAE---LKDCLK--SKPASDIVSAVRSFLVFSYVPFSA-------
--FGP--VVEPSDA--------------PDAFLT---EDP--------------------
-------------------RAVI--KSGKFA-QVPWAVTYTTEDGGYNAAQLLERNKLTG
ESWI----DLLND-------RWFDWAPYLLF--YRDAKKTIKDM-D--DLS-FDLRQQYL
AD------RRFSVESY-WNVQRM------------F--TDVLFKNSVPSAIDLH-RKYGK
--------------------------------------SP-----VYSFVYD--NPTDSG
VGQLLSNRT----------DVHFGTVHGD-DFFLIFNTAAYRT--------GIRP-----
---DEEVISKKFIGMLEDFALND-------------------------------------
---------------------------------
>Agam_COEae4G
------------------------------------------------------------
--------------------------------TFKGIPYAVPPVGPLRFQPP--QP----
----LTHHSDDGQAALDCTRERA---VSLASSYL-------------PPNPS--------
-----LASE----DCLFLNVY-----T---P-KNPTTLD-------GSGD----------
-------------------LPV--MVWLHGGAF-CTGSGDSSIY-HPE-WLVA-MGPACV
VTVNYRLGPAGFLCL------PSAG--IYGNMGLKDQRLALQWVRANIGRFGGDAHNVTL
FGES-AGGVSAHLHYLSEGS--YQLFHKLICQSGVATTSITF----QKHPEQKARRLAEY
FGCP-------PDASDRE---VLDTLL--NVASEQLAQSQKEALSAHEKTLDSVYA----
--FRP--VVESSDA--------------IDPIVT---ENA--------------------
-------------------FDLL--GSFNQP-AKPMILGVVSEE-ALYKINTFRQHLQ--
--------RYR--------DDKGRFIPDLLN-------VPAGER-S--EVV-DRILAFYC
GT------TEVTLEKE-FELSRI------------F--TDTMYLIPTVQAAELH----LR
------RSK-----------------------------SD-----IFFYHFG--AETEL-
-NKF--RQQWKVP------AEYRGASHAD-DVCYLFSASFFHT-----DAVEQDS-----
---PAWKLRKAMCRLWTSFARWG-------------------------------------
---------------------------------
>Agam_COEae2G
------------------------------------------------------------
--------------------------------CFKGIPYAKPPVGKLRFASP--EP-IDR
----YP----VS--YLDCSRERS-S-CLGRDVIT-------------REITG--------
-------SE----DGLFVNVY-----T---P-ALGREVSST-----GTPL----------
-------------------APV--MVFFHGGGM-TGGNGDSSMY-LPD-YLVQ-E-GVVV
ATVNYRLGVLGFLCL------PQAG--IEGNAGLKDQRLALQWIRQNVSTFGGDPNNVTL
FGAS-SGGSNVLMHCFSDLS--QPYFHKAIAQSATIFADLIY----QTEPEERARSLARI
FGYE--------GTSDEG---VLATLR--DVPARRLYEAQFLVLSDREREYEQI-FQFP-
--FTA--VIEREQS--------------TDPVLV---KTP--------------------
-------------------MEYL--REPNRM-RVPVLCGYNDKE-GML-------ELV--
--------DMIKN------LSVYNARPEKFICRSFDVDYFSSAA-R--ALG-EEMRRHYF
GE------ASISRANL-DRLVDL------------L--TDR-FVVGYYVLCKLW-----S
----EHQPA-----------------------------TP-----LYSYRFA--YEGSLN
KGKELLKF-----------QHLPGACHID-EVYYLFSSPLLRT------EIPPSD-----
---PAYRMRQLMVRMWTNFAKHS-------------------------------------
---------------------------------
>Agam_COEae1G
------------------------------------------------------------
--------------------------------YFKGVPYAKAPVGALRFKSP--AP-LEK
----FA----VS--YLDCTRERS-N-CLGLDVLT-------------KEISG--------
-------SE----DGLFLNIY-----T---P-KLGKRD--------DPEP----------
-------------------LPV--MVFIHGGGL-IGGHGDSSLY-LPN-YLVQ-E-GVIV
VTLNYRLGVLGFLCL------PDAG--IEGNAGLKDQRAALRWISENIGVFGGDASNVTL
FGAS-SGAIAVNFHCLSPES--KRYFHKAILQSGSIYTEFAF----QEQPEEKARRLAKL
LGHS--------PATDGE---VYEILR--AAPARKLFELQPLVLTEREKAVERLFQIP--
--FLP--VIERSDS--------------PDALIT---RHP--------------------
-------------------TEIL--SEPNSM-DIPIILGYNERD-GMM---VLIDAIK--
--------TLAAYN-----AEPERFIPRTVA--LDYFSPEARAL-G------EEIREFYF
GA------RPVCRDTL-NQLTDV------------F--TDK-YLLAYRMTVELW-ARH--
------QRR-----------------------------SK-----FFGYRFA--FDGLLN
KGKAIMSL-----------GTMKGAAHID-EVYYLFSSPLLRT------EVPETD-----
---RAYGLRKTMVRLWSNFARYG-------------------------------------
---------------------------------
>Agam_COEae2D
------------------------------------------------------------
--------------------------------AFKGIPYAVPPLGDRRFQPA--VP-LES
----FQ----TP--VLECFVERS-K-CLQYDQLL-------------NVLVG--------
-------SE----DGLFLNVY-----T---P-ALTGND--------SCGL----------
-------------------FPV--MVYIHGGGF-LSGSGDAFLY-DPV-HFME-Q-RVVI
VTFNYRLGPLGFLSL------PKAG--IEGNAGLKDQLLVLQWIRNNIGKFGGDPENVTL
FGES-AGAKAAYLHYLSPVS--RKYFHRVICQSGVACSDLAF----QVEPSEKARKLAKC
VGYE--------GSSDQE---ALDMLL--KTPAKELFKHQLATLTDSERHEE---LQFP-
--FRP--VIERPH---------------PGAIVL---QHP--------------------
-------------------LDAL---QTELDPPIPLITGCNSGE-GMI---ALAKAQH--
--------HLAEYN-----AHPERLLPPMLR--------LHANA-N--DLG-KKVKQFYF
QT------RPITSDML-PELMDV------------L--SDNEYVMATVTAAELV-----A
----KFQPK-----------------------------VK-----HYCYYFT--HDGRW-
-GNL--KRLLNM-------YHLPGVCHGD-DVFYMFSSALNAS-------LPGDA-----
---DEVCVRQAFVRMWSNFAHRG-------------------------------------
---------------------------------
>Agam_COEae1D
------------------------------------------------------------
---------------------------------FKGIPYAEPPVGRLRFRPP--VA-LER
----FR----KP--VVDCYAERA-N-GVQKDFFS-------------TWVSG--------
-------SE----SCLYLNVF-----T---P-RLPGEADTTK----GVPR----------
-------------------LPV--MVYIHGGGF-MSGSGSSFFY-NPE-HFIE-R-DVLV
VTINYRLGPHGFLYL------PAAG--IPGNAGLKDQLLALKWVNENIAQFGGNPDNVTL
FGES-AGSMSAYLHYLSPNS--RKYIHRVICQSGVAVTESFF----QVEPEEKARKLARF
FGYT--------GDSDQG---VLETLQ--KVSAKQLARHQNEAITEAEKQLALIFI----
--FRP--VVEQQQT--------------EDSIIT---QPP--------------------
-------------------WELL--KSYDTL-RMPLMEGCNDGE-GILALRSLGKRWK--
---------AFGK-------APERFVPVLLG------RSPQMDR-A--AVG-REIKQFYF
GE------RPVNDRTI-DRMCDV------------L--SDNTFITNSATSAEWL-----A
----KYQPN-----------------------------AP-----HFHYRFT--FDGRF-
-SLL--KRIFQL-------SNVPGACHGD-DTLYMFNPGFLPK-------LPPNS-----
---DECRVRDIFIALWTSFAKHG-------------------------------------
---------------------------------
>Agam_COEae3D
------------------------------------------------------------
---------------------------------FKGVPYAEAPVGRLRFKAP--VA-LER
----FR----KP--LLNCYAERS-D-FIQLDFFS-------------GFVFG--------
-------SE----SGLYLNVY-----T---P-QLPQAGVEDGPIGRET------------
-------------------LPV--MVFLHGGGF-ACGSGSSLFY-SPE-YFLE-R-GVLV
VTVNYRLGPFGFLYL------PEAD--VEGNAGLKDQLMALRWVHENIASFGGDPHNVTL
FGES-AGSFSTYLHMLSPNS--RKYFHRVICQSGVVCSSSFM----QANPLEMAFNLARH
FGYS--------GTSQQG---ALETLQ--QVPAKQLAQQQRKALGQHAEKQSDLVFI---
--FLP--VVEQHLT--------------EHSIIT---KPP--------------------
-------------------EELL--KSYDTL-RTPLLEGCNDAE-GILGLYILRRKTR--
-------------------GEDIRHLPGRLA--SKLFRHLDTAE-L--AEVTHKIRKFYF
AN------DPPSAWST-DQIKHL------------L--TDVIFMMDSAINAEWL-AKYQP
--------N-----------------------------LR-----HYHYRFT--YDGRYS
LLKRLFLS-----------ASVSGACHGD-DLMYMFKPKFLPT-------FAPAS-----
---DECRVRDNFVALWTSFARHG-------------------------------------
---------------------------------
>Amel_GB11064
------------------------------------------------------------
--------------------------------SFKGIPYAKPNVGPDKFQIS--EP-AEP
----WE----DQ--VYDATMHRS-A-CAFYCKVK-------------KGIIG--------
-------EE----DCLYLNVY-----T---P-VLD-----------KEAR----------
-------------------KAV--MVWIYPGGW-NGGLGDDILF-GPD-FLVE-K-DVVL
VTFNFRNGALGFLNT------EDKS--APGNAGMKDQVLALKWVKDNIHYFGGCPNRVTI
FGDS-SGGASVQYHMLSPMS--EGLFNAAIQQSGTILNPWAI----TYNPREQAFMLGEA
LGIK--------TTDSEE---LVRKLS--EFHVEDIIAASSEIMKKQNVLSGHTNA----
--FVP--SIEVDMG--------------QDVFLP---TDP--------------------
-------------------WTLL--KSGRIA-DVPVMSGITADECA-----FMAQNMI--
--------DKIDVLN----TEPEQFLPDDLN------YTDSNTK-K--ESG-QSLKKFYF
GE------KQVSKDNL-NEYIRM------------L--SDIFFDAGELLSLDIM-KNRIS
--------------------------------------SP-----IYQYLFS--YEAPT-
-GFM--KSLH---------GVSDGVAHAD-DVGYLFYSNIFKN------LPEPDS-----
---SAEKVINIMTKMWTNFAKDG-------------------------------------
---------------------------------
>Agam_COEjhe2E
------------------------------------------------------------
--------------------------------AFLGIPFAQPPVGELRFADP--LP-NGP
----WY----EQ--LYNASYERD-M-CLQRNDLL-----------PNPPVTG--------
-------SE----DCLYLNVY-----R---P-KECD----------DRTN----------
-------------------LPV--IVYIHGGGF-FSGTASSLIV-GPE-YILDTK-RAIL
VTVQYRLGVLGFLST------GDTA--APGNFGLKDQTLALRWVKRNIRRFGGNEQLITI
VGQS-AGATSVHMHMISPLS--RGLFERAIMMSGNSLVPWNI---PTKDPLALARSTAMV
VDVM--------GADRLSGKQLVAALR--DIPGEKLVGNVHKLKLWSVDPLTL-------
--FRP--VVEPKDS--------------PNPFLT---EEP--------------------
-------------------KVSW--RNGNYQ-QVPYLAGFVPNE-GAIRALSIFKDA---
--------TLFGELQ----RNFSTILPILLE---------QPPS-K--ALT-EKMRTRFL
ND--TTDDEPVRQDNL-QGFVDL------------Y--SEAAFIYPVQLGVRQY-ITAAD
------TDR-----------------------------AP-----ASVYKLS--YKGRYS
YSAIYAGGD----------TSDYGVVHCD-DLNYLFRQPAIFP------DYPAGA-----
---PELKMVDTFVNFFIDFAING-------------------------------------
---------------------------------
>Tmol_AAL41023.1
------------------------------------------------------------
---------------------------------------------ELRFAAP--EP-PEP
----WN-----F--AINATQNGP-I-CIQKNYFF-----------SDPKVEG--------
-------TE----DCLYLNVY-----V---P-KVK-----------GTAL----------
-------------------LPV--MVFIHWGGF-LAGRGTSDYF-GPE-YIMD-K-DVIL
VTFNYRLGVFGFFTT------LDDF--APGNYGLKDQVMALKFVQETIECFGGDKNRVTI
FGQS-AGGGSVSLHLVSPLS--RGLFQQAISQSGVALDLWAK--PLNPLQVQITAALATF
AGCQ------AQLANRAD---LLKCLR--EVDAQKLAETADKFKYFSIEP----------
--LTPYTLVTENKTAAN-----------PNPFLE---KQP--------------------
-------------------LSYL--QDEEFL-KVPWIVGNVQDE-GIL---RVAQLVRQP
ETL-----KALN-------DNFKTLITQLLA--LQVSVGENTTS-L--Y---DNMINFYL
GG--KSSIDVNDPKSV-QGFIDL------------Y--TDRSFTYGTYQTAILQ----SQ
------KGH-----------------------------TP-----IWMYNFD--YRGQYS
YGDQFAATTDDI-------NFNWGVSHCD-DLLYLFKSPALFP-------DLEKE-----
---SDLKMSEALVTMWTNFAIHGTPDPFNSLQWNSLNFNNTEEIKGSNLKFLNMTGSSKT
KTI------------------------------
>Tcas_XP 969709.2
------------------------------------------------------------
--------------------------------------------GDLRFKAP--EP-PEP
----WN-----F--SINGTKDAP-F-CIQKNYFF-----------SNPKVEG--------
-------SE----DCLYLNVY-----V---P-KTE-----------GSQL----------
-------------------LPV--MVFIHWGGF-FAGRGSSDYI-GPE-YIMD-K-DVIL
VTFNYRLGVFGFLST------LDDN--APGNFGLKDQVMALKFVHENIECFGGDNNRVTI
FGQS-AXXXXXXXXXT------ADNFK---YFSIEPLTPYSM------------------
---------------------VTEKQT--DAN----------------------------
----------------------------PNPFLV---QDP--------------------
-------------------LESL--KAGAFM-KIPWMVGSVQDE-GILRAAPLIRQP---
--------ETLQTLN----SNFEKLITQMLF-----LQFSAGAN-A--SSLLKNMTDFYL
GG--KSLIDVNNPKSV-QGFINL------------Y--GDRAFHYGIYQTVILQ-LRKGH
--------------------------------------KP-----IWMYNFN--YKGQYS
YGDKFAATDKNV-------NFTWGVSHCD-DLLYLFKSPGLFA------NLQKD------
---NDILMSKTMVSFWTNFAIYGNPDPHQNLNWNSLNFEKPEGVKVADLNIMHITGNHET
GKIAFDVEKSQILDRIAFWAKQSLLENFPDFG-
>Agam_COEjhe4F
------------------------------------------------------------
--------------------------------AFLGIPFAKPPIGKLRFANP--QP-NDP
----WT-----G--KYDATKAKD-A-CIQMITLV-----------PMAPLFG--------
-------KE----DCLYINVF-----V---P-ALEVR---------DAGL----------
-------------------LPV--MVYIHGGGF-LYGSAQTEQR-DPA-RFMT-SRRVIV
VTFQYRLGVFGFLST------GDRA--APGNFGMKDQVMALRWVKKNIRAFGGDPNLVTI
FGES-AGGSSVQFQMLSPLS--RGLFHRAVSMSGSAISSWSV---PIENPLMLARAQAKV
LGIV--------DASELSTEELVEQLR--EVDAVELTRSTERLKLWDIHPITL-------
--YHP--VVEPPEE--------------PEPFLA---EDP--------------------
-------------------RAAW--RRGAYA-TVPWMTGSIPNDGSIVTQTIYRND----
--------SLVGDLN----SKFVNLLPLILR------TSITKEK-L------ARLRKRFL
KN--TPPSKWITKDNY-AEITKL------------M--SEAWFLYPMVRSIKQH---HAS
------RKH-----------------------------TP-----TSVYSFQ--FRGRYS
FSKLYTGT-----------DTPYGITHAD-EMIYLFRMPLLFP------EFPPGS-----
---PEAEMTQLWVKFFVDFATHD-------------------------------------
---------------------------------
>Agam_COEjhe3E
------------------------------------------------------------
--------------------------------AFLGIPFAKPPIGKLRFANP--QP-NDP
----WT-----G--KYDATKAKD-A-CIQMITLV-----------PMAPLFG--------
-------KE----DCLYINVF-----V---P-ALEVR---------DAGL----------
-------------------LPV--MVYIHGGGF-LYGSAQTEQR-DPA-RFMT-SRRVIV
VTFQYRLGVFGFLST------GDRA--APGNFGMKDQVMALRWVKKNIRAFGGDPNLVTI
FGES-AGGSSVQFQMLSPLS--RGLFHRAVSMSGSAISSWSV---PIENPLMLARAQAKV
LGIV--------DASELSTEELVEQLR--EVDAVELTRSTERLKLWDIHPITL-------
--YHP--VVEPPEE--------------PEPFLA---EDP--------------------
-------------------RAAW--RRGAYA-TVPWMTGSIPNDGSIVTQTIYRND----
--------SLVGDLN----SKFVNLLPLILR------TSITKEK-L------ARLRKRFL
KN--TPPSKWITKDNY-AEITKL------------M--SEAWFLYPMVRSIKQH---HAS
------RKH-----------------------------TP-----TSVYSFQ--FRGRYS
FSKLYTGT-----------DTPYGITHAD-EMIYLFRMPLLFP------EFPPGS-----
---PEAEMTQLWVKFFVDFATHD-------------------------------------
---------------------------------
>Mper_P35502.1
------------------------------------------------------------
----------------------------------------------NRFKEP--QP-VQP
----WL-----G--VWNATVPGS-A-CLGIEFGS------------GSKIIG--------
-------QE----DCLFLNVY-----T---P-KLPQENS-------AGDL----------
-------------------MNV--IVHIHGGGY-YFGEGILY---GPH-YLLD-NNDFVY
VSINYRLGVLGFAST------GDGV--LPGNNGLKDQVAALKWIQQNIVAFGGDPNSVTI
TGMS-AGASSVHNHLISPMS--KGLFNRAIIQSGSAFCHWST----AENVAQKTKYIANL
LGCP--------TNNSVE---IVECLR--SRPAKAIAKSYLNFMPWRNFPFTP-------
--FGP--TVEVAG---------------YEKFLP---DIP--------------------
-------------------EKLV-------PHDIPVLISIAQDE-GLIFSTFLGLE----
--------NGFNELN----NNWNEHLPHILD--YNYTISNENLR-F--KTA-QDIKEFYF
GD------KPISKETK-SNLSKM------------I--SDRSFGYGTSKAAQHI----AA
------KNT-----------------------------AP-----VYFYEFG--YSGNYS
YVAFFDPKSY---------SRGSSPTHGD-ETNYVLKVDGFTV-------YDNE------
---EDRKMIKTMVNIWATFIKSGVPDTENSEIWLPVSKNPADLFRFTKITQQQTFEAREQ
STMAIMNFGVAYHYQNILN--------------
>Mper_P35501.1
------------------------------------------------------------
----------------------------------------------NRFKEP--QP-VQP
----WL-----G--VWNATVPGS-A-CLGIEFGS------------GSKIIG--------
-------QE----DCLFLNVY-----T---P-KLPQENS-------AGDL----------
-------------------MNV--IVHIHGGGY-YFGEGILY---GPH-YLLD-NNDFVY
VSINYRLGVLGFAST------GDGV--LTGNNGLKDQVAALKWIQQNIVAFGGDPNSVTI
TGMS-AGASSVHNHLISPMS--KGLFNRAIIQSGSAFCHWST----AENVAQKTKYIANL
MGCP--------TNNSVE---IVECLR--SRPAKAIAKSYLNFMPWRNFPFTP-------
--FGP--TVEVAG---------------YEKFLP---DIP--------------------
-------------------EKLV-------PHDIPVLISIAQDE-GLIFSTFLGLE----
--------NGFNELN----NNWNEHLPHILD--YNYTISNENLR----FKTAQDIKEFYF
GD------KPISKETK-SNLSKM------------I--SDRSFGYGTSKAAQHI----AA
------KNT-----------------------------AP-----VYFYEFG--YSGNYS
YVAFFDPKSY---------SRGSSPTHGD-ETSYVLKMDGFYV-------YDNE------
---EDRKMIKTMVNIWATFIKSGVPDTENSEIWLPVSKNLADPFRFTKITQQQTFEAREQ
STTGIMNFGVAYH--------------------
>Agam_COEjhe5E
------------------------------------------------------------
--------------------------------AFVGIPFAEPPVGKLRFKKP--IP-IEP
----WT-----E--DYNATESKP-A-CLQKSFLL-----------PGQPIVG--------
-------DE----NCLYLNVY-----R---P-KGNG----------SAVS----------
-------------------LPV--MVFIHGGGY-FFGSADPQLY-GPE-RILA-TKQVIL
VTLQYRLGVLGFLST------GDAH--ATGNYGMLDQVLALRWVNRHIGAFGGDPHSVTL
FGES-AGGASVQLHMMSPLS--VGLFQRAIIMSGSALAVWSL---PIQDPLALARKQAKL
VGVS--------EADELTTAELVDVLQ--YLDAKVLTASMPNLRTWFEHPIVM-------
--YRP--TVQGASVPS------------EERFLP---DDP--------------------
-------------------RKLW--AEGLYM-DIPIMIGTVPNEGAVVSLAIVHNETIL-
--------EQFNE------NLKKLLVPVLAI-----------NG-T--DSVLEQLKGRYF
PK--ATNNRWIKEDNA-NQFTKM------------M--SDAFIKYPTIKTLLQY-VNSNQ
------TSC-----------------------------RD-----TTLYSFE--FEGRHS
FSSLYIQS-----------NASHGVCHQD-ELLYLYRMIDLFP------DFPPDS-----
---PETEMCNAWTEFLVNFASN--------------------------------------
---------------------------------
>Dmel_CG3841
------------------------------------------------------------
--------------------------------AFRGIRYAQSPVGQLRFANP--VP-ETS
----WG----DE--VFNATSDSL-V-CPQPGVVS--------------------------
-----LMSE----DCLKINVF-----T---K-SFEDK-----------------------
-------------------FPV--MVYIHGGAN-VLGSGHSSYEAGPQ-YLLD-Q-DVVF
VAFNYRLGALGFLST------NSSE--TKGNFGFLDQVMALEWVRDHISHFGGDPELVTI
IGIS-AGSMAVSLHLASPLS--AGLFHRAILMSGSATNHFDI------DNLFWTRKLARE
LGCP--------MYDPTD---VVECLR--NETWTRIVEVCKAWETYQLVNMK--------
--WNY--EI-------------------DGHFLH---NHP--------------------
-------------------TELI--KEGNFN-KVPLLISFTANE-------FDYNANV--
--------HLENQ------HLLHDFASNFVD--YAPELFLYRHD-A--QIG-EKLKDFYL
GD----NTTEINSENI-ENFGQI------------F--SDAYIGHGVHRLVQLA------
------SHF-----------------------------TP-----VYYTRMD--YVGDQS
LSAPLNGE-----------NKPVGVGHAD-DLHYVLPGYWYGP------LMAAND-----
---SDVFMMERLTSWFTHFAKTG-------------------------------------
---------------------------------
>Apol_AAM14416.1
------------------------------------------------------------
--------------------------------------YAEPPVGELRFQPP--KP-ILY
----YK-----D--VVDASKEGP-A-CPLPVPDD---------Y----------------
-----YVDE----DCLAINVY-----T---P-NNK-----------VKKP----------
-------------------LPV--IMYIHPGAF-YAFTGRSDVA-GPG-YLLD-R-DIVF
VAFNYRLATLGFMST------GDKL--APGNNGMKDQVMAMRWVQRNIAAFGGDPNSVTL
AGYS-AGSISVMLHMISPMS--KGLFHRGISMSASPINKEPL----PNNFQSLAVKQAQI
VNCS--------TASNQA---IVDCLK--TISWKVLGDSLPQFFVGGDPIGL--------
--WGP--VVENDFG--------------QERFLD---IQP--------------------
-------------------LDAI--RQGRFH-SVPHIISQTKYE-------FFYQVF---
--------ELFKN------DTLITRMNDDWETAARVSFLLPEKN-I--RAAANKLKEVYL
EG----KPVAKDNRTI-QGVGGL------------Y--RDSITSLGVHRMANLM----CR
------HSK-----------------------------HP-----VYYYEFS--YFGDN-
-SHYEDPVT----------GKPFGAVHHD-DLIYLLTMSYRFP------VIETTS-----
---PHSYVIDEMTALWYNFARYDDPNPRGDTPELNSLVWPVMKPDDRKYLRIGNKLTVHK
NMFEDRYKVWDELYPI-----------------
>Amel_GB16889
------------------------------------------------------------
--------------------------------SFRGIRYGEPPVGKQRFQPP--IP-AAD
----WR-----N--VFDATEEGP-S-CPHPDGVF---------Q----------------
-------AE----DCLRLNVY-----T---T-KLPCEE--------QNVK----------
-------------------RPV--MIFIHPGGF-TSFSGQSLIF-GPQ-YLLD-K-DIVL
VTINYRLGTLGFLNT------GDSE--APGNMGLKDQVEAFRWVRRNIAAFGGDPNSVTL
CGYS-AGSFSIMLHMVSPMS--KDLFHRAISMSSSAIKPEVYTGIAEHGQKELVQKQAQL
LNCP--------TDSTAS---MLNCLI--EKPVENFTNTLANLTDWYGNPILL-------
--WTP--AVEPQVPG-------------VERFLS---EQP--------------------
-------------------YDSI--ALGKFH-QVPYILGVTEHE-------FAGVAALYE
RNDKVDNGSLYREVN----NNWNKVAPIFCM-----YERNTSRS-N--YIS-RQLKQFYF
KD------EPISERTL-LQLGKV------------Y--GDCITIFPVYRAVKLF----AS
------KSR-----------------------------EP-----VYFYKFT--YEGRFG
FYRW-------------SNDTAYNPSHHD-DLQYLFHAKQFPF-------LPYLEDDA--
---PEAPMVELYTSMWSNFVING-------------------------------------
---------------------------------
>contig0089
------------------------------------------------------------
------------------------------------IRYAQSPVGELRFQNP--KP-YPA
----WK----PT--VLDATEDGP-M-CPQLTENI--------------------------
----TDLSE----DCLRLNIY-----T---K-DLYTK-----------------------
-------------------KPV--VVYLHPGGF-YGLSAQSKNFAGPE-NLMD-R-NIVL
VTLNYRLGTLGFLAL------GSAE--APGNAGLKDQVEALRWIQSHIRNFGGDPNAVTL
FGYS-AGSFSIGLHLMSPMS--KELFHRGIMMSASPLGQFIY----ESRQKRLSDRQAEL
LNCP--------KEPSSD---LVKCLK--KKTMMDFVNTSAEMFDFNWNPVLN-------
--WMP--VIEEDFG--------------QERFLL---ENP--------------------
-------------------YKTI--QSSNIQ-RVPIIIGITEYE--FIGGAYYLQKNETT
R-------RWLNE-------EFEKYAPIVLM--YERDSLRSRNI-S------KTMRSIYL
AN------ATLELPNTLDSFGKL------------Y--SDGIIGFEYHRFLDLI------
------SRL-----------------------------TT-----VYTYLFT--YKGRYS
HFTYN--------------NEVYGAVHHD-ELLYLLHVPVKTP------LFKKTD-----
---PEDVVIENLTRMWAEFAKNG-------------------------------------
---------------------------------
>Dmel_CG4757
------------------------------------------------------------
--------------------------------AFRGIRYAEPPLGDLRFVNP--QP-VKP
----WS----PK--IFDASEDGP-M-CPQPWDNM--------------------------
----TDVSE----DCLRLNVY-----T---K-DLKGR-----------------------
-------------------RPV--IVFLHPGGF-YVFSGQSKYLAGPE-HFMD-R-DCVL
VSLNYRLGSLGFLAT------GSKE--APGNAGLKDQVLALRWIQQHIQRFGGDPDSVTL
LGYS-AGSISVALHMLSPMS--RGLFHRGICMSAAPYGPVKY----KDNDLQLAKRQAGL
LKCP--------QESIGE---MVECMR--RKPYLDYVSTYNGMFEFGWNPVLN-------
--WRI--VVEKDFG--------------QERYLI---ESP--------------------
-------------------FKTA--RRGDFH-KVALITGITEFE--FLSGAFFDLRNE--
--------SIVNRYN----RDWEHYASIALL-----LEQNSTQS----RAASRVFREKYM
PE----SLDKLEYPKSLKGMGEL------------L--SDALIGVSFHRFLQLM------
------SPH-----------------------------TP-----IYTYLFR--YKGRYT
FLKNPDN------------QQTIGPVHHD-ELIYLFHVGLLIP------LLKRED-----
---PENFMIELLTRMWIEFAQKG-------------------------------------
---------------------------------
>Dmel_CG4382
------------------------------------------------------------
--------------------------------AFRGIPYAKPPVDRLRFQPP--EP-VEQ
----WF-----D--TLDATFDGP-K-CPQ--------------L---GLVSG--------
-----DVSE----DCLRVNIY-----T---K-ELPSESQ-------PNVR----------
-------------------RPV--IVFIHPGGF-YSLSGQSKNFAGPQ-YFMN-R-RLVL
VTFNYRLGSLGFLAT------GTRE--APGNMGLKDQVQLLRWVKLHISRFGGDPSSITL
LGYG-AGAMAVTLHMVSPMS--RGLFHKAIVMSGAVTGQWSL----PDHQMDVATKQATL
LHCH--------TENVTE---MMDCLK--GKHYLEFANTLPKMFEFDRNNPLIL------
--WKP--VIEPDFG--------------QERFLV---EEP--------------------
-------------------IRSY--QNDDFM-KVPIITGMTKDE-------FVGPALSIL
QSP-----TLLSA--LN--ENFESLAPVFFM--YNTSDARACNI-S------QELRNHYF
PD-----KLIDANRSL-EALSNL------------Y--SDALTGFGIHRFVHLA------
------ARS-----------------------------TK-----VYYYRFS--YQGARS
HIYY-------------PEDAPYGVVHHD-DLMYLFVEPSISR------MFTEDD-----
---DEFRMVDIMVRMFSAFAYKG-------------------------------------
---------------------------------
>contig0507
------------------------------------------------------------
--------------------------------AFRGIPYAKPPVGALRFKPP--EP-VDQ
----WF-----D--IFDATFDGP-R-CPQPGLYS--------------------------
----DDVSE----DCLRVNIY-----TRDLPTEKE-----------PNVK----------
-------------------KPV--IVFIHPGGFLCALWTEXKNFAGPQ-YFDR---NILL
VTFNYRLGSLGFMST------GTEE--ALGNMGLKDQVMLLRWVKLHISRFGGDPNSVTL
LGYG-AGAISITLHMVSPMS--KNLFHKAIIMSGSATGQWPL------------------
------------------------------------------------------------
----P-------------------------------------------------------
------------------------------------------------------------
------------------------------------------------------------
-----------------------------------V------------------------
------------------------------------------------------------
------------------------------------------------------------
------------------------------------------------------------
---------------------------------
>Agam_COEae3G
------------------------------------------------------------
--------------------------------SYQGIPYAKPPVGELRFKPP--VP-LDQ
----FD----EQ--PLQCGSERG-H-CLAIMALP-------------EGPAG--------
-------VE----DCLYLNVY-----TTSGP-GDA-----------LGTL----------
-------------------KPV--MVWIHGGGY-YTGSGNTDFF-GPD-YLLQ-H-GVVL
VTLNYRLGPLGFLAL------PSVG--IHGNQGLKDQQLALRWVQENIARFGGDPSNVTL
FGES-AGSASVNWHYLCPKS--RQYFHKAICQSGSVFCPWGL----QYQPEGRARKLAAV
LGYE--------GEDDAG---VLATLQ--NASAEELVSNSTKAFEEWENSLY---CISP-
--FIP--CIEDPSS--------------EDAIIP---QRG--------------------
-------------------EELL--KQPNVT-NVPLIHGVTSGE-GLVFYGLLQQRFD--
--------EVT--------TNLASLLPLDLG--------IPRDF-A--PAVIEEIRQFYF
QD------KPIDRDGL-GHLLDL------------V--GDVGFYFPVYAAAELH-----S
------RFQ---------------------------QEAP-----LYFYRFS--YESEL-
-NQL--RKQFSVP------DGTPGAAHAD-ELSYLFNGSQITV------PVEAGS-----
---VADQGRTLLCRLWTNFAKFG-------------------------------------
---------------------------------
>Agam_COEae5G
------------------------------------------------------------
--------------------------------VFKGIPYAQPPVGSLRFKPP--VP-LDT
----LP----TS--PLECFADGP-S-CYSEDVRF--------------------------
----QRMSE----DCLYLNVY-----S---P-QLQ-----------PKTP----------
-------------------LPV--MVWIHGGGF-YVGTGDSALY-EPP-YLVQ-Q-GAVV
VCINYRLGPLGFLSL------PSAG--VDGNMGLKDQRMSLRWVRDNIAQFGGDPHNVTL
FGES-AGGASVHLHYLSEAS--RAYFHRAIAQSGTAFNEWLW----QREPADRARKLARL
LGGE-------ESDTDEA---VLATLM--GASAERMTALQNQCMSERDQTMLVRFP----
--FTP--VIERVGA--------------VDAIIT---EHP--------------------
-------------------ARAA--EKTFAK-PIPLMLGSTNDE-GLVLWEFVKEKL---
--------PLFQT-------DPTRLIPATLT-------VGSEEQ-E--RSACEAIQKFFF
QH------RPIAEETM-RTITTA------------L--GDNFNTLPGYIAAELH-ARFQS
--------------------------------------AP-----LYMYIFS--HMGALN
KYREEYKVP----------PEEVGACHAD-ELYYLFSSSLYNT-----AAVQDHT-----
---ESGRFREYCCNLWVNFARFG-------------------------------------
---------------------------------
>Dmel_CG8424
------------------------------------------------------------
--------------------------------AFMGIPFAQPPVGPLRLKNP--VP-NEP
----WE-----G--VLDAGAAKD-S-CIQRSYFA-----------KEWGLMG--------
-------VE----DCLYLNVY-----R---P-KNR-----------AEDK----------
-------------------LPV--MVYIHGGGF-FSGSAHPMAS-GPE-YLMD-TNKVVM
VTMNYRLGPFGFLST------GDEH--MPGNFGFKDQRLALQWIQKHIATFGGDPKKVTV
LGHS-AGGISAHLHMISPNS--KGLFQNSMSLTGTMFLSAMK---ILKDPLSQARRLGKE
LAID-----QAESLSSQD---LAEALR--NVCPKKLLVSVDSLKVWDNMPHLT-------
--TLP--VLEAPS---------------PDAFLV---EDP--------------------
-------------------LDAH--RAGRIN-QMPWILSLSSRA-GEGSLFIMRAFIN--
--------PKLRA------EFNENFLEHMAL----LLNLPEGTP-V--QMVSEILDAYDF
KG------DSLNNDTM-LKLAEI------------S--GDFNFYYPIYETISSY-VTYAN
------LEE-----------------------------NP-----LFIYIFE--FAGLNS
ITKFFAGTTD---------DYGLGAVHMD-DGLHTIRIPVSFD------DFPKDS-----
---EDAKVIQRMSSLMTDFAKTG-------------------------------------
---------------------------------
>Dmel_CG1082
------------------------------------------------------------
--------------------------------AFDGIPYAVPPLGTLRFKEP--HD-LKP
----WH-----G--IRDCSKPLS-K-CLQVSTLT-------------KEVEG--------
-------SE----DCLYLNIS-----V---K-TL------------NGDP----------
-------------------MPV--MVYIHGGAF-KGGDSSRRAW-GPD-YFMK-E-NVVY
ISIGHRLGPLGFLSL------NDPDLEVPGNAGLKDVILALRWIRANAANFNGDPERITI
FGHS-SGSMTVQLLLASPQS--EGLFHRAILLAGFSMELNRL--------PQMEYRLAKH
LGYE-------GDNVDSQ---VLEFLL--KADPALIVSADFFTPLEKRQGHNMP------
--FKP--SIESYST--------------PNAVLL---AEP--------------------
-------------------IDLQ--RTTWSN-RIPIILGANSGE-GMSIFSFVKMNP---
--------SWLKEFQ----CNPERVLPWTLR-----NRCDPGQR-R--QLG-QALIHHFC
EA----HGHELTVDHT-NGLVEL---------------FTHGFVHAMDRLIQSR-LTYGQ
--------------------------------------AP-----TYLYRFD--FDSPDF
-NFY--RIRFMG-------KEQRGVGHVD-ELGYIFKLPATFK-------LDKSR-----
---PEFTAIRRLVAMFVQFAATS-------------------------------------
---------------------------------
>contig0215
------------------------------------------------------------
------------------------------------------------------------
--------------------------MPQTDMAY--------------------------
------------------------------R-----------------------------
------------------------LAKFHG----YNGDNI-----DAE------------
--------VLSFLQQ---------------------------------------------
---------------LEP----AKLVQHSLL---------------NEEERRKLYMFA--
------------------------------------------------------------
--FGP--IVEPYVS--------------ENCVLS---QRP--------------------
-------------------FELL--KNTWSN-RIPMIIGANSFE-GLY---MYQRF----
--------KMFPQIMRTLINDPERILPEDAK-----VVHTPVER-Q--AVG-EKLLKLFF
GA------KTPSDRSV-FKFLDI------------Y--GYKLFLHDIHRTVLAR-LAYAR
--------------------------------------QR-----TYLYRFD--FDSPDF
-NLY--RAKYCGN------ALVRGVSHAD-DLSYTFFSNDSWK-------VSLDS-----
---AEYQTIRRLISILTTFATNS-------------------------------------
---------------------------------
>Dmel_CG1108
------------------------------------------------------------
--------------------------------SFEGIPFAKPPLGKARFVAS--QL-ADP
----WN-----S--ELDARQERP-I-PLQMDRRS-------------GKVVG--------
-------SE----DCLYLNVY-----T---K-HFNE----------SEPP----------
-------------------LPV--MVYIYGGAF-RTGGAVKSKY-GPD-YLMS-R-DVVY
VLFNYRLCSLGFLSMPS----GKLD--VPGNAGLHDQLLALQWVSQHIRNFNGDPQNITL
FGES-AGAASVHFMMCLPQA--KGLFHKAIMMSGSMLSPWVN----APDSDGIFCRLATS
AGYE-------GPAEEVP---ILEFLR--NVNAEKLIGHDFISPRDRCFGFLNP------
--FAP--VV--------------------GGLVA---APF--------------------
-------------------QQLM--KEAWSC-EVPLLLGGTSFE-GLVYYPFCQLDNG--
--------YMLELLK----HEPAMVLPHELY-----QSMSVEER-N--TAA-DVLVKYHY
GP------RGITKSNI-TQILDL------------F--SYKLFWHGIHRVVLSR----LS
------HAQ-----------------------------AP-----TYLYRFD--FDSPKL
-NLM--RNQLCGD------DIKRGVCHAD-DLGYIFHKQAQAK-------QPLDS-----
---PEFLTIQRMVGILTTFARTG-------------------------------------
---------------------------------
>contig0122
------------------------------------------------------------
--------------------------------SFDGIPFAKPPLGKLRFKSP--QP-VDT
----WL-----G--VRDCTICPP-K-CMQSNRYN-------------GAIEG--------
-------VE----DCLYLNVF-----A---K-KLY-----------STKS----------
-------------------LPV--LVYLIGGRF-TTGGASRNIW-GPD-YLMM-K-DVIL
ISIGFRLGAFGFLSF------PEPELQVPGNAGLKDILLALQWIKRNCQYFSGDPDNITL
FGHS-SGSAEAQLLMYLPQC--ENLFHKVILMSGMQMHLHRI--------PRLEYRFAKH
LGYT-------GKEDNQA---ILAYLS--ALPAERLCNLQIWTPEELEQSNFLV------
--FSL--TIENKYA--------------PDAILT---KDP--------------------
-------------------LDMYANKQAWCN-SIPLVLGGNSFE-SLMHYNYFTKQP---
--------KLYETLR----KHPEYLLSHEVR--AKCDVHAQQQL-A------NKLIHLHL
GA------KELNIEQS-LDVMRL------------S--SYDFMYHPIYRYLQAR-LPNAQ
--------------------------------------AP-----TYLYCFD--FDSPYF
-NLY--RIKHCG-------PEVRGVSHVD-ELSYIFLMPDSFK-----------------
---LQR------------------------------------------------------
---------------------------------
>Dmel_CG1257
------------------------------------------------------------
--------------------------------SFERIPYAQPPVGHLRFMAP--LP-VEP
----WS-----Q--PLDCTKPGQ-K-PLQFNHYS-------------KQLEG--------
-------VE----DCLYLNVY-----A---K-ELD-----------SPRP----------
-------------------LPL--IVFFFGGGF-EKGDPTKELH-SPD-YFMM-R-DVVV
VTVSYRVGPLGFLSL------NDPAVGVPGNAGLKDQLLAMEWIKENAERFNGDPKNVTA
FGES-AGAASVHYLMLNPKA--EGLFHKAILQSGNVLCSWAL-----CTIKNLPHRLAVN
LGME--------SAEHVTDAMVLDFLQ--KLPGEKLVRPYLLSAEEHLDDCVFQ------
--FGP--MVEPYKT--------------EHCALP---NHP--------------------
-------------------QELL--DKAWGN-RIPVLMSGTSFE-GLLMYARVQMAP---
--------YLLTSLK----KEPEHMLPLDVK--RNLPQALARHL-G------QRLQETHF
GG---NDPSAMSPESL-KAYCEY------------A--SYKVFWHPILKTLRSR-VKSSS
--------------------------------------AS-----TYLYRFD--FDSPTF
NHQ---RLKYCG-------DKLRGVAHVD-DHSYLWYGDFSWK-------LDKHT-----
---PEFLTIERMIDMLTSFARTS-------------------------------------
---------------------------------
>contig0718
------------------------------------------------------------
------------------------------------------------------------
------------------------------------------------------------
------------------NIQ---------------------------------------
------------------------------------------------------------
---------------------KQKE-----------------------------------
------------------------------------------------------------
---------------------LAAKLR---------------------------------
----------------------------ETHFAE--------------------------
-------------------REL----------QMEHVLNYCEYA----------------
------------------------------------------------------------
--------------------------------------SYKVFWHPILRTVKAR-LRHAR
--------------------------------------AP-----TYLYRFD--FDSPDF
NHQ---RIGYCG-------KEIRGVSHVD-DHSYLFFGNFAWK-------LDKDT-----
---PEFRTIQRKIDIWTSFAANS-------------------------------------
---------------------------------
>contig0053
------------------------------------------------------------
------------------------------------------------------------
-----------G------------------------------------------------
----------------YTAVD-----S---------------------------------
-------------------APV--RLHVNGMDL----------------IILC-KKILLL
VTIQYRLGVLGFLSL------NTPECSVPGNAGLKDQVLAIKWIKNNCASFGGNPDCITV
FGES-AGATAAHCMMLTAQT--QGLFHRVILMSGTALPLWET-----EDQKYRAFNLAKL
AGYK-------GVDNDKN---ILEFLR--KCKAKDLIGLEGRTLTTDDRARNISTP----
--FVY--CVEPYVT--------------PECIIS---KPI--------------------
-------------------REMM--KTAWGN-AIPLLVGHTSDE-GLI---FMQGAKI--
---------LASAAQKQKFYSLKPFVPFEIA-----DNEESGKF-E------QKLRATHV
SG------KTPTI----EEYKNI------------I--AYSYLHFPLYRLILSR-LSHAA
--------G-----------------------------AP-----LYLYRFD--FDSEVL
PHPY--RILRMG-------RGLRGVAHGD-ELSYIFSNLFSQR-------LPTES-----
---REYKTINRMISFWTQFARSG-------------------------------------
---------------------------------
>contig0091
------------------------------------------------------------
---------------------------------------------------------ANR
D---WY------------------------------------------------------
------------------------------------------------------------
---------------------------------------------GPE-YFME-K-DVIL
VTVQYRLGVFGFLTL------NAPELNIPGNAGLKDQVLALKWIKNNIAHFGGDPNCITV
FGES-AGAASTHYLGITEQT--RGLFHRAILMSGTAIASWAH-----NGQERHAYPLAKL
AGFK-------GEHDEQH---VLEYLK--KCKATDLAQLEQKVLATVELKRKILFP----
--FAP--CVEPYET--------------PDCVIP---KNP--------------------
-------------------RELM--RTAWSN-SIPILAGHTSAE-GLVMVPFFKAMP---
--------SFLNEL-----ETCRSFVPYEVV-----DDVDIAEN-A------AKLKKMHA
DS----------ADLSADEYIDI------------N--AYWLFHFPLHRVLLSR-LSNAT
S-------------------------------------VP-----TYLYRFD--YDSEK-
-LPYPSRIWRLG-------RGLKGVAHGD-ELAYLFSHAMTNV-------VSKES-----
---PEYRTIQRMVGIWTQFATTG-------------------------------------
---------------------------------
>Dmel_CG1112
------------------------------------------------------------
--------------------------------SFEGIPYAQPPVGELRFKAP--QR-PIP
----WE-----R--VRDCSQPKD-K-AVQVQFVF-------------DKVEG--------
-------SE----DCLYLNVY-----T---N-NVK-----------PDKA----------
-------------------RPV--MVWIHGGGF-IIGEANREWY-GPD-YFMK-E-DVVL
VTIQYRLGALGFMSL------KSPELNVPGNAGLKDQVLALKWIKNNCASFGGDPNCITV
FGES-AGGASTHYMMLTDQT--QGLFHRGILQSGSAICPWAY----NGDITHNPYRIAKL
VGYK-------GEDNDKD---VLEFLQ--NVKAKDLIRVEENVLTLEERMNKIMFA----
--FGP--SLEPFST--------------PECVIS---KPP--------------------
-------------------KEMM--KTAWSN-SIPMFIGNTSYE-GLLWVPEVKLMP---
--------QVLQQL-----DAGTPFIPKELL----ATEPSKEKL-D--SWS-AQIRDVHR
TG----------SESTPDNYMDL------------C--SIYYFVFPALRVVHSR-HAYAA
--------G-----------------------------AP-----VYFYRYD--FDSEEL
IFPY--RIMRLG-------RGVKGVSHAD-DLSYQFSSLLARR-------LPKES-----
---REYRNIERTVGIWTQFAATG-------------------------------------
---------------------------------
>Hirr_AAF14517.1
------------------------------------------------------------
----------------------------------------KPPVGELRFKAP--QR-PVP
----WD-----G--VKDCCHAAS-R-SVQTDFIS-------------GNSSG--------
-------SE----DCLYLNVY-----T---N-NLN-----------TDTK----------
-------------------RPV--LVFFHGGGF-ICGEANRNYY-GAD-YFIK-K-DVVF
ITVQYRLGVLGFLSL------NSENLNVPGNAGLKDQVMALRWIKNNCASFGGDPDCITL
FGES-AGAASTHYMMITEQA--RGLFHRAVLMSGTAMCIWAH-----TQCQHRGYTIAKR
IGYK-------GENNDKD---VYDFLM--KANPYDLAREEHKVLTNEELRDK---VMFA-
--FGP--TTEPYET--------------PDCVLP---KPN--------------------
-------------------REML--KTAWGN-SIPTLIGNTSYE-GLL---FISVGKQ--
-NP-----HLIKEL-----ETFECYVPGELV----VEDRSSPES-L--EIA-SILKKLYV
RG------ETPTL----ESFTEL------------C--SDFYFWYPMHRFLQLR--F-NH
------TVG-----------------------------SP-----IYLYRFD--FDSEEI
INPY--RIMRYG-------RGVKGASHTD-ELTYLFWTMLSKR-------MPKDS-----
---REYKTIERMIGIWTQFATTGNPYSPEINGMENTTWDSLKKSDEVYKCMNIGDELKFI
DLPEMEKLKV-----------------------
>Icup_AAB67728.1
------------------------------------------------------------
----------------------------------------QPPVGELRFKAP--QR-PTP
----WD-----G--VRDCCNHKD-K-SVQVDFIT-------------GKVCG--------
-------SE----DCLYLSVY-----T---N-NLN-----------PETK----------
-------------------RPV--LVYIHGGGF-IIGENHRDMY-GPD-YFIK-K-DVVL
INIQYRLGALGFLSL------NSEDLNVPGNAGLKDQVMALRWIKNNCANFGGNPDNITV
FGES-AGAASTHYMMLTEQT--RGLFHRGILMSGNAICPWAN-----TQCQHRAFTLAKL
AGYK-------GEDNDKD---VLEFLM--KAKPQDLIKLEEKVLTLEERTNKVMFP----
--FGP--TVEPYQT--------------ADCVLP---KHP--------------------
-------------------REMV--KTAWGN-SIPTMMGNTSYE-GLFFTSILKQMP---
--------MLVKEL-----ETCVNFVPSELA----DAERTAPET-L--EMG-AKIKKAHV
TG------ETPTA----DNFMDL------------C--SHIYFWFPMHRLLQLR-FNHTS
--------G-----------------------------TP-----VYLYRFD--FDSEDL
INPY--RIMRSG-------RGVKGVSHAD-ELTYFFWNQLAKR-------MPKES-----
---REYKTIERMTGIWIQFATTGNPYSNEIEGMENVSWDPIKKSDEVYKCLNISDELKMI
DVPEMDKIKQ-----------------------
>Mdom_AAD29685.1
------------------------------------------------------------
----------------------------------------KPPVGELRFKAP--QR-PVP
----WE-----G--VRDCCGPAN-R-SVQTDFIS-------------GKPTG--------
-------SE----DCLYLNVY-----T---N-DLN-----------PDKK----------
-------------------RPV--MVFIHGGDF-IFGEANRNWF-GPD-YFMK-K-PVVL
VTVQYRLGVLGFLSL------KSENLNVPGNAGLKDQVMALRWVKSNIANFGGDVDNITV
FGES-AGGASTHYMMITEQT--RGLFHRGIMMSGNSMCSWAS-----TECQSRALTMAKR
VGYK-------GEDNEKD---ILEFLM--KANPYDLIKEEPQVLTPEEMQNKVMFP----
--FGP--TVEPYQT--------------ADCVVP---KPI--------------------
-------------------REMV--KSAWGN-SIPTLIGNTSYE-GLLFKSIAKQYP---
--------EVVKEL-----ESCVNYVPWELA----DSERSAPET-L--ERA-AIVKKAHV
DG------ETPTL----DNFMEL------------C--SYFYFLFPMHRFLQLR-FNHTA
--------G-----------------------------TP-----IYLYRFD--FDSEEI
INPY--RIMRFG-------RGVKGVSHAD-ELTYLFWNILSKR-------LPKES-----
---REYKTIERMVGIWTEFATTGKPYSNDIAGMENLTWDPIKKSDDVYKCLNIGDELKVM
DLPEMDKIKQ-----------------------
>Dmel_CG1131
------------------------------------------------------------
--------------------------------SFEKIPFAKPPVGDLRFKAP--EA-VEP
----WD-----Q--ELDCTSPAD---KPLQTHMF---------F---RKYAG--------
-------SE----DCLYLNVY-----V---K-DLQ-----------PDKL----------
-------------------RPV--MVWIYGGGY-QVGEASRDMY-SPD-FFMS-K-DVVI
VTVAYRLGALGFLSL------DDPQLNVPGNAGLKDQIMALRWVQQNIEAFGGDSNNITL
FGES-AGGASTHFLALSPQT--EGLIHKAIVMSGSVLCPWTQ-----PPRNNWAYRLAQK
LGYT-------GDNKDKA---IFEFLR--SMSGGEIVKATATVLSNDEKHHR---ILFA-
--FGP--VVEPYTT--------------EHTVVA---KQP--------------------
-------------------HELM--QNSWSH-RIPMMFGGTSFE-GLL---FYP-EVS--
RRP-----ATLDEV-----GNCKNLLPSDLG--LNLDPKLRENY-G------LQLKKAYF
GD------EPCNQANM-MKFLEL------------C--SYREFWHPIYRAALNR----VR
------QSS-----------------------------AP-----TYLYRFD--HDSKLC
-NAI--RIVLCG-------HQMRGVCHGD-DLCYIFHSMLSHQ-------SAPDS-----
---PEHKVITGMVDVWTSFAAHG-------------------------------------
---------------------------------
>contig0486
------------------------------------------------------------
---------------------------------------------------------KEE
------------------------------------------------------------
------------------------------------------------------------
---------------------------------------------KHN------------
------------------------------------------------------------
----------------------RTLFA---------------------------------
------------------------------------------------------------
--FVP--TVEPYWT--------------EQCVLS---EHP--------------------
-------------------YELL--KKTWSN-DIPILIGGTSFE-GLI---FYPEIVRRP
--------ATLDEV-----KNCKNLVPTDAG-----FERDSEKA-E--ACG-LQLKRTYF
GD------EECSRATM-MKFLEL------------N--SYREFWVPIYRTVLAR-QRYST
--------------------------------------AP-----TYVYRFD--YDSRDG
NAI---RNILCG-------RDVQGTCHGD-DLCYLFYALFSHK-------PTKDS-----
---KEYEITRTMVDIWTSFAANS-------------------------------------
---------------------------------
>contig0032
------------------------------------------------------------
--------------------------------AFEGIPYAKPPLGELRFRAP--QT-PDP
----WT-----G--VRNCTNLGN---VPLQKHFV---------L---GITQG--------
-------SE----DCLYLNVY-----T---K-QLN-----------SAKP----------
-------------------LPV--MVWIYGGGF-RFGEASRDVY-APD-YFME-R-DIVL
VTVNYRLGALGFLSL------PDPNLQVPGNAGLKDQLFALRWIQENIANFNGDPNNVTI
FGES-AGAACTHLLMLAPKT--QGLFHKAILQSGTALCSWAE-----QEPTNRAYWLAIQ
LGYK-------GENVDKA---VLSFLS--NISGSKIIKLEDGLRQPHEKDER---IFFP-
--FTP--VVEPYQS--------------QNGLLT---KPF--------------------
-------------------KDLL--ITAWSN-EIPILLGFTADE-GML---HYNETVKNP
--------HLVNEL-----GDCVAVLPKIVK-----KECDVQKC-K--ELG-LHLREAHF
GN-----AKPHYSKNL-YQYLEL------------L--AYRHFFIDVQRTLLAR----AA
-----YAFN-----------------------------VS-----TYLYRFA--FDSPYF
-NHS--RILHCG-------RSARGVCHAD-ELSYLFYNLNSDK-------LPPTS-----
---GEFKTIQRMIGMWTAFAATG-------------------------------------
---------------------------------
>Dmel_CG1121
------------------------------------------------------------
--------------------------------SFEGIPFAKPPVGELRFKAP--VE-PEH
----WS-----D--VKRCTHVRA---KPCQVNIV---------L---KQVQG--------
-------SE----DCLYLNVY-----T---R-ELH-----------PHRP----------
-------------------LPV--LVWIYGGGF-QMGEASRDLY-SPD-YIMM-E-HVVL
VVISYRLGALGFLSL------ADEELDVPGNAGLKDQVMALRWVKRNCQFFGGDPDNITV
FGES-AGGASTHYMMLTDQA--KGLFHKTIIMSGSALAPWAQ----TPTHINWPYRLAQA
TGYT-------GDANDRD---IFAHLK--KCKASSMLKVAEDIITMEERHQRL--TMFS-
--FGP--TIEPYLT--------------PHCVIP---KSP--------------------
-------------------LEMM--RDCWGN-SIPMVIGGNSFE-GLL---MFPEVNK--
------WPELLCQL-----GDCENLAPQDAH-------VDEQQR-K--AFG-KKVRELYF
GD------RTPGRKTI-LEYSDL------------F--SYKYFWHGIHRTLLSR-----A
------HHA---------------------------PLAP-----TFLYRFD--FDSKHF
-NIM--RIITCG-------RKVRGTCHAD-DLSYLFYNAAAKK-------LKRRT-----
---AEFKTIKRLVSMVVHFAISG-------------------------------------
---------------------------------
>Dmel_CG1128
------------------------------------------------------------
--------------------------------SFERIPFAKPPVGELRYKAP--QP-PEV
----WT-----E--VRSCTSQGP---KPLQKHFV---------F---EMTDG--------
-------SE----DCLYLNVY-----T---K-NLY-----------PTKP----------
-------------------MPV--MVWIYGGGF-QFGEASRECY-SPD-YLLR-E-DVVV
ISINYRLGPLGFLCL------DDPELDVPGNAGLKDQVLALRWVKANCSRFGGDSANITI
FGDS-AGSASVHYMMITEQT--HGLFHKAICMSGNTLSPWAV-----TPQRNWPYRLAVQ
AGYA-------GENNTRD---VWEFLK--NAKGSEIIKANGELCIDEEKKER---IGFS-
--FGP--VIEPYVT--------------SHCVVP---KKP--------------------
-------------------IEMM--RTAWSN-NIPLIIGGVSNE-GLL---LYS-ETK--
TNP-----KCLNEL-----DDCRFVVPIELN-----MDRESALC-R--EYG-DQLRQCYY
GD------KTPSLDTL-HEYLQM------------V--SHEYFWFPIYRTVLSR-----L
------QYA---------------------------RSAP-----TYLYRFD--FDSKHF
-NHL--RILSCGK------KVR-GTCHGD-DLSYLFYNSLARK-------LKNHT-----
---REYKCIERLVGLWTHFAACG-------------------------------------
---------------------------------
>Dmel_CG1089
------------------------------------------------------------
--------------------------------SFEKIPFAKPPLGELRFRAP--VP-ADP
----WS-----G--VLDCTHYAE---KPTQRGLL---------T---REIEG--------
-------GE----DCLYLNVY-----S---K-QLK-----------SEKP----------
-------------------LPV--MVYIYGGAF-TVGEATRELY-GPD-YFMT-K-DVVL
VTLNYRVDCLGFLSL------KDPSLKVPGNAGLKDQVLALKWVKQYISNFNGDDSNITV
FGES-AGGCSTHFMMCTEQT--RGLFHKAIPMSGTVHNYWAN-----NPAEDFAFRLAQQ
NGFT-------GENDDAK---VLEYLQ--GVPARDLVNHNLLTPEHRRNG-----LLFA-
--FGP--TVEAYVG--------------EDCVVP---KPP--------------------
-------------------VEMA--RDAWSN-NFPVMLGGTSFE-GLFMYPAVSANLKAL
--------DSLSQ-------DPTRLVPVDVR-----TVSSEKEN-L--EYS-QRLMKAYF
GY------SPPSSELL-LNMLDF------------Y--SYKIFWHGFNRTFNAR----LT
------YAK-----------------------------AP-----TYYYRFD--FDSPNF
-NFY--RAKFCGD------KIKTGVAHAD-DLSYLFRNAGSWK-------LDKTS-----
---AEYRTIERMIGIWTAFAATS-------------------------------------
---------------------------------
>Dmel_CG6018
------------------------------------------------------------
--------------------------------SFEGIPFAQPPVGELRFRAP--QP-PSS
----WQ-----G--VRDCTYARE---KPMQRNSI---------T---NAAEG--------
-------SE----DCLYLNVY-----A---K-RLE-----------SPKP----------
-------------------LPV--MVWIFGGGF-QVGGASRELY-GPD-YFMK-H-DILL
VTINYRVGVLGFLSL------KDKELKIPGNAGLKDQIQALRWVKENIASFNGDPESITV
FGES-AGGASTHILMQTEQA--RGLFHRAIVQSGSALCAWAT-----QPDRKWPQRLGKE
LGYA------GNLESEKE---LLEFFQ--QIPASKLAQYCNSIVTQEEQRDYEILA----
--FAP--VIEPYVG--------------DDCVIP---KSQ--------------------
-------------------QEQL--SSAWGN-SIPMIIGGTSFE-GLF---SYRTTLD--
--------DPLYML-----SAFEAIIPKQVR--DAIDKEELAEM-V------RRLKKSYF
DD------PDRASMEL-YECLHI------------L--SIKNFWHDIHRTLLAR----LA
-----YATN-----------------------------LP-----TYLYRFD--MDSPHF
-NHY--RILKCG-------KKVRGVCHAD-DISYMFYGILSSK-------LDKNS-----
---PEYRTIERLVGMWTSFATTG-------------------------------------
---------------------------------
>Dmel_CG2505
------------------------------------------------------------
--------------------------------AFEGIPYAKPPVGDLRFRAP--QP-PEP
----WQ-----G--VLNCTTNRS---KPMQRNML---------L---GIVEG--------
-------SE----DCLHLNVY-----V---K-ALK-----------SEKP----------
-------------------LPV--IVWIYGGGF-QKGEASRDIY-SPD-YFMK-K-PVVF
VAINYRLAALGFLSLKD----PKLD--VPGNAGLKDQVMALRWISQNIAHFNGDPNNITL
MGES-AGSASVHVMMTTEQT--RGLFHKAIMQSGCALSEWVE-----SPDNNWAFRLAQN
LGYK-------GDEKDAD---VLSFLS--KVCARQIAAIDQDVINLDEVRSF---LLFA-
--FGP--VIEPYET--------------DHCVVP---KRH--------------------
-------------------KDLL--SEAWGN-DIPVIVGGNSFE-GLF---SYQLVRK--
--------DPWAL------KNFHNILPREVR--ETSSLEGQDLL-V------RRLKQLYF
NN------EMQESMEM-FEALNI------------F--SHRQIWHDTHRFILAR-----Q
------SYA---------------------------PKTP-----TYLYRFD--FDSPHF
-NQF--RRLVCG-------DRIRGVAHAD-ELSYLFYNIIASK-------LDKSS-----
---MEYKTIERMVGMWTSFASSG-------------------------------------
---------------------------------
>Dmel_CG1031
------------------------------------------------------------
--------------------------------AFEGIPFAQPPVGELRFRAP--QP-PHP
----WL-----G--VRDCTYPRA---KPMQKHFV------------LSIVEG--------
-------SE----DCLYLNVY-----S---K-RLR-----------SDKP----------
-------------------LPV--IVWIYGGGF-QFGEAGRDFY-SPD-YFMQ-Q-DVVV
VTFNYRVGALGFLSL------ADRDLDVPGNAGLKDQVMALRWISQNIAQFNGDPQNITV
MGES-AGAASVHALMTTEQT--RGLFHKAIMQSGSMFCEWAN-----EPSGRWAYRLACQ
LGYS-------GSENEKE---VFRYLQ--KAPASEMAAQGITLVSQEERRQYVLFP----
--FTP--VVEPYIT--------------RDCVLP---RCH--------------------
-------------------REML--PEAWGN-DLPLILGGNSFE-GLFSYQSTLHDEE--
--------HML--------SAFEVLIPREIR-----EKSTQSHL-K--DLL-RQFKVDNF
DD------ATRGRMEF-NECLHI------------L--SVKHFWHGIHRTVLAR-LSHAP
-------------------------------------ATP-----TYLYRFD--VDSPHF
-NHF--RQVMCG-------KHVRGVSHAD-DLSYLFYHILANK-------VDKSS-----
---MEYQTIQRLVGMWVAFARND-------------------------------------
---------------------------------
>Amel_GB12309
------------------------------------------------------------
--------------------------------VFLGIPYAMPPTKEGRFKPP--RP-HKG
----WQ--------LLQAVDWGP-A-CPQPSAYT-------------GATKG--------
---IRDVDE----DCLYLNIF-----T---P-SIDSG---------LAQP----------
-------------------YAV--MFYIHGGEF-SHGASNLF---PAH-ILAA-FYNVVV
VSINYRLGVLGFLST------GDEN--SPGNYGILDQAMALRWVYDNIKAFNGNPDAITL
FGPG-AGAVSAGLLMVAPKT--REMVSKVIAQSGSALADWGV-IIDKYRAQNTSRVYAEM
LGCS--------IESSWK---LVQCLK----NGRSFFELGNSELKPHIGMFP--------
--WAP--VLDTNFTIPDNWYEDWRAS--DWRFFM---ETP--------------------
-------------------EESI--KNHRFRNNLAYMAGVTTQE-AAY---LIYNNVTLA
RNQYIIDIELFEQ------KIWEFVLQYNYT-------LNSQGV-Y------EAIKYMYT
YW-----PDPKNITHIRDQYINL------------L--SDFHYVAPFDKMAKLL------
-----IEKH-----------------------------VP-----TYLYVLNTTVEALRL
-------------------PQWRSVSHDT-ELLWLTGAPFMDV----EFFPQKWNLKRDM
WTDNDRNMSHFFMQTYSNFAKYG-------------------------------------
---------------------------------
>Agam_COEgli11o
------------------------------------------------------------
--------------------------------TFLGIPYALPPTHEGRFKPP--RQ-HRG
----WQ--------LVQAVDYGP-A-CPQPVQYT-------------GATKG--------
---IRDMDE----DCLYLNIF-----S---P-NTQAG---------VAQR----------
-------------------YPV--MIYIHGGEF-VRGASNTF---PGH-MLAA-FYDVVV
VTFNYRLGALGFLST------GDEN--SPGNYGILDQIMAVRWVYENIESFNGDRNSITL
FGPG-AGGASAGLLMVAPQT--KDIVTRVIGQSGSALADWAL-IVDKWRAQNTSRVFAQN
VGCS--------IETSWK---MVNCMR-NGRSSYELGNAEFPPHVGLFP-----------
--WGP--VLENNFTFPGDSWYEGWSER-DWHFLA---ETP--------------------
-------------------ESLI--RRRHFNRGLHYMSGVTLQEAAFVITGNKSLAPY--
--------FEVDE------RFFDQKVRELVL-RYNYTLNLNGTY--------EAIKYMYT
YW-----PDPKNTTFIREQYINL------------L--SDFLYRAPTDKLIKLL------
-----VEQN-----------------------------VP-----VYSYVMNTTIEGLKL
-------------------AEWCKVPHDI-EHYLLAGAPFMDV----EFFPRRERFDRLM
WTDNDRNMSHFFMKTYSDFARHG-------------------------------------
---------------------------------
>Amel_CG3903
------------------------------------------------------------
--------------------------------VFLGIPYALPPTFEGRFKPP--RV-HRG
----WQ--------LLQAVDFGP-A-CPQPVRYT-------------GATKG--------
---IMDMDE----DCLYLNVY-----S---P-KTGAG---------VAQK----------
-------------------YPV--MVYIHGGEF-IRGASNLF---QGH-ILAS-FYDVVV
VTLNYRLGALGFLST------GDEN--SPGNYGILDQAMALRWVYDNIEFFNGDRNSITL
FGPG-AGGASAGLLMVAPQT--RNIVRRVIAQSGSALADWAL-IQDKYRAQNTSRVLGQL
LGCS--------IESSWK---LVNCLR-TGRSFYELGNAEFSPQVGSFP-----------
--WGP--VLDHNFTLPGDDWYEGWREK-DWRFLT---QTP--------------------
-------------------ETLI--RAGKFNRNIQYMTGVTTQEAAFFVAQNESLSPY--
--------YELDG------RFFDQKIREHVF-RYNYTLNPNGVY--------EAIKYIYT
FW-----PDPNNNTIIRDQYINM------------L--SDLYYRAPVDQMVKLM------
-----LEQK-----------------------------VP-----VYMYVLNTTVEALNL
-------------------PQWRKYPHDI-ERYFLTGAPFMDT----EFFPKKEHLQRNM
WTDNDRNMSHFFMQTYTNFARYG-------------------------------------
---------------------------------
>Cfum_AAD34172.1
------------------------------------------------------------
-------------------------------------------------QEL--QP-AEP
----WK-----G--CRDATKPGP-I-CPQRDLFY-------------GPTMR--------
---ASEMSE----ECIHANVY-----M---P-LQYLPAASEGAAPRNRTL----------
-------------------LPV--LVYIHGGGF-GFGSGDPDLH-GPE-YLMG-D-NVVV
ITFNYRLGPFGFLSL------NSSS--VPGNAGLRDMVTLLRWVCRNARAFGGDPGDVTL
AGQS-AGAASAHILSLSEAA--RGLFKRAILMSGTSTRSFFS--TSPAYAQYVAQLFLTN
LGIN--------GTDPEE---VHRLLI--DTPIEKIIDAQNDLQDVIGITV---------
--FVP--VVESAHPG-------------VEIILD---NDP--------------------
-------------------EILQ--SQGRGK-DIPFLMGFTNAECQTFRPRFESIDII--
--------SRIAE------QPVLVMPPPAIY--VTPLDELPNKI--------GQIVQRYF
NG----------TPNL-NKFIKL------------C--SESYFVYPTLKLAEMR----AA
------NGG-----------------------------AP-----VYLYRFT--YEADYS
VFQEGLRLKYR------------GTGHSE-DLTLLFRANHVLG------ERAISP-----
---RDHKMVDAMTTYVTNFMLHSNPTKGVAGWPAVKREKLQYQNIITPELVTTEVSRDLR
DTMTFFDNIYSSS--------------------
>Hvir_P12992.2
------------------------------------------------------------
----------------------------------------------LRFKEL--EP-LEP
----WD-----N--ILNATNEGP-I-CFQTDVLY-------------GRLMA--------
---ASEMSE----ACIYANIHVPWQSL---P-RVRG----------TTPL----------
-------------------RPI--LVFIHGGGF-AFGSGHEDLH-GPE-YLVT-K-NVIV
ITFNYRLNVFGFLSM------NTTK--IPGNAGLRDQVTLLRWVQRNAKNFGGDPSDITI
AGQS-AGASAAHLLTLSKAT--EGLFKRAILMSGTGMSYFFT--TSPLFAAYISKQLLQI
LGIN--------ETDPEE---IHRQLI--DLPAEKLNEANAVLIEQIGLTT---------
--FLP--IVESPLPG-------------VTTIID---DDP--------------------
-------------------EILI--AEGRGK-NVPLLIGFTSSECETFRNRLLNFDLV--
--------KKIQ-------DNPTIIIPPKLL-----FMTPPELL-M--ELA-KTIERKYY
NG----------TISI-DNFVKS------------C--SDGFYEYPALKLAQKR----AE
------TGG-----------------------------AP-----LYLYRFA--YEGQN-
-SII--KKVMG--------LNHEGVGHIE-DLTYVFKVNSMSE------ALHASPSE---
---NDVKMKNLMTGYFLNFIKCSQPTCEDNNSLEVWPANNGMQYEDIVSPTIIRSKEFAS
RQQDIIEFFDSFT--------------------
>Bmor_AAR37335.1
------------------------------------------------------------
----------------------------------------KQPVGELRFKEL--QP-AEP
----WT-----G--YLDATEEGP-V-CYQTDVLY-------------GSLMK--------
---PHGMNE----ACIYANIH-----V---P-LYALPAAGET----PTKP----------
------------------GLPI--LVFIHGGGF-AFGSGDADLY-GPE-YLVT-R-NVVV
ITFNYRLNFFGFFSL------DTPK--VPGNNGLRDMVTLLRWVKRNARAFGGNPDNVTL
AGQS-AGAAAAHLLTLSKAT--EGLVSRAILMSGAGTSTFST--TSPIFSQSINKLLFSI
LGVN--------STNPDE---IHEKLV--AMPVEKLNEANRILIDQIGLTT---------
--FFP--VVETPHPG-------------ITTILD---EDP--------------------
-------------------NILV--QQGRGK-DIPLIIGFTNSECHMFQRRFEQIDIV--
--------SKINE-------NPAILVPSNLL--YSSTLETIALV-S------NQISQRYS
NG----------SVDL-EGFINM------------C--TDSYYKYPAMKLAEKR----SA
------AGD-----------------------------AP-----VFLYQFS--YDGY--
-SVF--KQAFH--------LHFNGAGHAD-DLTYVLKVNSASG-------TSSSQK----
---ADDEMKYWMTTFVTNFMRCSAPMCDETTAWPPVTPRELQYQDIITPNLCHQTSLTKE
QLEMKNFF-------------------------
>Msex_AAG42021.2
------------------------------------------------------------
-------------------------------------------LGELRFKEL--QP-LEP
----WQ-----D--ELDATQEGP-V-CQQTDVLY-------------GRIMR--------
---PRGMSE----ACIHANIH-----V---P-YYALPRDAADKNRFAG------------
-------------------LPV--LVFIHGGGF-AFGSGDSDLH-GPE-YLVS-K-DVIV
ITFNYRLNVYGFLSL------NSTS--VPGNAGLRDMVTLLKWVQRNAHFFGGRPDDVTL
MGQS-AGAAATHILSLSKAA--DGLFRRAILMSGTSSSAFFT--TNPVFAQYINKLFVTN
IGIT--------ATDPEE---IHQKLI--EMPAEKLNEANRFLLEQFGLTT---------
--FFP--VVESPING-------------VTTILD---GDP--------------------
-------------------EQLI--AKGRGK-HIPLIIGFTDAECEIFRRQFEQIDIV--
--------SKIKE-------NPGILVPLSVL-----FSSAPDTV-A--EIT-KAMHEKYF
KK----------SVDM-EGYIEL------------C--TDSYFMYPAISLAIKR----AR
------SNG-----------------------------AP-----VYLYQFS--FDGDYS
VFREVNH------------LNFEGAGHIE-DLTYVFRTNSMLG---GHASFPPHD-----
---KDDHMKYWMTSFITNFMKYSNPVTDAKLWPEVRADNLRYQDIDTPDVYQNVKPHSEQ
RDMLDF---------------------------
>Apol_AAM14415.1
------------------------------------------------------------
------------------------------------------------------------
----WD-----G--IFEAINENT-W-CPQPSVGH--------------IVLG--------
-------EA----NCLKLNVL-----S---P-VTTKSK----------------------
-------------------LPV--MVYIHGGCF-FSGTGSPFLY-GGD-FFAE-N-DVVF
VGINYRLSVEGFLCL------GIKE--APGNAGLKDQIAALKWIQENIHQFGGDPKSVTL
FGES-AGAVSTSFMILSPAA--KGLFHRAILQSGSSLAPWGL----QHDPIRRASALVKK
FGYD--------TVDPRE---IYSIIS--NRTINELINALKYEDKYCVADENI-------
--FVP--CVENKIDG-------------VEAVVT---DYP--------------------
-------------------SNVI--KSGNYT-KVPMIIGYTDNE-GIF---FVAADYG--
--------LSIKN-------NTELNIMRNLQTDLEFPNEWEKNC-T--ELN---IKKHYF
SS---------YDDDMIMNVVGL------------Y--SDLHFKFPIILESRMY----AE
------TTN-----------------------------QP-----IYYYLFK--YSGFIN
MPKIISGFAMTG-----------GASHAD-ELFYLFKPRSFP--------LPQRW-----
---LESEMIKRMVTLWTNFAKYGEPTPRSSRLPFRWRPSRNTNPTALVIDSRITTAPMWE
HASVALWNDTYNKYRRNDYGFKNVHIPESIMRR
>Dmel_CG8425
------------------------------------------------------------
--------------------------------AFMGIPYALPPIGDLRFSNPKVMP-KLL
-----------G--MYDASAPKM-D-CIQKNYLL-----------PTPVVYG--------
-------DE----DCLYLNVY-----R---P-EIRKSA----------------------
-------------------LPV--MVYIHGGGF-FGGSAGPGVT-GPE-YFMD-SGEVIL
VTMAYRLGPFGFLST------QDAV--MSGNFGLKDQNLALRWVQRNIRFFGGDPQRVTI
FGQS-AGGVAAHMHLLSPRS--HGLFHRVISMSGTANVPFAI----AEQPLEQARLLAEF
ADVP--------DARNLSTVKLTKALR--RINATKLLNAGDGLKYWDVDHMTN-------
--FRP--VVEEGLE--------------VDAFLN---AHP--------------------
-------------------MDML--AQGMPT-SIPLLLGTVPGEGAVRVVNILGNETLR-
--------QSFNL-------RFDELLQELLE----FPASFSQDR-R--EKMMDLLVEVYF
QG-----QHEVNELTV-QGFMNL------------I--SDRGFKQPLYNTIHKN----VC
------HTP-----------------------------NP-----VYLYSFN--YQGPLS
YASAYTSANV---------TGKYGVVHCD-DLLYLFRSPLLFP------DFQRNS-----
---TEAKVIHSFVDYFVHFAKFG-------------------------------------
---------------------------------
>Amel_GB15327
------------------------------------------------------------
--------------------------------AYEGIPYALPPVGKFRFKAP--QK-IPA
----WI-----G--ELSATKFGF-P-CLQYTQLP---------VNPRDKIEG--------
-------AE----DCLYLNVY-----V---P-ADRT----------PSQS----------
-------------------LPV--IFWIHGGAF-QFGSGIPM---GAK-YLMD-S-DVIF
VTINYRLGILGFLST------EDEV--VPGNMGLKDQSMALRWVSENIEWFGGNPKRITL
IGLS-AGGASVHYHYLSPLS--AGLFQGGISISGTALNCWTQ----TENSLEKAKQVGAF
MGCP--------TRNVKE---MIRCLR--YRPARAIVETLANFMRFYYNPFTP-------
--FGP--VTEKVNNDSN-----------SLPFID---RTP--------------------
-------------------IEII--NSGDVQ-DVPWVTGVTSEE-GLY---PVAEFIAKP
EAL-----KLLDE-------NWDLIAPYFLD--YNYTIPKEKHV-E--VA--RLIRNYYF
ES------NKIDETTL-KHLIDV------------A--SDRFFITDGEKAARMQ-AKVNR
--------------------------------------QP-----VWFYYYT--YKGAHS
ISEIMSGT-----------SNKYGVCHAD-DAYMVVDTPFLAS--------TTTT-----
---NDIKMQKVLIDFWVSFVNNG-------------------------------------
---------------------------------
>Amel_GB10820
------------------------------------------------------------
--------------------------------AYEGIPYAQSPVGKFRFQPP--RP-IKK
----WS-----K--DLSATKKSS-V-CMQYLMTF---------TTHGNRVKG--------
-------SE----DCLYINIY-----V---P-VRNN----------RKPL----------
-------------------LPV--MFWIHGGAF-QFASGNEA---NET-LFMD-R-NIVF
VAINYRLGPFGFLST------GDIV--VPGNMGLKDQSMALRWVFNNIKSFGGNPNKITI
FGMS-AGGASVHYHYLSPMS--AGLFKRGISISGVAFCPWAQ----TKHAPEKAKKLGAL
MKCR--------TDNTKK---MIDCLQ--SRPARIIAQAVGDFMFWLYNPFTP-------
--FGP--VVETYG---------------SNPFIS---NSP--------------------
-------------------INII--NNGQVY-DVPWISGVVSKE-GLYTAAEFVDNAK--
--------LLWHLN-----DHWDEIAPYLLD--FNYTIPLDQHR-Q--VA--KKIKNYYL
RS------GPINYDKV-ESIIQM------------M--SDRLFNIDFEKAVRLQ-ARINK
--------------------------------------SP-----VWTYYYS--YRAEHS
VS-----------------EILSGGSTTD----YV-------------------------
------NFTNIKMEVNNNFANK--------------------------------------
---------------------------------
>Amel_GB16342
------------------------------------------------------------
--------------------------------SFKGIPYASPPIGNRRFRPP--VP-PQP
----WN-----E--TLDAIEEAN-E-CPQEMSNV---------------YSG--------
-------NE----DCLYLSVF-----T---P-QTKFNDKE------LKTL----------
-------------------KPV--MVWIYGGSF-LRGSNNASLY-GPD-FFME-Q-DVVL
VTFNYRLGALGFLYL------KHEN--AAGNAAMRDQLMVLEWVRDNIAAFGGDPNRVTL
FGES-AGGASVNYHVLSEKS--RGLFHQAIEQSGTSATYLYK---TQKAAFQTACKLASE
LGFE--------SDDPNE---LLKFFL--EADAKDLVATTNRAFPLGTDFSVP-------
--FAP--IKENPDLVDP-----------KDMFLS---ECP--------------------
-------------------ITLA--ANQKFN-KMPVMLGFTHDE---------VLDFS--
-------------------GELYQIINTTAD--------ILNEL-F--NLK-LDLQGPYE
EV---------------KELSVV------------L--SDFIMKGPIDFAQRLL------
------VDG--------------------------NDDYP-----VYYYQLS--YVSNYA
LHAQ-------------DGIPEPGIAHFD-DIGLLFNVESLNA------PTDPRH-----
---PFNQFRQKLVTLWANFAKYG-------------------------------------
---------------------------------
>Agam_COEae6o
------------------------------------------------------------
--------------------------------SFKGIPYAEPPVGALRFADP--VP-RAA
----WT-----G--VRDASQHGS-S-CPTPDALP--------------------------
-----AEAE----DCLYLNVY-----S---P-SLVGT-----------------------
-------------------RPV--MVFVHGGAY-VGGSGDDALY-GAR-YFMP-E-NVVI
VTLNYRLGVLGFLGT------GDRS--ASGNWAIKDCVEALRWVQRNIGAFGGDAGRVTI
FGQS-AGGALVHFLTLSPLA--VGLFERAITHSGSAINSWSL----QPNPRQQAEKIAAE
LGIH--------TTDTAT---LVSALR--QVPYRDLISPDQTTLDELMVPLA--------
--FGP--VVEPADTP-------------GQVALD---RLP--------------------
-------------------IELI--ESGSYR-AVPLMAGFTDMD-ALL---FSAVEMV--
TNP-----GIFDTFN----NNPHLLVPFVWN-----IPAGSAAS-S--AVS-QAFRQYYW
QS------QPLSPALL-AQFSVY------------L--TDLQFAYPQLEMAKRH------
------ASR-----------------------------SS-----VYLYQFK--YDGDL-
-NLV--KQFAG--------IPLPGAIHGD-DLCYLFETKQFGG-----GELPITS-----
---HAATVRQRMLRLWTNFARDG-------------------------------------
---------------------------------
>Agam_COEae1A
------------------------------------------------------------
--------------------------------AFNGIPYAQPPVGELRFRNP--RP-HGG
----WQ-----G--VKDGSEHRS-T-CPSGGFL--------------GGVSG--------
-------SE----DCLYLNVY-----T---Q-NLIGS-----------------------
-------------------RPV--MVWIHGGSF-TGGSGNSWIY-GPD-NLMP-E-DVVV
VTINYRLGILGFFST------DDVH--AAGNWGMKDCVMALQWVRQNIAAFGGDPNNVTI
FGES-AGGVAVHYLVLSNKA--SGLFHKAIAQSGTALVPWGF----QYRPRELAYRLADR
FGYS---------HDSAT---LVQSLR--NTPIETLIETQEGWLDIEIPRGFKPFD----
--FVP--NAEPVNSP-------------EETFLT---QLP--------------------
-------------------IDII--NAGTFN-HVPFIAGYMSME-SLF---MVYEHTIDS
TVW-----NAFTR-------NPDYFVPHFWN-----IPHGTAAS-A--AVS-QGIRNAYW
QD------RPLGDDIM-VEWLTF------------H--TDQQFIYAIDKTVRLH----AQ
------RSS-----------------------------AP-----TYYYQFS--FDGDL-
-NLV--KRVLML-------GSWPGAMHAD-DIPYLWSVTDLTI-------SPILPTN---
---HARTVSNRFVRLFTNFARFG-------------------------------------
---------------------------------
>Agam_COEae2A
------------------------------------------------------------
--------------------------------SFKGIPYAEPPVGSLRFRNP--VP-RAR
----WT-----G--VRDGSNHGS-E-CLQVSVVP-------------GQVRG--------
-------GE----DCLYLNIY-----T---Q-QLVGL-----------------------
-------------------RPV--MVWIHGGGY-SINSGNSVDF-GPE-KLVQ-D-NVLL
VTLNYRLGALGFLST------GDRY--AAGNWGLKDCLQALRWVRSNIAAFGGDPNSVTI
FGNS-AGAALVHLLVLTDAG--AGLFHRAIAQSSTALVPYAF----QTRPRFYADRIASA
LGFG---------TDSST---YVERLR--TVPAEQFVPFQEATVTIPVPRFLRPLD----
--FGP--VVEPGDAP-------------DEVIVR---QRP--------------------
-------------------IELI--RTGAH--RVPFLVGYTDLE-GAF---FTALDN---
--------AIDPTVKGQFNANPHLFVPFFWN-----VGAGTAAS----SQISGAFREHYW
QS------RPLDASLDYEWTVYQ---------------SDHMFAFAIDQTVRLH----AQ
------TTP-----------------------------AP-----LYYYQFA--YDGDLN
LYKKLFG------------VQHPGAIHTD-ELPYLFHIPAAML-------VPVSPDS---
---HANTVSSRVVRMWTNFARTG-------------------------------------
---------------------------------
>Agam_COEae1F
------------------------------------------------------------
--------------------------------NFQRIPYCKPPIGERRFKDL--EL-PEP
----WT-----E--PLDCTQQGP-S-GYQFNKLL-------------NKIVG--------
-------SE----DHLYMNVY-----T---K-ELK-----------PAKL----------
-------------------RPV--MVWIHGGAF-MRGSSGTEMY-GPD-YLIQ-K-DIVL
VTFNYRIGAFGFLSL------DSKELGIPGNGGLKDQNVALRWVRDNIAQFGGDPDNVTL
FGES-AGGCSVHYHMVSSQS--RQLFRRAIVMSGCTLNNWST-----APRRGMAERLAKA
LGWN-------GKGGEAE---LLKVLR--ATPAEEIIKHQDLLLTKNELENR---ILFA-
--FGP--VVEPYVT--------------ESTFIP---KAP--------------------
-------------------LEMC--REAWSN-DIDILIGGNAEE-GLF---CLS-SIK--
ESP-----AIMDNL-----KNFEYLVPTELE-----LVRGSQAC-Q--QYG-LKLKKFYY
GG------SQPSFDNR-EGYLTL------------M--TDKLFWHGLHRTVCSR----IS
-----SQKP-----------------------------AK-----TFVYRFA--VDSETY
-NHY--RIYFCDR------NVR-GTAHAD-DLSYLFKNVFSPV-------PDVGT-----
---MEYRTMQTLVELFTNFATVG-------------------------------------
---------------------------------
>Cpip_CAA88030.1
------------------------------------------------------------
------------------------------------------------------GP----
-----------G--------------GYQYSKLL-------------NKIIG--------
-------RE----DSLHMNVF-----T---K-NLD-----------SKQL----------
-------------------LPV--MLYIHGGAF-MRGSSGVEMY-GPD-YLIQ-K-DVVF
VSFNYRIGALGFISF------DSPELGLPGNAGLKDQNLALRWVVDNVANFGGDPKNITL
FGES-AGGCSVHYHMVSDLS--RGLFQRAIVMSGCVLNNWSV-----VPRRKFSERLAKA
LGWN-------GQGGERA---ALEVLV--KADPESIVREQEVLLNENEIENRILFS----
--FGP--VIEPYIT--------------KKCMIP---KDP--------------------
-------------------VEMC--REAWSN-EIDILIGGNSEE-GLFCLNGIKENPS--
--------IMSNL------KDFEYLVPLELD-----LVRTSQRC-K--EVG-KQMKKFYY
GE------TEPSFENR-EGYLTL------------M--TDKLFLHGLHRTILSR---LNS
------KKP-----------------------------SK-----TFLYRFS--VDSDTY
-NHY--RIVFCD-------KNVRGTAHAD-DLSYIFKNVFNDP-------PAKDT-----
---FEHRAMMNMVGLFSTFASNNGNPNGEQINEWESIATPAGPFKCLNINNDGLQFIEYP
EQERMKFWDSLYSKDKLY---------------
>Agam_COEae2F
------------------------------------------------------------
--------------------------------SFQGIPYAKPPVGELRFKDP--TP-PEN
----WT-----Q--VLDCTEQCD-P-CFHFDRRV-------------NKIVG--------
-------SE----DSLRLNIF-----S---K-TIK-----------PTKP----------
-------------------LPV--MVYIYGGGF-VEGTSGTELY-GPD-YLIE-K-DIVL
VTLNYRVGALGFLCCQS----PTAG--VPGNAGLKDQRLALRWVRDNIASFGGDPSAITL
FGHS-AGGASVQYHTIADAS--KNLFQRAIIMSGSTMCSWAL-----TPQRNWPEKLAKA
IGWQ-------GEGDEEA---ALQYLR--QASPESIVDHQEKLFGPQEIQEG---LLSP-
--FAP--TIEPYES--------------EVCFIP---RSP--------------------
-------------------FEMS--RTAWGN-SIDIMIGGTSEE-GLILLPKVKPQLP--
--------SMLQDP-----RLFVGNVPFHLK-------LSLEQR-M--AFG-EQLKQLYY
PD------SNPSIDNL-DGFVNM------------A--SDRIFWHDLHRTILAR-----A
------NYA---------------------------CTAK-----TFVYRFC--VDSPFF
-NHY--RIHMVD-------PNARGTSHAD-EISYLFSNIFAKP-------LDKST-----
---LEYRAIQHLVDIFTSFATNS-------------------------------------
---------------------------------
>Ctar_AAC23391.1
------------------------------------------------------------
---------------------------------------------------------CEP
--------------------------CYHFDRRI-------------QKIVG--------
-------SE----DSLKINVF-----A---K-EIN-----------PSNP----------
-------------------LPV--LLYIYGGGF-TEGTSGTELY-GPD-FLIQ-K-DIVL
VTFNYRIGALGFLCCQS----EEDG--VPGNAGLKDQNLAIRWVLENIAAFGGDPKRVTL
AGHS-AGAASVQYHLISDAS--KDLFQRAIVMSGSTYSSWSL-----TRQRNWVEKLAKT
IGWD-------GEGGESG---ALRFLR--AAKPEDIVANQEKLLTAEDMQED---IFTP-
--FGP--TVEPYLT--------------EQCIIP---KEP--------------------
-------------------FEMA--RNAWGD-TIDVMIGGTSEE-GLL---LLQ-KVK--
LQP-----ELLSHP-----HLFLGNVPPHLK-------ISMEQR-V--AFA-VKLKQRYY
PD------SDPSMENN-SGYVHM------------M--TDRVFWHGLHRTILAR----AA
------RSQ-----------------------------AR-----TFVYRIC--LDSEFY
-NHY--RIMMID-------PKLRGTVHAD-ELSYLFSNFTQQV-------PGKET-----
---FEFRGLQTLVDVFTSFVINGDPNCEMTSNSGVVFEPNGQTKPTFKCLNVSNEGVAFI
DYPDPDRLDMWDAMYVNDELF------------
>Ctri_AAG09281.1
------------------------------------------------------------
---------------------------------------------------------CEP
--------------------------CYHFDRRL-------------QKIVG--------
-------CA----DSLKINVF-----A---K-QAN-----------PSNP----------
-------------------LPV--MLYIYGGGF-TEGTSGTDLY-GPD-FLVQ-K-DIVL
VTFNYRVGALGFLCCQS----EEDG--VPGNAGLKDQNMAIRWVVDNIAAFGGDPKKVTL
VGHS-AGAASVQYHLISEAS--KGLFQRAIVMSGSTYCSWSL-----TEQRNWVEKLAKV
IGWD-------GQGGESG---ALNFLR--AAKPEDIVDNQEKLLSPQDMQDDIFTA----
--FGP--TVEPYMT--------------EQCMIP---KDP--------------------
-------------------FEMA--RNAWGD-KIDVMIGGTSEE-GLLLLQKLKLQPE--
--------ILSHP------HFFLGNVPPKLK-------LSMEQR-G--EFA-GKLKQRYY
PD------SDPSMENN-MGYVHM------------M--SDRVFWHGLHRTILAR-AARSP
--------------------------------------AR-----TFIYRIC--LDSEFY
-NHY--RIMMID-------PKLRGTSHAD-ELSYLFSNFTQQV-------PHKDT-----
---FEYRGLQTLVDVFTAFVMKGDPNCETTAKSSVNFEPNSQTKPTFRCLNITNDGVAFV
DYPDKDRLDLWDAMYVNDELF------------
>Nlug_AAG40239.1
------------------------------------------------------------
-------------------------------------------IGSRRFKDP--EP-FGK
----WL-----G--TFNGTKEPT-K-CLQVNGFL-----------PGKPVEG--------
-------SE----DCLYLNVY-----T---P-SRNGVG----------------------
-------------------YPV--MVFIHGGGF-VDGDGTSGFY-GPDKLLLT-K-DIIL
VTIHYRLGFLGFASL------DDGD--FAGNYGLKDQSLALKWVKENIAKFGGDGDKVTV
VGES-AGAASAHFHILSPQS--QGLFQRAILLSGTADCPWAV--STAHQNGNLTAKMASL
VNCS-------ADTSATE---LLECLR--KVEGSEFLIHNEKFQTVWKGYSVPIVI----
--FRP--TIESHS---------------GNAFIT--------------------------
-------------------QESY--KSQS---KKPMMIGATSDE-GALVLAILKRDKT--
--------RSLESALSEFDKRFTEIMPVEGD---FLDDPDHKER-A------EKIKTEYF
GN------STISNETL-PQLTKL------------Y--SDTYFLNGIKSTLSRH-----E
--------------------------------------GE-----KYVYKFG--YEGSYS
ISQLLSGDP----------TYRNGVCHAD-DLFYLFPMKPFLG-------LRVGSETE--
---KDKEISAKFVDLITNFVIEGNPNSKSEPSIWTPSSKDVDFLSISTEGNFEMKKNFPG
A--------------------------------
>Agam_COEae7G
------------------------------------------------------------
--------------------------------AFRGIPYAEPPVGENRFQPP--VP-VTK
----FV----TS--VLDCSTERD-T-CVAKNPFN-------------QQWQG--------
-------SE----NCLHLNVY-----T---P-QMNR----------PDAP----------
-------------------LPV--MVFIHGGAF---------NY-SPE-YLLE-Q-NVVV
VTFNYRLGPLGFLHL------PSQG--IEGNAALHDQLLVLRWVADNIAHFNGDPHNVTL
FGES-AGAVSVHLHLLSPLS--TPFFHKAICESSVALADYAV----PNDTLGNSRRLAQL
LNPS--------AHSDAE---MLETLR--SAPAQRLAELCDRTAIGEEKRGS---IIMP-
--FRP--VVDQSA---------------KEPIVP---LHP--------------------
-------------------IKAL-GIDGRIP-AIPLLLGYNNREGGSF---LTHILKH--
--------PELYR------ADLERIIPRTIG-----VTHGTPEA-K--ELA-RAIEAFYF
GP------EGLSHRKV-NECADL------------M--SDFSFTILMRVTAEMH----AR
-----YQHR-----------------------------SQ-----LFFYRFE--YDGEL-
-NQY--KKFLP--------FPIAGAYHAD-ELGYLFRMRMRPK------EVQPQS-----
---VEARVRRYMCRMWTNFARYG-------------------------------------
---------------------------------
>Agam_COEae6G
------------------------------------------------------------
--------------------------------AFRGIPYAKPPVGELRFRAP--QP-LDR
----FP----YP--VLDCSVERD-V-CFS-RNMF---------T---QELEG--------
-------SE----DCLHLNVY-----T---P-GAGEK---------AGQP----------
-------------------LPV--MVFIHGGAF-LFGSGNGDCY-SPE-YLLQ-E-EVIV
VTLNYRLGALGFLHL------PSQG--IEGNAGLKDQLAVLRWVQQNIAAFNGDPHNVTL
FGES-AGAASVHLHMLSPVS--RQYFHRAICQSGASVMEWVM----QRDSINRTRSLARH
IDPD--------AKTDEQ---VYRTLL--AADKAQLMGLMLHTLSADEKRRG---LPMP-
--FKP--VVEEGEPG-------------PDTVVP---VHP--------------------
-------------------FVAM--QQRDRTGTMPIIFGNNDRE-GTI---MMMDAIKKL
--------DLYD-------NDMARMIPRTVN-----VAPGSAAC-E--QLA-SEVKQFYC
GA------QGVTKETA-NQLADL------------M--TDYHFGILANTCAELH-----A
------RYQ---------------------------PNSP-----MFYYQFS--YDGEL-
-NMY--KKLLQLSIP--------GACHAD-ELSYLFLMRLANY------DVKPDT-----
---EAGRVRQLMCRLWTNFAKHG-------------------------------------
---------------------------------
>Agam_COEbe3C
------------------------------------------------------------
--------------------------------AFEGIPYAKPPLGKLRFAAP--ELNDDR
----WT-----E--PRNATERGP-V-CLQWNHLI----------PGHNKLEG--------
-------TE----DCLFLNVY-----T---R-SID-----------PTAR----------
-------------------LPT--IAFIHGGAL-MFGTGNFY---EPD-HIMR-R-QMIL
VTFNYRLGPLGFLST------EDDV--IPGNFGLKDQVIALQWIRENIESFGGDPETVSI
VGYS-AGSASVHLHYLSPLS--RGLFTSGIGHSGSALNPWVM----MERSVEKAIRIGAV
LGCP--------TRKTQA---LLDCLR--KQPAEDIVRQVPQFLDYLYNPFSP-------
--FGA--VVEKKGPLN------------PHPFLQ---ETP--------------------
-------------------RSLM--SSGNIA-KVPLILSVTEAE-GLYPGAEFISDP---
--------KYLQEID----ARWDELVPSILD--YKTSVPDPKAR-D--RLS-EAIRNHYF
GP-----NERLSLENF-KTLIRI------------I--SNRLYFAGVTESAKLM------
------HPF-----------------------------TN-----VYVYYDL--YKSKFG
VGEALSHRDE---------PGLLGVAHGD-DVLLIFPSVLREE-------VPFTE-----
---EEMQVVDRFVTMYEHFAKGD-------------------------------------
---------------------------------
>Agam_COEbe4C
------------------------------------------------------------
--------------------------------AFEGIPYAKPPLGKLRFASS--ELNDDR
----WT-----E--PRSTTKPGS-I-CLQWAHFN----------KTKDKLKG--------
-------AE----DCLFLNVY-----T---T-SID-----------PTVR----------
-------------------LPT--IAFIHGGAF-MFGAGSKS---KPD-HIIK-R-HIVL
VTFNYRLGPLGFLST------EDDV--IPGNFGLKDQVIALQWIRENIESFGGDPETVSI
VGYS-AGSASVHLHYLSPLS--RGLFTSGIGHSGSALNPWTM----AEKSTEKAKQIGSA
LGCP--------IRTSQT---LLECLR--NVPAEDIVRQVSQFLDFLYNPFSP-------
--FGA--VVEREGSLN------------PHPFLK---ETP--------------------
-------------------RSLM--SSGNVA-KAPLILSVTQAE-GLYPGAEFISDH---
--------KYIQAID----SRWNELVPSILD--YKTAVGDLKTR-D--HLS-ETIRSRYF
QG-----NDRLSLNNF-NVLIQI------------I--SNRLYFAGVTESIKLM------
------QPH-----------------------------TK-----VYVYVNY--FKIKYG
IGEKLSKGAD---------TTYLGVSHGE-DVDLVFHSIAREH-------LPYTK-----
---EERIVINRFVTMYKHFAKGA-------------------------------------
---------------------------------
>Agam_COEbe1C
------------------------------------------------------------
--------------------------------AFEGIPYAKAPIGNKRFAPS--ELIDER
----WN-----E--PRNTSQVGP-I-CLQWSHLK----------PGDDKLDG--------
-------AE----DCLFLNVY-----T---P-NLA-----------PDVP----------
-------------------MPT--IVHLHGGAF-MYGGGGYF---QPD-FLLK-R-PLIL
VTVNYRLGPLGFLST------EDDV--IAGNYGLKDQVTALQWVQKNIKYFGGDASRVTL
SGFS-AGSASVHLHYLSPLS--RGLFQRAVGHSGSALNPWVM----VERAAEKAKLIATG
AGCP-----VDASSSSKE---LLQCLR--QLPAEVIVRQVPKLQDFLYNPYSP-------
--LGV--VVEQRGKYN------------PAPFLT---EHP--------------------
-------------------RDLT--RSGRVA-KVPLLLSVTEAE-GLYPAAEFLSNA---
--------SYLRHIN----DHWNEVLPSILD--YKYAVRDGQLR-D--ALS-QVIRERYL
GA------NELNERVF-PQFVRL------------V--SNRLFFAGVTEMAKMM------
------QPH-----------------------------VP-----VYFYLDQ--YKATYG
LSEALAGS-----------DQYVGVPHGE-DILLIFPSSLRDG-------HPYTA-----
---QELSMASKFVDLYESFAYGQ-------------------------------------
---------------------------------
>Agam_COEbe2C
------------------------------------------------------------
--------------------------------AFEGIPYAKPPTGERRFAAP--ELNDER
----WS-----E--PRNATTIGP-Y-CLQWSHTI----------PGKDKLFG--------
-------AE----DCLYMNIY-----T---T-SLDGGQ--------RQTG----------
-------------------LST--LFYIHGGAF-MFGGGGLF---SPN-HVLR-K-PKIM
VTFNYRLGPLGFLST------EDDI--VPGNFGLKDQVAALQWVRKNIHHFGGDPERITL
VGFS-AGGASVHLHYLSPMS--RGLFQNGIAHSGTALNPWVM----AEDSARKAKQIARG
VGCP--------EDRLSSSQAMVECLR--DRPAEDIVRQVPFLLDYLYNP----------
--FSPLGVVVEKQSKVN-----------RRPFLA---DHP--------------------
-------------------AVLS--RKGKLT-KVPLVLSVTQGE-GLYPGAEFVSNL---
--------DYLADID----ARWHDLLPSILD--YKSAVPDDKRR-A--ELS-NAISEHYF
GN-----DRKLSIDNF-RDFVSI------------L--SNRLFFAGVTKTAKLL------
------QPH-----------------------------IP-----VYFYYFN--YKTVYG
IGELMSGTQ----------DVNYGVAHGE-DVLLSFPTRMRDN-------HPLTK-----
---GELRVVASFVDLYDTFSQGQ-------------------------------------
---------------------------------
>Dmel_CG9858
------------------------------------------------------------
--------------------------------SFLGVPYAEPPVGELRFRSP--RP-LER
----FQ----KQ--ELDCSKEGN-V-SYQRDPFT-------------LEVAG--------
-------SE----DCLFLNVY-----A---P-KVKS----------TRTP----------
-------------------LPV--MVWIHGGGF-FFGNGNSDFH-FPA-KLME-Q-EVIV
VTLNYRLGALGFLSL------PEEG--IHGNMGLKDQRLALEWVQENIASFNGDPNNVTL
FGES-AGGSSVHLHTFARHA--KRLFHKAIMQSGTANMEWVF----QNEAPAKTRRLAEL
LGGG------DFGGDSKA---LLTFLQSEKATPTAILANTLKVLSPDERRRHLPFA----
--FKP--VVEDSSS--------------PDRFLE---QDI--------------------
-------------------MELM--HKKDCLGSMPVIMGYNSAE-GLA---IVVKAKQKL
--------EAYED-------DLARLVPRNLV-----LDPQAPEA-Q--EAA-SDIRAFFF
NG------QALSKENM-DNLVDL------------F--SDYHFSMDLQRAVEIH---ASC
------QTQ-----------------------------SP-----LYFYRLD--YVGGR-
-NLY--KKIFQN-------EDLRGVAHAD-DICYLFQMAGDET--------EMNR-----
---DDLMVTERLCEMWANFARDG-------------------------------------
---------------------------------
>Agam_COE15o
------------------------------------------------------------
--------------------------------AYEGIPYVQPPVGKLRFEDP--QPYQLE
-----------G--ARLFQNVSK-A-CPQAYEAP----------AQMEKLET--------
-------SE----DCLYLNVY-----GGRLP-GAAKP---------DDAL----------
-------------------WPV--MLWIHGGSF-VVGSAQTDIF-GPE-FLVE-K-GIIV
VTFNYRLAALGFLSL------PDLG--INANLGLLDQLEALRWTARNAIRFGGDPTRITL
CGWS-AGAASVTYHLYSPAA--KGLFHNAIIMSGSMTQSWAY----DFDPDRCGREYLRL
LDAT-----------------NREQLQ--SRPLARLMAIERAFHINFFSLFYYC------
--FLP--TDDSYR---------------PEPELRIVGPDP--------------------
-------------------FARV--RSGPPESDVPLLVGYTTLEHGNL---FLE------
-------------------RDFSHTTPNFPN--------------D--NSTVQALLEDYL
DRRAAHGNRSVPRRRFYQELASV---------------ADIIYGIQYFVRQAAA------
------HKR-----------------------------AP-----LYRYQFA--YDGAFG
YAKHWYYRNEIVR------PDLPGPMHGD-ELGYLFTPFVYRRHRGKDIDAGAYR-----
---TERRVQRRMLRLWSNFIKYG-------------------------------------
---------------------------------
>Acal_AAC36246.1
------------------------------------------------------------
------------------------------------------------------------
--------------------------MAAQFDVI-------------SKFSG--------
------GSD----DCLYINVY-----T---K-KIN-----------SNVK----------
-------------------QPV--MFYIHGGGF-IFGSGNDFFY-GPD-FLMR-K-DIVL
VTFNYRLGVFGFLNL------EHEV--APGNQGLKDQVMALKWVRDNIANFGGDSENVTI
FGES-AGGASVHYLTVSPLA--KGLFHKAISQSGVFMNPGAS---VSGEPRKKAYELCEL
LGKK--------TTDPVE---IVKFLR--TVDTMKLIEHQGELQIQELQKKCLSA-----
--FVP--GVDDKS---------------PNPFMP--------------------------
-------------------FSRE--VAVEQAAHVPYLIGYNDRE-GTL---LYKIFEN--
--------DDFESKN----LRFEEFIHPNFA--------ETLKR-K--KISLEDLKRMYF
KN------KKISKETT-GKFIDL------------F--SDMYFIQGIHQVARVQ----AE
------RNS-----------------------------AP-----TYMYQFT--YDQGP-
-NFS--KGMFS--------IDEPGSTHMD-ELIYLFSMKFQET-------LNMEPIDKKS
---PHFRVMEQMVELWTNFAKYGRPIPAPTELLPVHWLPMNDGTVLRYLNIGEELRMEKV
LNIEERYDYKLICHREKV---------------
>Amel_GB13602
------------------------------------------------------------
--------------------------------AFRGIPYAKPPIGPLRFKDP--EP-LEP
----WS-----G--IRDASKHGD-V-CAQNDTLF-------------RQLKG--------
-------SD----DCLYLNVY-----R---P-VAE-----------SKTK----------
-------------------RAV--MVWIHGGAF-MVGSGNDDIY-GPD-YLMR-K-DIVL
VKINYRLGVLGFLNL------EHEI--APGNQGLKDQVMALKWVQENISSFGGDPNNVTI
FGES-AGGGSVHYLTISPLA--QGLFHKAIAQSGVAINPWAI---ITKEPSKYAYELAAK
LGEK--------STDPKT---VLEFLR--TVDAQKLAFTETQILKTNQPYVTFGT-----
--FAP--CIDNKS---------------PNPFMP---RHP--------------------
-------------------SEMM--KTGI---KVPLLIGYNENE-GSS---VINFLFQHV
ESE-----DVMQN--VN--ENFEIVIPLELQ--PYLKKQSITP---------NDLKHYYF
GK------EIISEETK-QKYADF------------M--SDVMFLRGIHDVINIQ----ME
------KAA-----------------------------ES-----TYMYKFT--YDSEM-
-SLL--RMVMNVTLP--------GATHAD-ELQYLFFPDLSKK-------LANRKLLEVG
T--DMYIIMEYFTQMWTDFAKTG-------------------------------------
---------------------------------
>Agam_COEae5o
------------------------------------------------------------
--------------------------------AFKGIRYGQAPVGERRFRAP--LP-EEP
----WK-----G--IRSATREGS-V-CPHRNMIL-------------DNFKG--------
-------NE----DCLFLNVY-----S---P-ELPIGE--------DSPQ----------
-------------------LPV--MVWIHGGAF-SFGSGNAFLY-GPD-YLVP-N-GVVL
VTFNYRLGPLGFLSV------GRD---APGNAGLKDQVLALRWVQENIAAFGGNPDDVTI
FGQS-AGSVSVQLLTLSPLS--KGLFHKAIAQSGSVLNPWAI----ARDTKERAFKLAQL
LGIR--------TNDTEE---LLEQLR--RASPQKIVDAALKTLTAEDVRKS---IGLP-
--FVP--SLENWTGEDASE---------EEPLIV---EEP--------------------
-------------------LELL--KSGRYH-HVPVIVGFNSHE-AML---FMR-RLR--
KDP-----NLLQTID----GDFERLIPLNLQ-----LDRESGEG-K--EFA-ARMKRFYM
GD------RHVSNETV-QEMMNL------------M--SDVMFLHGITDYARLH----AS
------HNG----------------------------LNS-----TWVYRFA--YDGAL-
-GIY--KRILGI-------DWP-GACHGD-ELGYLFHFGVLNL------RLDNTS-----
---PELQVMHKMTRMWSNFAKYG-------------------------------------
---------------------------------
>Dmel_CG10175
------------------------------------------------------------
--------------------------------SFKGMRYGAPPTGARRFRAA--EP-EKP
----WS-----G--IRDASREGQ-S-CPH-KNMI---------L---DTFKG--------
-------DE----DCLFVNVF-----TTQMP-KDDESA--------EQPK----------
-------------------LPV--MVWLHGGGF-SFGSGNSFLY-GPD-YLVA-E-DIVL
VTLNYRLGPLGFLTA------GPD---APGNQGLKDQVLALKWVRDNIAAFGGDPNQVTI
FGES-AGASSVQLLLLSSQA--KGLFHRAISQSGSALNPWSM----SASSSQRAARLAAN
LGYV-------GANKTED---ILDFLR--RVPAMKLVEAAPTTITAEDQRNN---IGLP-
--FVP--VVEGYWNQDSQEEQFY-----EEPFLT---QHP--------------------
-------------------SDMY--HSQNFNSDVAYMTGYNTHE-AML---FIR-RLR--
KNP-----QLLSI--IE--NDFGRLVPQDLN--------VTESH-D--RVT-REIRSFYL
GS------KHVGIESV-DEMIAL------------L--TDLMFLQGIRRTARNH-----A
------KFG----------------------------NAP-----VYMYRFS--FDGSL-
-GLY--KRMLGIP--------RPGVCHGD-ELGYLFKFGFFNL------SLDPKS-----
---MEVQVKNRMVRMWTNFAKYG-------------------------------------
---------------------------------
>Agam_COEjhe1F
------------------------------------------------------------
--------------------------------AFIGIPFAKPPVGPLRFANP--VP-NEP
----WA-----DRQELDASGRIPRAPCLQKNLFL-----------PERGVEG--------
-------KE----DCLYLNVY-----R---P-FKVSKEGA------ENGT----------
-------------------TPLATLVYIHGGGF-LAGYNSPLVA-GAE-KLMD-N-AVIL
VTIAYRLGAFGFLST------GDDA--ASGNFGLKDQREALRWVRRNIEAFGGDPELVTV
MGHS-AGGASVHLQLMHLGN--EGLFQRAISLSGNALTPWSA---PRANPLQLAHQQARL
LGIK-----KPHKMTTDA---LVEALR--TIDADLFVSSYKGFTNGSRYPVIV-------
--YGP--VVEAATV--------------SDAFLT---EPP--------------------
-------------------RELW--ARGAHL-SVPWLTGIVPND-GFV---FSA------
--------PILKD------TDCSKETFAQQKTLLLNVLGGAKET-D--AL--PILMERFF
GN-QSSIGECFTHENV-DKLTKL------------F--NEGLFIYPLTLSVRQH----AN
------HTG---------------------------TKAP-----IYLYRFN--YKGPHS
YSSIFVPDRDE--------SKNFGIVHCD-ELIYILRAPILFP------DFRRNS-----
---PDAKVTQVMTKLIVDFARTG-------------------------------------
---------------------------------
>Agam_COE14o
------------------------------------------------------------
--------------------------------AYYGVRYGEPPTGSLRFRVRKLNEGLAI
-----------G--SLNYTTPGS-V-CAQYNNPF-----------TRDYVIG--------
-------SE----DCLFANIY-----T---P-RVKEST--------EAAA----------
-------------------YPV--LVFVHGGSY-AVGHGEKDIN-GAD-LLID-S-GVVV
VTFNYRLNVLGFLKT------NKFN--ISGNFGLKDQTTLLRWVQRHIGNFGGDPAQVTL
LGHS-AGAGSVTHHLYIPQS--KDLFHRMIVLSGSLLASW--------------------
------------------------------------------------------------
------------------------------------------------------------
------------------------------------------------------------
------------------------------------------------------------
------------------------------------------------------------
------------------------------------------------------------
------------------------------------------------------------
------------------------------------------------------------
---------------------------------
>Agam_COE13o
------------------------------------------------------------
--------------------------------AFLGIRYAKPPVGELRFANP--VL-EDP
----VD--------QRNYTAYGS-V-CPQFKNIN-----------RQNGIVG--------
-------SE----DCLYLNVF-----A---P-QET-----------TRAK----------
-------------------YPV--LVFIHGGSF-VAGSGEVH---GVD-LLME-N-ELIV
ITLNYRLGVLGFLKS------ERLN--ITGNYGLRDQQAALQWVQRNVHHFGGDPARVTL
MGHS-AGGASVTHQLYNEQA--AGLFQSVIVLSGSMLAPWAV------------------
------------------------------------------------------------
------------------------------------------------------------
------------------------------------------------------------
------------------------------------------------------------
------------------------------------------------------------
------------------------------------------------------------
------------------------------------------------------------
------------------------------------------------------------
---------------------------------
