# Supplementary material for: Analysis of the Olive Fruit Fly Bactrocera oleae Transcriptome and Phylogenetic Classification of the Major Detoxification Gene Families
Source: PLoS One. 2013 Jun 18;8(6):e66533. doi: 10.1371/journal.pone.0066533 (PMC3688913; doi:10.1371/journal.pone.0066533)
Supplement: File S2 — Multiple alignment of B. oleae P450, GST, CCE and ABC transporters (B, D, E and F subfamilies) protein sequences with a representative dataset of their counterparts in other species. Aaeg: Aedes aegypti, Acal: Anisopteromalus calandrae, Aech: Acromyrmex echinatior, Agam: Anopheles gambiae, Agos: Aphis gossypii, Amel: Apis mellifera, Apol: Antheraea polyphemus, Bdor: Bactrocera dorsalis (“JF” sequences obtained from [12]), Bger: Blatella germanica, Bmor: Bombyx mori, Bole: Bactrocera oleae, Bpap: Bactrocera papaya Btab: Bemisia tabaci, Cfum: Choristoneura fumiferana, Cpip: Culex pipiens, Ctar: Culex tarsalis, Ctri: Culex tritaeniorhynchus, Dmel: Drosophila melanogaster, Dpas:Depressaria pastinacella, Dpul: Daphnia pulex, Dpun: Diploptera punctata, Harm: Helicoverpa armigera, Hirr: Haematobia irritans, Hsap: Homo sapiens, Hvir: Heliothis virescens, Hzea: Helicoverpa zea, Lcup: Lucilia cuprina, Ldec: Leptinotarsa decemlineata, Mdom: Musca domestica, Mper: Myzus persicae, Ncin: Nephotettix cincticeps, Nlug: Nilaparvata lugens, Ppol: Papilio polyxenes, Sgra: Schizaphis graminum, Tcas: Tribolium castaneum, Tmol: Tenebrio molitor. (ZIP) [file pone.0066533.s014.zip › alignments/alignment_GSTs.fas]

>Amel_AGB1925
------------------------------------------MTERQPLYKLIYFNARGR
AEHIRYIFAYAGID-------YVDER---ILKECWPELK-K-------------------
----SMPYGMLPVL---EING-KPIAQSNAVARYLARKHN------------LTG-RDEW
EA----------------------------------------------------------
---MMCDVLV----DT----------LGDLKQCILNIVECL----R--------------
-L----------------------------------------------------------
----------------------
>Amel_AGB1695
----------------------------------------------MSTYKLIYFNIPGL
AEPIRFLLHQSGIK--FEDK-RIDIE-------EWPKIK-S-------------------
----EMPLGQVPIL---EIDG-KVYYQSKAISRLIAKRNN------------FYG-SNDE
EAFLVDATVE-TIDDLR-QPITQHYWEK-------------DHAFKAKLKINVDTKVP--
---LLLNKLE-EQVKKNKGYFVNGK-LTWADLFYAAIEESL----TDMLGY------D--
-LN-KDHPELKKLSEKIKSLPNIKTYLKNRPKSMVIP-----------------------
----------------------
>Amel_AGB1437
----------------------------------------------MASYKLVYFNVMGL
GEPIRFLLSYGGVE--FE---DVRIT---HSSEDWSNMK-P-------------------
----TTPFGQLPTL---EING-KVYSQTLPICRYLAKQFN------------LLG-KTDL
DTLQIDAIASALYDFRW-LTISSYYRESD------------PVLKAKKKVDVMTRVIP--
---FYLNKLE-ELAKNNGGYLHGDK-LSYADLFFVGISDSL----------------N--
----------TAYESDITN-DKPY------------------------------------
----------------------
>Agam_gi21435010
------------------------------------------------------FNVKAL
GEPLRFLLSYGNLP--FD---DVRIT-----REEWPALK-P-------------------
----TMPMGQMPVL---EVDG-KKVHQSVAMSRYLANQVG------------LAG-ADDW
ENLMIDTVVDTVNDFRL-KIAVVSYEPD-------------DEIKEKKLVTLNNEVIP--
---FYLEKLDDIARDNN-GYLANSK-LSWADIYFTAILDYL----NYMTKS------D--
-LV-ANHPNLQRVVDNVTSIESIRSWIDKRPKTEI-------------------------
----------------------
>Dmel_GSTS1
MADEAQAPPAEGAPPAEGEAPPPAEGAEGAVEGGEAAPPAEPAEPIKHSYTLFYFNVKAL
AEPLRYLFAYGNQE-------YEDVR---VTRDEWPALK-P-------------------
----TMPMGQMPVL---EVDG-KRVHQSISMARFLAKTVG---------LCGATPWEDLQ
IDIVVDTINDFRL-----KIAVVSYEPE-------------DEIKEKKLVTLNAEVIP--
---FYLEKLEQTVKDNDGHLALGK--LTWADVYFAGITDYM----NYMVKR------D--
-LL-EPYPALRGVVDAVNALEPIKAWIEKRPVTEV-------------------------
----------------------
>contig02175
---MADEAQAPPAAEEAPPAEEAPPAEGAEGAPAEAAADAPPAEPIKHSYTLFYFNVKAL
AEPLRYLFAYGGIE-------YEDVR---VTRDEWPALK-P-------------------
----TMPMGQMPVL--EVD-G-KRVHQSISMARFLARTVG---------LNGATPWEDLQ
IDIVVDTINDFR----L-KIAVVSYEPE-------------DDIKEKKLVTLNTEVIP--
---FYLEKLEQTVKDNEGHFSLGK--ITWADVYFAGIIDYM--N-Y-MVKR------D--
-LL-EQYPALKAVVDEVNALEPIKAWIEKRPVTE--------------------------
----------------------
>Amel_AGB1146
------------------------------MSSKHLTIGSVAPPIVPGKIRLYSMRFCPY
AQRIHLVLDAKHIP--HDVV-YVNLT-------HKPDWLLE-------------------
----KSPLGKVPCI---ELEGGEILYESLVIAEYLDDTYP---------QNKLYP-NDPL
ARAK--DKLLIGR---F-NSVINTMCKLFI-----------NTSIDQDIFDEALSELE--
---LFERELA----SRGTPFFHGNS-PGMLDFMIWPWWERS----N-TIKMLRGDQFT--
-IPHDRFKRLLEWRSAMKENPAIR-SNYLDTEIHAKYMQSRRAGTPQYDLITD-------
----------------------
>Dmel_CG6781-PA
----------------------------MSNGRHLAKGSPMPDVPEDGILRLYSMRFCPF
AQRVHLVLDAKQIP--YHSI-YINLT-------DKPEWLLE-------------------
----KNPQGKVPALEIVREPGPPVLTESLLICEYLDEQYP---------LRPLYP-RDPL
KK--VQDKLLIER---F-RAVLGAFF---------------KASDGGD-LEPFWSGLD--
---IYERELA----RRGTEFFGGEQ-TGILDYMIWPWCERL----E-LLKLQRGEDYN--
-YDQSRFPQLTLWLERMKRDPAVM-AFYMEAEVQAEFLRTRSLGRPNYNLLVKDA-----
----------------------
>Dmel_CG6673-PB
---------------------------MALPQKHFKRGSPKPEIPEDGVLRYYSMRFCPY
SQRAGLVLAAKKIP--HHTV-YIDLS-------EKPEWYID-------------------
----YSPLGKVPAIQLPNLPGQPALVESLVIAEYLDEQYP--G------EGSLFP-KDPL
QKAL--DRILIERL----SPAVSAIYPVLF-----------TKNPPADAIKNFETALD--
---VFEQEIT----KRGTPYFGGNK-IGIADYMIWPWFERF----P-ALKYTLDEPYE--
-LDKTRYQNLLKWRDLVAQDEAVK-ATALDARIHAKFMKTRHENKPDYDVAFQPL-----
----------------------
>Dmel_CG6776-PA
----------------------------MSSGKHLAKGSPKPVLPDDGVLRLYSMRFCPY
AQRAHLVLNAKNVP--YHSV-YINLT-------EKPEWLVE-------------------
----VSPLLKVPALQLVAEKGEPSLIESLIIAEYLDDKYP---------ENPLLP-KDPL
KRAQ--DKILLER---F-SSITSAFINILVQGTG---------------LEDYWTALD--
---IFEEELT----KRGTPYFGGNK-PGFVDYMIWPWFERL----S-VIELKLQKEYN--
-FNESRFPKITKWIALLKADSVVQ-SFYATPEQHNEFWRTRKAGNANYDLLA--------
----------------------
>Agam_gi30088851
---------------------------MSNGKHLAKGS-SPPSLPDDGKLRLYSMRFCPY
AQRVHLMLDAKKIP--YHAI-YINLS-------EKPEWYLE-------------------
----KNPLGKVPALEIPGKEG-VTLYESLVLSDYIEEAYS-AQ------QRKLYP-ADPF
SKAQ--DRILIER---FAGSVIGPYYRILFAADG---------IPPGA-ITEFGAGLD--
---IFEKELK----ARGTPYFGGDK-PGMIDYMIWPWCERV----D-LLKFALGDKYE--
-LDKERFGKLLQWRELMEKDDAVK-QSFISTEDHTKFLQSRKNGENNYDILA--------
----------------------
>Dmel_CG6662-PA
----------------------------MSNTQHLTIGSPKPVFPDDGILKLYSMRFCPY
AHRVHLVLDAKKIP--YHAI-YINLR-------DKPEWFSL-------------------
----VSSSTKVPALELVKEQGNPVLIESLIICDYLDEKYP---------EVPLYP-KDLL
KKAQ--EKILIERFGQF---INAFYYLLL------------HDNPEQLVDTDHYAGLV--
---VYEEELK----RRCTKFFGGDS-PGMLDYMMWPWCERF----D-SLKYTFEQKFE--
-LSPERFPTLIKWRDLMIQDRAVK-CFYLDGQTHAKYMNSRRSGQADYNMLYNEAKRVKL
G---------------------
>contig03200
----------------------------MSGGRHLAKGSAKPAFTDDGVLRLFSMRFCPY
AHRAHLVLNAKSVP--YHAI-FINLT-------EKPEWLTE-------------------
----FSPLGKVPALQLPKEEGNPALIESLIVAEYLDEKYP---------EVPLFP-KDPL
KKAQ--DKILIER---F-SSVVGALYKVFLGG---------TETAPNA-LTEISKGLD--
---IFEKELS----SRGTRYFGGDK-PGMLDYMIWPWFERS----A-MLNYLLPEKYE--
-LDKERFSKLIEWRDLMINDPAVK-DHYLDGETHAKFMKARRENVHDYDMLV--------
----------------------
>contig04365
------------------------------------------------------MRFCPY
AHRAHLVLNAKNIP--HHTI-YINLK-------EKPEWLTE-------------------
----FSPLGKVPALQLPKEEGYPALIESLIIAEYLDEKYP---------EVPLFP-KDPL
KKAQ--DKILIER---F-NSVISVMNKVFLGGSD---------AAPDA-LTEISKGLD--
---IFEKELS----SRGTPYFGGDK-PGLLDYMIWPWFERS----A-MLKYLLPEKYE--
-LDKERFSKLIAWRDLMINDPAVK-DHYVDGETHAKYMKARRENAHDYDMLL--------
----------------------
>contig04966
----------------------------MSGGKHLAKGSQKPELPDDGVFRLYSMRFCPY
AHRAHLVLDAKNIP--HHTI-YINLT-------EKPEWLTE-------------------
----VSPLGKVPALQLPKEEGNPALIESLIIAEYLDEKYP---------EVPLFP-KDPL
KKAQ--DKILIER---F-NSVISAMYKVFL--GG-------SDAAPGA-LTEISKGLD--
---IFEKELS----SRGTPYFGGDK-PGMLDYMIWPWCERS----A-MLKYLLPDKYE--
-MDKERFGKLIAWRDLMINDPAVK-GFYLDGETHAKFMKARRENVHNYDML---------
----------------------
>Dmel_CG1681-PA
---------------------------------------------MSQPLKFYFDFLNQS
SRALYILLEASKIP--FEAI-PISML---KGEHLTGEFR-D-------------------
---NVNRFRKLPAI---TDHG-YQLSENVAIFRHLAREKL-VP------EH-WYP-RRHL
GRSRIDEYLAWQQTNMG-VATTEYFQQKWLVPYL--QKTRPADNAVNLASKQLEHTLN--
---EFEQLFL---NSR--KFMMGDN-ISYADLSAICEIDQP----K-SIGY------N--
-AF-QNRNKLARWYETVREELGPH-YKEVLGEFEAKLKGSGSGQQQGVAQAVKQ------
----------------------
>contig02935
----------------------------------------------MQPVKFYFNFLNQS
SRALYILLEASKIP--FEAI-PISIL---KGEHLTGEFRDK-------------------
----VSQFKCLPVL---NDEN-LSLVGSITIFRHLNREKI--------VPEHWYP-RRNF
GRSRIDEFLEWQQRNTA-MACGNYFQQKWLLPILN------KTSPADKNISVLTECLNQN
LKSFENHFLT----KN--KFVIGEN-ISYADLMAICEIDQS----K-FIGY------D--
-PF-NHHPKLGKWYDRVREELGPY-YKKVAIELDNKLRTAEKKIPEVMYLQQ--------
----------------------
>Bdor_FJ970912
------------------------------------------------------------
------------------------------------------------------------
--------------------N-LSLVGSITIFRHLNREKI-VP------EH-WYP-RRNY
GRSRIDEFLEWQQRNTA-MACGNYFQQKWLSPIL------NKASPDAKNVSVLTECLNQN
LKNFENHFLN----KN--KFVIGEN-ISYADLMAICEIDQP----K-FIGF------D--
-PF-NHHPKLGKWYDRVREELGPY-YKKVAIEFDNKLRTAEQKIP---------------
----------------------
>Amel_AGB1204
-----------------------------------------------MSLKLYYDLLSQP
SRTLYIFLKICDIP--FEAK-LINLA---KGEQFISKYQ---------------------
---NIHPFQKVPAI---EHNG-FNMIESVAILRYICREFN-VA------DH-WYP-KDSK
LQLRVDEYLEWHHLNTR-LHCSMYFLKKFLIPKLSGQETTVTQENIMKYEKNMIKILD--
---VLENVWL---KDK--IFLTGSE-ISIADILAACEVEQV----R-IVGY------N--
-LQ-ENRPRIAAWMKYVENKTSPY-YQE-AHIFLNKL---ATKTKQDVKSKI--------
----------------------
>contig06987
------------------------------------------------------------
-------------------------------------YL---------------------
-----------------ADKGQF--------------------------SELLYP-KALQ
QRARVDEFLEWQHFGVR-LGCATYFLDMWLLPIN-GIKPKPSAEKAAILSRKMEAQLK--
---ILEEIWL-----KDTKFVVANE-MTVADLFGACEVEQT----K-LAHY------N--
-VG-KKFPKIAEWMQRVREQASPH-YDAAHEFIYKKSAKKPSK-----------------
----------------------
>Bdor_FJ970913
------------------------------------------------------------
------------------------------------------------------------
--------------------G-----ESVAIVRYLADKGQ-FS------EQ-LYP-KALE
QRARVDEFLEWQHLGVR-LGCATYFLDMWLLPMN-GIKPKPSAEKAAILSKNMESQLK--
---ILEEIWL-----KDTPFVVDNK-MTVADLFGACEVEQT----K-LAHY------D--
-VG-KKFPKIAEWMQRVREQASPH-YDA-AHEFIYKKSGMKPS-----------------
----------------------
>Dmel_CG30005-PA
---------------------------------------------MSKPIRFYYDLLSPI
ARGLWIGLKFSNSP--VEYC-PIALR---KFEQLTDEYK-K-------------------
----INRFQKVPAI----VGGDFHLSETIAIIRYLADKGQ--------FDEKLYP-KTLE
NRARVDEFLEWQHLNIR-LACSMYFRDAWLFPMN-GIAPKPKPEQIQALIEGVENNLG--
---LLERLWL----EN--DFLVGKN-LTMADILGSSEINQL----R-LCQY------R--
-VDEKKFPKVVKWLERVRVSANPY-HDEGLTFIDRKSKQSTAAKL---------------
----------------------
>Dmel_CG30000-PA
---------------------------------------------MSKAIKYYYDFLSQP
SRALWIAMKLGKTP--FEDC-PVALR---KQEQLTDEYR-S-------------------
----INRFQKVPAI----VDGKFQLGESVSIVRYLADKGV--------FSEQLYP-KTLE
ERARVDEFLEWQHFNVR-LVCSLFFRQVWLLPAK-GLAPAPKPESVKKLIKDVESNLG--
---LLERLWL----EK--DFLVGDK-LTVADIFGSSEINQM----K-LCQY------N--
-VNEKQFPKVAKWMERVRDATNPY-YDEAHSFVYKTSQQAVKAKN---------------
----------------------
>Dmel_CG1702-PA
---------------------------------------------MSAPIRYYYDLMSQP
SRALFIIFRLSNMP--FEDC-VVALR---NGEHLTEDFKKE-------------------
----INRFQRVPCI---HDNG-YKLAESVAILRYLSAKGK--------IPEHLYP-KYFV
DQSRVDEFLEWQHMSLR-LTCAMYFRTVWLEPLL--TGRTPSEAKIETFRMQMERNLD--
---VVEEVWL---EGK--DFLTGSS-LTVADIFAACEIEQT----R-MADY------D--
-VR-IKYPKIRAWLKRVRQSCNPY-YDVAHEFVYKISGTGPQAKL---------------
----------------------
>Agam_gi21541587
---------------------------------------------MSRSVKLYYDLMSQP
SRALYIFLSTNKIP--FDRC-PIALR---KMQHKTDEYRRQ-------------------
----VNRYGKVPCI----VDGSFRLAESVAIYRYLCREFP--T------DGHWYP-SDTV
RQARVDEYLSWQHLNLR-ADVSLYFFHVWLNPLL---GKEPDAGKTERLRRRLDGVLN--
---FFDQELLSAGSGQ--AFLAGDR-ISIADLSAACEIEQA----K-IAGY------D--
-PC-EGRPALASWLTAVRERTNPY-YDEAHKYVYRLSPDHIVTPVVAEDE----------
----------------------
>Agam_gi21541589
---------------------------------------------MSKNLKYYYDLMSQP
SRALWIFLEKTKLP--YEKC-LINLG---KGEHLTEEFK---------------------
---AINRFQKVPCI---TDSQ-IKLAESVAIFRYLCREYQ-VP------DH-WYP-ADSR
RQALVDEYLEWQHHNTR-ATCAIYFQYVWLRPRM--FGTKVDPKQAEKYRGQMEGTLD--
---FIEREYL--GSGA--RFIAGDE-ITVADLLAACEIEQP----R-MAGY------D--
-PC-EGRPNLTQWMARVRESTNPY-YDQ-AHKLVNKF---AQDTASKAKL----------
----------------------
>Dmel_CG9362-PA
----------------MASATQLTHRGIHLAGLYRSSWSKPLFRHLATKPILYSYWPSSC
SWRVRVALAIKKID--YDIK-PTSLLKTVSGHAYTDEYR-E-------------------
----VNPMQKVPSL---KIDG-HTLCDSVAIIHYLEETRP---------QPALLP-QDPV
KRAKIREI----VELIC-SGIQPLQNVSVLDHIG-------KDQSLQWAQHWISRGFQ--
---GLEKVLS----HSAGKFCVGDE-LSMADICLVPQVRNA----R-RYKA------D--
-L--TPYPTIVRLNQELQE--LDV-FKATHPSTQPDCPPEFAKK----------------
----------------------
>contig05537
---AMNTTLSSRQLLQSAWQTNRILKICAQQIFASVSLLKPVETSEGKKPILYSYWHSSC
SWRVRTALNWKNIP--YETR-AVNLL-KPEKGQFAAEYR-A-------------------
----INPTAQVPTL---LIDG-NNIIESIAILHYLEETRP---------LPALLP-QDAY
ERAKVREIVEIIA-----SGIQPLQNRKVQKHVG-------RDKRMEWVQHWINSGFR--
---ALEEKLS----TSAGKYCVGDE-VSMADCCLLPQVFNA----R-KSQV------D--
-M--RPYPIISR------------------------------------------------
----------------------
>Amel_AGB1767
-------------------------------------------MSVMGKPILYSYWRSSC
SWRVRIALNLKEIP--YDIK-PVSLI-KGGGEQHSNEFR-E-------------------
----INPMEQVPAL---HIDN-HTLIESLNILQYLEETRP---------HRPLMP-ADPV
KRARVREI----CEVIA-SGIQPLQNLVVLIYVG-------EERKKEWAQHWITRGLT--
---AVEKLLS----SSAGKYCVGDE-ITLADCCLIPQIFNA----R-RFLV------D--
-L--RPFPTILRVDRHLEN--HPA-FTAAHPNNQPDCPPEATK-----------------
----------------------
>Agam_gi21541581
--------------------------------------MANVDILPESQPILYSYWRSSC
SWRVRIALNLKEIP--YDIK-PISLI-KSGGEQHCNEYR-E-------------------
----VNPMEQVPAL---QIDG-HTLIESVSIMYYLEETRP---------QRPLMP-QDVL
KRAKVREI----CEVIA-SGVQPLQNLIVLIHVG-------EEKKKEWAQHWITRGFR--
---AIEKLLS----TSAGKFCVGDE-ITLADCCLVPQVFNA----R-RFHV------D--
-L--RPYPIILRIDRELEG--HPA-FRAAHPSNQPDCPPEAAK-----------------
----------------------
>Dmel_CG9363-PA
----------------------------------MSTNLCPNASSSDIQPILYSYWRSSC
SWRVRIAMNLKEIP--YDIK-PISLI-KSGGEQHCNEYR-E-------------------
----VNPMEQVPAL---QIDG-HTLIESVAIMHYLEETRP---------QRPLLP-QDVH
KRAKVREIVEIIC-----SGIQPLQNLIVLIHVG-------EEKKKEWAQHWITRGFR--
---AVEKALS----TSAGKYCVGDE-ISMADCCLVPQVFNA----R-RFHV------D--
-L--RPYPIILRIDRELES--NPA-FRAAHPSNQPDCPPELPNK----------------
----------------------
>Bdor_FJ970910
------------------------------------------------KPILYSYWRSSC
SWRVRIALNLKEIP--YDIK-PISLI-KSGGEQHCNEYR-E-------------------
----VNPMEQVPAL---QIDG-HTLIESVAIMHYLEETRP---------QRPLLP-QDVH
KRAKVREIVEIIC-----SGIQPLQNLIVLIHVG-------EEKKKEWAQHWITRGFR--
---AVEKALS----TSAGKYCVGDE-ISMADCCLVPQVFNA-------------------
----RRFH----------------------------------------------------
----------------------
>contig06452
------------------------------------------------------------
------------------------------------------------------------
-----------------QIDG-HTLIESVAIMHYLEETRP---------QRPLLP-QDVH
KRAKVREIVEIIC-----SGIQPLQNLIVLIHVG-------EEKKKEWAQHWITRGFR--
---AVEKALS----TSAGKYCVGDE-ISMADCCLVPQVFNA----R-RFHV------D--
-L--RPYPIILRIDRELEA--NPA-FRAAHPSNQPDCPPELPNK----------------
----------------------
>contig04918
-----------------------------------------------MTMKLYAVSDGPP
SLAVRMALQALNIP--YELV-NIDFI---AGEHMTEEYA-K-------------------
----INPQKEIPVL---DDDG-FYLSESIAIMQYICDKYG--P------NNNLYP-REAS
KRAIVNHRLCFNMGFYY-AAISAHSMAPIFF----------DYQRTNMSLKKVNNALN--
---VFETYLR----DGNTKYAAANF-LTIADFGLVSATLCL----E-AINF------D--
-L--SPYPFIQKWYATFKL-ENPELWEIANG-GMQEIAEFEKTPPDLSLMKHPFHPTRKL
KE--------------------
>Agam_gi18158605
-------------------------------------------------MILYYDEVSPP
VRGVLLAIAALGVKDRIKLE-YIDLF---KGGHLSSDYL-K-------------------
----INPLHTVPVL---RHGE-LTLTDSHAILVYLCDTFA-PP---G--HTLALP--DAL
TRAKVFNMLCFNNGCLF-QRDAEVMRKIFS--GA-------ITDPTQH-LKPIEAAID--
---ALEQFLQ----RS--RYTAHDQ-LSVADFAIVATLSTV--A-I-FVPL------P--
-A--DRWPRVCEWFAVMEA--LPY-YNDQNRVGLDMLRKHLAGKIKL-------------
----------------------
>Agam_gi12007377
-------------------------------------------------MDLYYHIRSPP
CQPVVFLARHLGLE--FNHI-VTSIY-----DPADFEVLKK-------------------
----VNPQHTIPTL---VDNG-HILWESYAILIYLAEKYA--------LDDSLYP-KDVC
ERSIVHQRLFFDSGMFQ-NTTLQAVLSHLR-----------NNPITDEHLAKVKRGVE--
---IVEMYLT----DS--PYVAGQK-LTIADFSIFVSFCSL----D-MMKY------D--
-L--TAYPNVQRWFAKMGT-HIPD-LEPTRKTIEEELRALLQSMNK--------------
----------------------
>Agam_gi30088853
-------------------------------------------------MDLYYNILSPP
SRAILLLGEALQLK--FNLI-SLDVH---RKDYVNPAFK-K-------------------
----INPQHTVPTL---VVDG-VAICEPGAILIYLAEQYA-PA------GTTYYP-PDPL
RRAIVNQRLLFECGTLY-KCIFVYYSPVVLE----------RATPVETDRQKLIEAVA--
---VLDGILQ----HS--AFVAGDC-LTVADYSLVCTVSML----V-VLKF------E--
-L--APYAAVRRWYERCKE-VIAG-YTDLTQRAVTMFQKWMEQENSKG------------
----------------------
>Agam_gi21541591
-------------------------------------------------MELYYNIVSPP
CQSVLLVGKKLGIT--FDLK-EVNPH----LPEVREQLR-K-------------------
----FNPQHTIPTF---IEDG-HVIWESYAIAIYLVEKYG-NG------DDALYP-RGPK
VRSVVNQRLFFDNGLMF-KSAIEYVECILKK----------KLEPTEEMQQRLKKALG--
---LLESFVK----ER--AFVASDH-LTIADICLLSSVTLL----T-GIKY------D--
-L--AAFPGITAWVARVTG-ELPD-YGEFHKELYEKSMEYIKTL----------------
----------------------
>Agam_gi21434998
-------------------------------------------------MELYSDIVSPS
CQNVLLVAKKLGIA--LNIK-KTNIM----DATDVAELT-K-------------------
----VNPQHLIPTF--VEDDG-HVIWESYAIAIYLVEKYG--Q------DDALYP-KDPK
VRSIVNQRLFFDIGTLY-KNILANVDVLIE-----------KQQPSAELRGKLEQALD--
---LTEKFVT----EC--RFVAADH-LTLADIFMLGSITAL----E-WFRY------D--
-L--ERYPGIRGWVERVTA-QFPD-YSNFHKEIREATKQYVATHCPHLEY----------
----------------------
>Agam_gi21435000
-------------------------------------------------MDYYCNFVSPP
SQSVILVAKKLGIK--LNLR-KINIY-----DPVAMDTLSK-------------------
----LNPHHILPML---VDNG-TVVFEPCAIVLYLVEMYA--K------NDALYP-KDAL
VRCVVNQRLFFDVSTLF-KQIYENVHVQMR-----------NSQPSEKQVQRLQKAVD--
---VLESFLY----ER--SYTAADQ-LTVADICLLVTVNAL----TLWLGY------E--
-L--APYPRIRDWLGRVVA-EIPG-CAEFQREVEDATRAYVVNRKI--------------
----------------------
>Agam_gi21435008
-------------------------------------------------MDYYYSLISPP
CQSAILVAKKLGIT--LNLK-KTNIH-----DPVERDALTK-------------------
----LNPQHTIPTL---VDNG-HVVWESYAIVTYLVEVYG--K------DDTLYP-KDPK
VRSVVNQRLFFDIGTLY-KQIIDIIHLVVK-----------KEQPTDEQMEKLKKAMD--
---LLEHFLT----ER--SYAAADH-LTVADICLLGSVTAL----N-WLKY------D--
-L--EPFPRIKAWVARVTG-EIPD-YAEFRKDVEEATKAYVASKK---------------
----------------------
>Agam_gi21435002
----------------------------------------------MPRLDLYYNIISPP
CRVVLLFAKWLKLE--LNLI-ELDVL---KRDHYKPEFL-K-------------------
----LNPQHYIPTL--VDADGDVVVWESSAILIYLAERYG------AADDDTLYP-KDIA
LRAKVNQRLFYDIGTLM-RSVTTYYHPILMGGEG----------KLED-FKKVQDAVG--
---VLDSFLS----AS--RWTAGDH-ITVADFAIAVTVAAL----DGLLNF------D--
-F--SVYPNVHRWYEQCKR-ELVG-YTDITKEAAQRTQAFLERFRAMR------------
----------------------
>Agam_gi12007375
-------------------------------------------------MDFYYHPASPY
CRSVMLVAKALKLS--LNLQ-FVDLM---KDEQLRPTFT-V-------------------
----LNPFHCVPTL---VDND-LTMWESRAILVYLVDKYG-RT------NSRLYP-KDAK
TRAIINQRLFFDHGTLG-TRLEDYYYPLYFE----------GATPGGEKLEKLEEALA--
---VLNGYLI----NN--PYAAGPN-ITLADYSLVSTVTSL----E-VVQH------D--
-L--SKYPAISAWYEGCKA-TMAD-FQEINESGMQQYRLTSSLVPHLQLLHMPFAE----
----------------------
>Agam_gi1495236e
------------------------------------------------MLDFYYLPGSAP
CRAVQMVAEAVHVK--LNLK-YLDLM---AGAHRSPQFT-K-------------------
----LNPQRTIPTL----VDGSLVLSESRAALIYLCDQYG-DE------DNDWYP-RDTI
QRAIVNQRLFFDACVLY-PRFADFYHPQVFG----------NAAPDGRKRLAFEKAVE--
---LLNIFLS----EH--EFVAGSK-MTIADISLFATLATA----C-TLGF------I--
-L--RPYVHVDRWYVTMVA-SCPG--AQANVSGAKEFLTYKIVKLSAICTKIKHSFKM--
----------------------
>Agam_gi21435006
-------------------------------------------------MDFYHLPLSAP
CQSIRLLAKALGLH--LNLK-EVDLL---KGEHLKPEFL-K-------------------
----INPQHTVPTL---VDND-FVLWESRAILTYLCEKYG--K------NDGLYP-KDPK
KRAVVNQRLYFDMGTLY-QRFSQAFYPVMMEG---------KELNPEL-VVKLDEALE--
---FLESFLD----KT--PFAAGDK-LTVADFSLLTSITTI----DVTAGH------D--
-L--SKYANIQRWYSQLQE-SVAG-HQDICVEGAIQFRDSFNPINK--------------
----------------------
>contig09900
------------------------------------------------------------
------------------------------------------------------------
-------QHTIPTL--V-DNG-YSVWESRVILIYLVEKYG--K---D--DS-LYP-HCLK
KRAVINQRLFFDL-SLY-AFFADYYYPIAR--DK-------QAPVPER-LTKLESQLE--
---FLNTFLD----GQ--TYAANDS-LSIADFTLYASVSTIVTS-L--G-Y------D--
-L--SKYP----------------------------------------------------
----------------------
>contig08281
------------------------------------------------------------
------------------------------------------------------------
------------------------------------------------------------
--AVVNQRLFFDL-SLY-AFFADYYYPIAR--DK-------QTPVLER-LTKLEGQFE--
---FLNTFLD----GQ--TYVANGS-LSIADFTLYATVSTI--VTC-VASI------D--
-L--NKYPNIARWFEHLSK-TLPG--ADENQKGCDLIKAYW-------------------
----------------------
>Dmel_GstD6-PA
-------------------------------------------------MDLYNMSGSPS
TRAVMMTAKAVGVE--FNSI-QVNTF---VGEQLEPWFV-K-------------------
----INPQHTIPTL---VDNL-FVIWETRAIVVYLVEQYG--K------DDSLYP-KDPQ
KQALINQRLYFDMGTLY-DGIAKYFFPLLRTG---------KPGTQEN-LEKLNAAFD--
---LLNNFLD----GQ--DYVAGNQ-LSVADIVILATVSTT----E-MVDF------D--
-L--KKFPNVDRWYKNAQK-VTPG-WDE-NLARIQSAKKFLAENLIEKL-----------
----------------------
>Dmel_GstD7-PA
----------------------------------------------MPNLDLYNFPMAPA
SRAIQMVAKALGLE--LNSK-LINTM---EGDQLKPEFV-R-------------------
----INPQHTIPTL--VDN-G-FVIWESRAIAVYLVEKYG-KP------DSPLYP-NDPQ
KRALINQRLYFDMGTLY-DALTKYFFLIFRTGKF---------GDQEA-LDKVNSAFG--
---FLNTFLE----GQ--DFVAGSQ-LTVADIVILATVSTV----E-WFSF------D--
-L--SKFPNVERWLKNAPK-VTPG-WEQ-NLESLQQGKKFLQDLQAAKEKEVKA------
----------------------
>Amel_AGB1804
-----------------------------------------------MPIDFYQLPGSPP
CRAVALTAAALDIE--MNFK-QVNLM---NGEHLKPEFL-K-------------------
----INPQHTIPTI---DDNG-FRLWESRAIMTYLADQYG--K------NDTLYP-KDLK
KRAIVNQRLYFDMCSLY-KSFMDYYYPIIFM----------KAVKDQAKYENIGTALS--
---FLDKFLE----GE--NYVAGKN-MTLADLSIVSTVSTL----E-ALDY------D--
-L--SKYKN---------------------------------------------------
----------------------
>contig05054
------------------------------------------------SMDFYYSPGSPP
CRAVLLTAKCVGIE--LNKK-LLDMR---AGEHLKPEFL-K-------------------
----INPQHTIPTL---VDND-FALWESRAIMIYLVEQYA--K------TDSLYS-KCPE
TRALINQRLYFDM-NLY-LTFGKYCYKPAMTK---------TPFDPEQ-RKQLETQLE--
---LFNTLLA----GN--NFVIGES-LTLADLALVATISTI----D-VAQILRGFNVD--
-V--RKYANIHKWYENMRA-VTPG-FKE-NHEGCLEMKKFLEDK----------------
----------------------
>Dmel_GstD3-PA
------------------------------------------------------------
-----MVGKALGLE--FNKK-IINTL---KGEQMNPDFI-K-------------------
----INPQHSIPTL---VDNG-FTIWESRAILVYLVEKYG--K------DDALYP-KDIQ
KQAVINQRLYFDMALMY-PTLANYYYKAFTT----------GQFGSEEDYKKVQETFD--
---FLNTFLE----GQ--DYVAGDQ-YTVADIAILANVSNF----D-VVGF------D--
-I--SKYPNVARWYDHVKK-ITPG-WEE-NWAGALDVKKRIEEKQNAAK-----------
----------------------
>Dmel_GstD9-PA
------------------------------------------------MLDFYYMLYSAP
CRSILMTARALGLE--LNKK-QVDLD---AGEHLKPEFV-K-------------------
----INPQHTIPTL---VDDG-FAIWESRAILIYLAEKYD--K------DGSLYP-KDPQ
QRAVINQRLFFDLSTLY-QSYVYYYYPQLFEDVK-------KPADPDN-LKKIDDAFA--
---MFNTLLK----GQ--QYAALNK-LTLADFALLATVSTF----E-ISEY------D--
-F--GKYPEVVRWYDNAKK-VIPG-WEE-NWEGCEYYKKLYLGAILNKQ-----------
----------------------
>Dmel_GstD8-PA
-------------------------------------------------MDFYYHPCSAP
CRSVIMTAKALGVD--LNMK-LLKVM---DGEQLKPEFV-K-------------------
----LNPQHCIPTL---VDDG-FSIWESRAILIYLVEKYG--A------DDSLYP-SDPQ
KKAVVNQRLYFDMGTLF-QSFVEAIYPQIRNN---------HPADPEA-MQKVDSAFG--
---HLDTFLE----DQ--EYVAGDC-LTIADIALLASVSTF----E-VVDF------D--
-I--AQYPNVARWYENAKE-VTPG-WEE-NWDGVQLIKKLVQERNE--------------
----------------------
>Dmel_GST1agi35
-------------------------------------------------MDFYYLPGSAP
CRAVQMTAAAVGVE--LNLK-LTDLM---KGEHMKPEFL-K-------------------
----LNPQHCIPTL---VDNG-FALWESRAIQIYLAEKYG--K------DDKLYP-KDPQ
KRAVVNQRLYFDMGTLY-QRFADYHYPQIFAK---------QPANPEN-EKKMKDAVG--
---FLNTFLE----GQ--EYAAGND-LTIADLSLAATIATY----E-VAGF------D--
-F--APYPNVAAWFARCKA-NAPG-Y-ALNQAGADEFKAKFLS-----------------
----------------------
>contig05366
-------------------------------------------------MDFYYLPLSAP
CRAVTMTAETLGIK--LNKI-QLDLF---AGAHLKPEFL-K-------------------
----LNPQHTIPTL---VDNG-FAVWESRAIIVYLAEKYS--K------NESIYP-KCPK
KRALINQRLFFDAGTLY-QAFYDSYIIRFLSN---------KPIDEEK-IKKIETAFE--
---FLNTFLE----GQ--TYVAGDS-LTLADISLLATVSSF----D-VAKY------D--
-F--SKYANVSRWYENLKK-STPG-WKE-NWAGCVEYEKLLNKSSG--------------
----------------------
>contig05481
-------------------------------------------------MDFYYVPASPP
CRAVLLAAKALGVN--LNKK-LLNLF---AGEHLKPEFL-K-------------------
----LNPQHTVPTL---VDNG-FSIWESRVITVYLAEKYG--R------NDSLYP-KNPK
KRAVINQRLFFDLSTIY-QAFIDTYVKQYLFK---------QPVDAEK-YKAIDTAFE--
---LLDTFLE----GH--NYAAGDS-YTLADISLLATVSSY----E-AVNY------D--
-F--SKYINVARWYENLKK-SAPG-WEE-NWAGCLEYKNLLGL-----------------
----------------------
>Dmel_GstD4-PA
-------------------------------------------------MDFYYSPRSSG
SRTIIMVAKALGLE--LNKK-QLRIT---EGEHLKPEFL-K-------------------
----LNPQHTIPTL---VDNG-FAIWESRAIAVYLVEKYG--K------DDSLFP-NDPQ
KRALINQRLYFDMGTLH-DSFMKYYYPFIRT----------GQLGNAENYKKVEAAFE--
---FLDIFLE----GQ--DYVAGSQ-LTVADIAILSSVSTF----E-VVEF------D--
-I--SKYPNVARWYANAKK-ITPG-WDE-NWKGLLQMKTMYEAQKASLK-----------
----------------------
>Dmel_GstD2-PA
-------------------------------------------------MDFYYMPGGGG
CRTVIMVAKALGLE--LNKK-LLNTM---EGEQLKPEFV-K-------------------
----LNPQHTIPTL---VDNG-FSIWESRAIAVYLVEKYG--K------DDYLLP-NDPK
KRAVINQRLYFDMGTLY-ESFAKYYYPLFRT----------GKPGSDEDLKRIETAFG--
---FLDTFLE----GQ--EYVAGDQ-LTVADIAILSTVSTF----E-VSEF------D--
-F--SKYSNVSRWYDNAKK-VTPG-WDE-NWEGLMAMKALFDARKLAAK-----------
----------------------
>Dmel_GstD5-PA
-------------------------------------------------MDFYYSPRGSG
CRTVIMVAKALGVK--LNMK-LLNTL---EKDQLKPEFV-K-------------------
----LNPQHTIPTL---VDNG-FSIWESRAIAVYLVEKYG--K------DDTLFP-KDPK
KQALVNQRLYFDMGTLY-DSFAKYYYPLFHTG---------KPGSDED-FKKIESSFE--
---YLNIFLE----GQ--NYVAGDH-LTVADIAILSTVSTF----E-IFDF------D--
-L--NKYPNVARWYANAKK-VTPG-WEE-NWKGAVELKGVFDARQAAAKQ----------
----------------------
>Dmel_GstD10-PA
-------------------------------------------------MDLYYRPGSAP
CRSVLMTAKALGVE--FDKKTIINTR---AREQFTPEYL-K-------------------
----INPQHTIPTL---HDHG-FALWESRAIMVYLVEKYG--K------DDKLFP-KDVQ
KQALINQRLYFDMGTLY-KSFSEYYYPQIFL----------KKPANEENYKKIEVAFE--
---FLNTFLE----GQ--TYSAGGD-YSLADIAFLATVSTF----D-VAGF------D--
-F--KRYANVARWYENAKK-LTPG-WEE-NWAGCQEFRKYFDN-----------------
----------------------
>contig06712
------------------------------------------------------------
-------------Q--LNKK-NLNLM---AGEHLTPEYL-K-------------------
----INPQHTIPTL---VDNG-FALWESRAIMVYLAEKYG--K------DDTLYP-KCPK
KKAVINQRLYFDMGTLY-KSFADYYYPQLFA----------KAPADPELYKKIETAFE--
---LLDTFLE----GH--SYVAGDA-LSLADIAVAATVSTF----D-VAGF------D--
-F--SKYANVAKWYANAKR-VVPG-FDE-NWQGCLEFKAKFFH-----------------
----------------------
>Bpap_gi27752553
-------------------------------------------------MDFYYVGGSSP
CRSVIMTAKALNVN--LNKK-ILNLM---AGEHLKPEFL-K-------------------
----INPQHTIPTL---VDNG-FALWESRAIMVYLVEKYG--K------DDALYP-KCPK
KKALINQRLYFDMGTLY-KSYSDYYFPQLFAK---------APADPEL-YKKIETAFE--
---LLDTFLE----GH--SYVAGDT-LSLADIAVLATVSTF----D-VSGF------D--
-F--SKYANVAKWYANAKQ-VVPG-FDE-NWEGCLEFKAKFFH-----------------
----------------------
>Dmel_GSTD1-PA
------------------------------------------------MVDFYYLPGSSP
CRSVIMTAKAVGVE--LNKK-LLNLQ---AGEHLKPEFL-K-------------------
----INPQHTIPTL---VDNG-FALWESRAIQVYLVEKYG--K------TDSLYP-KCPK
KRAVINQRLYFDMGTLY-QSFANYYYPQVFAK---------APADPEA-FKKIEAAFE--
---FLNTFLE----GQ--DYAAGDS-LTVADIALVATVSTF----E-VAKF------E--
-I--SKYANVNRWYENAKK-VTPG-WEE-NWAGCLEFKKYFE------------------
----------------------
>contig04676
-------------------------------------------------MDFYYLPGSAP
CRSVLLTAKNLGIE--LNKK-LLNLQ---AGEHLKPEFL-K-------------------
----INPQHTIPTL--VDD-G-FALWESRAILVYLVEKYG--K------DDALFP-KCPK
KQAVVNQRLYFDMGTLY-KSFADYYYPQIF--AK-------QPADPEM-YKKIEIAFD--
---FLNTFLE----GS--NYVAGDQ-VTVADLAILATVSTF----D-VAQF------D--
-F--SKYANVARWYENAKK--LPG-WKE-NWEGSLEFKKFFD------------------
----------------------
>Dmel_CG4688-PA
--------------------------------------------MSQPKPILYYDERSPP
VRSCLMLIKLLDID--VELR-FVNLF---KGEQFQKDFL-A-------------------
----LNPQHSVPTL----VHGDLVLTDSHAILIHLAEKFD--E------GGSLWP-QEHA
ERMKVLNLLLFECSFLF-RRDSDFMSATVRQGF--------ANVDVAHHERKLTEAYI--
---IMERYLE----NS--DFMAGPQ-LTLADLSIVTTLSTV----NLMFPL---------
----SQFPRLRRWFTAMQQ-LDAY---EANCSGLEKLRQTMESVGSFQFPSSSAVVTEKV
E---------------------
>contig03846
----------------------------------------------MSKLVLYYDDVSPP
VRSCMMLIKILELD--VEYK-YVDLF---KGGQLEKSFL-E-------------------
----LNPNHTVPTL---VHDN-LVITDSHIILTHLCEKFE--KDSKD--EK-LWP-LNYE
ERIRVWNMLFFECSVLF-RR-DSEFLSGIVRGGF-------ASVDLTLHERKLLEAYN--
---MMESYLR----RH--KYMAGDH-MTIADISIVTTLSTV--N-L-MFPI------AAG
AA--DRWPLLNDWFGRMQA--LPV-Y-HINQTGLEKLCVVIERFGKFKFPNSVNVAPEVK
LPREEVTSDEANAESQEKAAEK
>contig07254
------------------------------------------------------------
------------------------------------------------------------
------------------------------------------------------------
------------------STCLKQITGPLFHQNV-------IDIPKEK-FEQIRNAYT--
---LLETFLT----KS--TYMAGEN-LTIADFSIVSTVSLL--SAT-FVAI------D--
-S--NKWPKLAEWLKRLEA--LPY-YAEISDAALKEYAELVHSKLPKQYEKLWKKAYEEI
KSSRQ-----------------
>contig01569
---------------------------------------------MSARPILYYALFSPP
ARAALLTSKFIGLN--VELK-TINYA---SQEHQSDWFL-K-------------------
----VNPRHTVPVL---VDQG-VPLCDSHAIITYMVNQYGESH------HDHLYP-KDFL
KRAVVDERLYYEDGVLF--QVIKDFVARIMYGGD-------IDYHRKS-IELSHNAYS--
---FLEGFLS----RS--SYVAGEE-LTLADISINTTLITL----HKLVTV------E--
-E--RRYPKICAWMQRMRE-ELPE-YEEINEQGAQQLYLRFQNALEQNMTKRT-------
----------------------
>Dmel_CG11784-PA
----------------------------------------------MSKPTLYYALFSPP
ARACILVAKLIGLD--LELK-PVDFA---KKEHLSEEFV-K-------------------
----LNPQHQIPVF--VDSDG-EVYVDSHAIVCFLVAKYA--G------NDQLYP-RDLK
RRAHIDHRMHYENGVLF-QVVKDIVARNIYGGEG-------EYNPRS--LTLCHNAYS--
---DLEHFLQ----QG--SFVVGNE-LSVADVSIHTTLVTL----DLLIPV------E--
-R--EKYPQTKQWMERMDK-LLPD-NEEINLKGARALQTRILSCMAENKAKSQ-------
----------------------
>contig03720
----------------------------------------------MSKPKLYYSLFSPP
ARACMLTAELIGLD--LDLK-LVDFA---AKQHLTPDYL-A-------------------
----LNPQHQIPVF--VEDDN-EVFIDSHAIMGYMISKYG--K---N--DD-MYP-KDLK
KRARVDHMLHFENGVLF-QV-IKDMVRRNIYGGE-------GEFNKIT-LELCDNAYT--
---FLEAFLG----KT--NFFGNSETVTIADVSINTTLVSL--D-M-LIPV------D--
-K--NRFPRLQAWMERMKA-LLPS-HEVVNIKGAKVLRDRIKNCMRENKVKTESNIEYD-
----------------------
>Agam_gi18158603
---------------------------------------------MSSKPVLYTHTISPA
GRAVELTVKALNLD--VDVR-EMNVF---KGQHMSDEFK-K-------------------
----LNPVQTIPTL---DDNG-FVLWDSHAIMIYLARRYG--A------DSGLYT-DEYE
QQARINAALFFESSILF--ARLRFCTDNLTVLGK-------SAIPEEN-LQRALEGLQ--
---RLERMLQ-------SEYVAGDQ-LTIADLSCVSSVATL----HLMLKP------S--
-A--EEFPKTFAWMDRLSK--LPY-YGEVMGRGLKAAGELMQTLGSKNSGGGGDGN----
----------------------
>Agam_gi18139648
----------------------------------------------MAPIVLYSTRRTPA
GRAVELTAXMIGIE--LDVQ-YIDLA---KKENMTEEYL-KVSDRLLFSRLLHHFHCASS
IHPQMNPMHTVPTV---NDNG-VPLYDSHAIINYLVQKYA--K---D--DT-LYPAKDLV
KQANINALLHFESGVLF-AR-LRWILEPVFYWGQ-------TEVPQEK-IDSVHKAYD--
---LLEATLK----TSGTDYLVGGT-ITLADISVSTSLCTL--N-A-LFPA------D--
-A--SKYPLVLAYLKRLEQ-TMPH-YQEINTDRANDALQLYNQKLGKV------------
----------------------
>Dmel_CG16936-PA
----------------------------------------------MSKPALYYATLSPP
SRAVLLTAKAIGLD--LELR-PINLL---KGEHLTPEFL-K-------------------
----LNPQHTIPTL----IDGEATIIDSHAICAYLVEKYG-QK------EQQLYP-KELV
QRANVDARLHLDSGHLF--ARLRFLYEPILYYGS-------TDCSIDK-IAYIQKCWE--
---ILEGFLK----DQ--PYLCGSD-LTIADFCAVATVTSV----NDTAPI------D--
-E--FKFPKMHAWLKRLAE--LPY-YQEVNGDGADELKSIFKAKLAENRGK---------
----------------------
>contig04496
----------------------------------------------MAKPVLYYATLSPP
SRAVLLTAKLLGLD--LELR-PVNLL---KGEHLTDDFI-K-------------------
----MNPQHTIPTL--IDADG-VVVYDSHAICGYLVDKYG--E------NDKLYP-KDIV
KRAQVNARLHFDSGHLF--ARLRFLYEPILYYGS-------TDCSMDK-IAYIQKTYE--
---IMEEMLK----DH--PYVCGED-LTIADLCCVATITSV----DEVAPI------D--
-E--FKFPKLLAWLKRLSE--LPN-YQKINQDGADELKKIFKEILANNRTKQK-------
----------------------
>Dmel_CG5224-PA
---------------------------------------------MSAKPILYYAPRSPP
CRAVLLTAAALGLE--LDLR-LVNVK---AGEHKSAEFL-K-------------------
----LNAQHTIPVL---DDNG-TIVSDSHIICSYLADKYAPEG------DDSLYP-KDPE
KRRLVDARLYYDCGHLF--PRIRFIVEPVIYFGA-------GEVPSDR-VAYLQKAYD--
---GLEHCLA----EG--DYLVGDK-LTIADLSCIASVSTA----EAFAPI------E--
-P--DQFPRLVQWVKRIQA--LPY-YQKNNQEGLDMLVGLVKGLLAERQQK---------
----------------------
>Bdor_FJ970911
------------------------------------------------------------
---------------------------------LTPEFL-K-------------------
----LNPQHTIPVL---DDNG-TVVTDSHVINAYLVDKYS--S------YETLYP-KDQQ
KRREVDARLYFDAGHLF--PRVRLMVEPVIYFGA-------DKIQQEK-IAYMQLAYD--
---GLEKCLA----NA--PYLCGEH-LTIADLCAIASVSSA----VHFTPI------D--
-E--EKFPQLAAWLKRMSL--LPY-YKKSNQEGADLLGS---------------------
----------------------
>contig09177
---------------------------------------------MSAKPVLYYSARSPP
SRAVLLTAAAIGLE--LDLR-PTNLK---QREHLTPEFL-K-------------------
----LNPQHTIPVL---DDNG-TVVTDSHVISAYLVDKYS--P------DETLYP-KDPL
KRREVDARLYYDAGHLF--PRARLMVEPIIYFGA--------------------------
--------------DK-----IGEE--------------------------------K--
-I----------------------------------------------------------
----------------------
>Agam_gi18158599
----------------------------------------------MPNIKLYTAKLSPP
GRSVELTAKALGLE--LDIV-PINLL---AQEHLTEAFR-K-------------------
----LNPQHTIPLI---DDNG-TIVWDSHAINVYLVSKYGKPE------GDSLYP-SDVV
QRAKVNAALHFDSGVLF--ARFRFYLEPILYYGA-------TETPQEK-IDNLYRAYE--
---LLNDTLV----D---EYIVGNE-MTLADLSCIASIASM----HAIFPI------D--
-A--GKYPRLAGWVKRLAK--LPY-YEATNRAGAEELAQLYRAKLEQNRTNAK-------
----------------------
>Agam_gi18158601
-------------------------------------------MATNPIIKLYTAKLSPP
GRAVELTAKLLGLS--LDIV-PINLL---AGDHRTDEFL-R-------------------
----LNPQHTIPVI---DDGG-VIVRDSHAIIIYLVQKYG-KD------GQTLYP-EDPI
ARAKVNAGLHFDSGVLF--SRLRFYFEPILYEGS-------AEVPQDK-IDYMKKGYE--
---LLNDALV----E---DYIAGSS-LTLADVSCIATIATM----EEFFPM------D--
-R--SRYPALVAWIERLSR-TLPE-YDQLNQEGAVEFAEICESLRLKNGASVAAK-----
----------------------
>Agam_gi20067188
--------------------------------------------MEPSRLVLYTNRKSPP
CRAVKLTARALGIE--LVEK-EMTLL---RGDKLMEEFL-K-------------------
----VNPQQTIPVL---DDGG-IVITASHAITIYLVCKYG--R------DDGLYP-SELV
RRARVHTALHLEAGVIF--SRLSFLFEPVIYSGK-------SYFHSDR-IEHIRKAYR--
---LLEDSLV----DQ---YMVGES-LTIADFSCISSIATL----VGVVPL------D--
-E--SKFPKSTAWMRRMQE--LPY-YEEANGTGALELAEFVLGKKEANASQFL-------
----------------------
>Agam_gi12007371
----------------------------------------------MPKPVLYTVHLSPP
CRAVELTAKALGLE--LERK-LVNLL---AGENLTPEFL-K-------------------
----LNPKHTIPVL---DDNG-TIISESHAIMIYLVRKYG--Q---GEGKDALYP-TDIV
EQARVNEALHFESGVLF--ARLRFITELVFFARK-------PEIPEDR-IEYVRTAYR--
---LLEDSLQ-------SDYVAGSR-MTIADLSCISSVASM----VGFIPM------E--
-R--SEFPRVHGWIERMKQ--LPY-YEEINGAGATELAEFIVDMLAKNAKL---------
----------------------
>Agam_gi12007373
----------------------------------------------MSNLVLYTLHLSPP
CRAVELTAKALGLE--LEQK-TINLL---TGDHLKPEFV-K-------------------
----LNPQHTIPVL---DDNG-TIITESHAIMIYLVTKYG--K------DDSLYP-KDPV
KQARVNSALHFESGVLF--ARMRFNFERILFFGK-------SDIPEDR-VEYVQKSYE--
---LLEDTLV----D---DFVAGPT-MTIADFSCISTISSI----MGVVPL------E--
-Q--SKHPRIYAWIDRLKQ--LPY-YEEANGGGGTDLGKFVLAKKEENAKA---------
----------------------
>Agam_gi3549271g
-----------------------------------------------MTPVLYYLPPSPP
CRSVLLLAKMIGVE--LELK-ALNVM---EGEQLKPDFV-E-------------------
----LNPQHCIPTL---DDHG-LVLWESRVILAYLVSAYG--K------DENLYP-KDFR
SRAIVDQRLHFDLGTLY-QRVVDYYFPTIQLG---------AHLDQTK-KAKLAEALG--
---WFEAMLK----QY--QWSAANH-FTIADIALCVTVSQI----E-AFQF------D--
-L--HPYPRVRAWLQKCKDELQGHGYKEINETGAETLAGLFRSKLKQ-------------
----------------------
>Dmel_CG17639-PA
----------------------------------------------MSPPVLYYLPPSPP
CRSILLLAKMLDID--FELK-IVNIL---EGEQLKPDFV-A-------------------
----MNPQHCVPTM---NDEG-LVLWESRAILSYLVAAYG--K------SDQLYP-TDIR
VRALVDQRLQFDLGTLY-MRLTDYYFPTMFIG---------APLDEGK-RAKLAEAVG--
---WLNTILE----GR--QFSAADH-FTIADLTLLVTVSQL----E-AFEF------E--
-L--RPYKHIRQWLDRCKDHMAPFDYEELNANKANMLADMFKAKMNQSAG----------
----------------------
>contig03326
----------------------------TAHIVKEFVYCVLSRGGVKMSVTLYYLPPSPP
CRAVLLLGKMLGID--FDLK-IVNVL---AGDQLKPEFL-Q-------------------
----LNPQHCIPTI---NDEG-LVLWESRAILQYMAAAYG--K------DDSLYP-TDVR
SRALVDQRIQFDLGTLY-ARMYDCYLPTVLWS---------APVDESK-KPRLAEAFD--
---WFNTSLK----GH--EFAALDH-FTIADLTLLVTVSQC----E-AFGF------E--
-V--DSYNRVKHWLRRCKDYMAPYDYEELNGSKAITLGDIFRAKTEIP------------
----------------------
>contig05667
----------------------------------------------MGKIELYAIGGSAP
CRAVLLTLKALNVT--FEYK-LLNLM---TGANRTPEYL-A-------------------
----INPHGTVPTL---VDDG-EILTDSHAITTYLVDKYG-TD------NS-LYP-KDLI
QRAKVNQVLFYEATVVF-DRTFLSISNAVF-NNN-------NVIPFAK-IDAIYKVYE--
---RLEGFLQ----AH--TYVAGEQ-LTVADFSLIATITTL--F-T-YAEL------D--
-A--GKYPKIAEWVRRLEE--LPY-YAEANGVGLKQYNDFVKNSWF--------------
----------------------
>Dmel_GstE3-PA
----------------------------------------------MGKLTLYGIDGSPP
VRSVLLTLRALNLD--FDYK-IVNLM---EKEHLKPEFL-K-------------------
----INPLHTVPAL---DDNG-FYLADSHAINSYLVSKYG-RN------DS-LYP-KDLK
KRAIVDQRLHYDSSVVT-STG-RAITFPLFWENK-------TEIPQAR-IDALEGVYK--
---SLNLFLE----NG--NYLAGDN-LTIADFHVIAGLTGF--F-V-FLPV------D--
-A--TKYPELAAWIKRIKE--LPY-YEEANGSRAAQIIEFIKSKKFTIV-----------
----------------------
>Dmel_GstE1-PA
--------------------------------------------MSSSGIVLYGTDLSPC
VRTVKLTLKVLNLD--YEYK-EVNLQ---AGEHLSEEYV-K-------------------
----KNPQHTVPML---DDNG-TFIWDSHAIAAYLVDKYA--K------SDELYP-KDLA
KRAIVNQRLFFDASVIY-ASIANVSRPFWINGV--------TEVPQEK-LDAVHQGLK--
---LLETFLG----NS--PYLAGDS-LTLADLSTGPTVSAV----PAAVDI------D--
-P--ATYPKVTAWLDRLNK--LPY-YKEINEAPAQSYVAFLRSKWTKLGDK---------
----------------------
>Dmel_GstE10-PA
----------------------------------------------MANLILYGTESSPP
VRAVLLTLRALQLD--HEFH-TLDMQ---AGDHLKPDML-R-------------------
----KNPQHTVPML----EDGESCIWDSHAIIGYLVNKYA--Q------SDELYP-KDPL
KRAVVDQRLHFETGVLF-HGIFKQLQRALFKENA-------TEVPKDR-LAELKDAYA--
---LLEQFLA----EN--PYVAGPQ-LTIADFSIVATVSTL--HLS-YCPV------D--
-A--TKYPKLSAWLARISA--LPF-YEEDNLRGARLLADKIRSKLPKQFDKLWQKAFEDI
KSGAGKQ---------------
>contig03198
---------------------------------------------MSEKIVLYGFERSPP
VRAVLLTLNALNLK--FEQI-TVDTH---KGEQYSEEYL-K-------------------
----KNPAHTIPLL---EIDG-KYISDSHAIIAFLASKYG--K------DDSLYP-KDLY
QRAIVDQRLHYETGVVF-QEVMKQRLRPLFLCEL-------PQAAADEAIKAVCDVYT--
---VLETYLN----QN--KYMAADH-LTIADLSLLSTVTVM----DLVVPV---------
-VA-EKWPKLSAWLVKLKQ--LPY-YEKANTKGLKELEEAFKPAVAKYKI----------
----------------------
>Bdor_FJ970921
----------------------------------------------GEKLVLYGFERSPP
VRAVLLTLNALNLE--FELI-PVDTF---KGEQNSEEHL-K-------------------
----KNPAHTIPVL---EVDG-KYISDSHAIIAFLASKYG--K------DDSLYP-KDLY
QRATVDQRLHYENGVIF-NETMKQRLRALFSSEQ-------PQAAAEEAFKAVRDVYT--
---VLETYLN----QN--KYMAGDH-----------------------------------
------------------------------------------------------------
----------------------
>contig03005
----------------------------------------------MSGIILYGHDISPP
VRACLLTLKALKLQ--FEYK-HVDIL---VGEQLADDFI-K-------------------
----HNPQHTVPTL---HDNG-VWLWDSHAICGYLVDKYA--K------DDSLYP-RDLV
LRARVHQRLYFDASILF--MSLRCITRPMFKSNV-------SIVPREK-TQGIIEGYT--
---LLEKFLT----SG--AYLVGDC-LTIADLCCVATATSL----GGVIEL------D--
-A--TKYPKVSAWMERLKK--LPY-YEEANGWGCKRYMDILKTRLTAIVS----------
----------------------
>Dmel_GstE2-PA
---------------------------------------------MSDKLVLYGMDISPP
VRACKLTLRALNLD--YEYK-EMDLL---AGDHFKDAFL-K-------------------
----KNPQHTVPLL---EDNG-ALIWDSHAIVCYLVDKYA-NS-------DELYP-RDLV
LRAQVDQRLFFDASILF-MSLRNVSIPYFLRQVS--------LVPKEK-VDNIKDAYG--
---HLENFLG----DN--PYLTGSQ-LTIADLCCGATASSL----AAVLDL------D--
-E--LKYPKVAAWFERLSK--LPH-YEEDNLRGLKKYINLLKPVLNLEQ-----------
----------------------
>Dmel_GstE9-PA
----------------------------------------------MGKLVLYGVEASPP
VRACKLTLDALGLQ--YEYR-LVNLL---AGEHKTKEFS-L-------------------
----KNPQHTVPVL---EDDG-KFIWESHAICAYLVRRYA--K------SDDLYP-KDYF
KRALVDQRLHFESGVLF-QGCIRNIAIPLFYKNI-------TEVPRSQ-IDAIYEAYD--
---FLEAFIG----NQ--AYLCGPV-ITIADYSVVSSVSSL----VGLAAI------D--
-A--KRYPKLNGWLDRMAA--QPN-YQSLNGNGAQMLIDMFSSKITKIV-----------
----------------------
>contig04449
----------------------------------------------MGKLVLYGVEPSPP
VRAVKLTLAALGLQ--YEYK-LVKLL---EGEHKTAEFM-Q-------------------
----KNPQHTVPVL---EDDG-QYLWDSHAIMAYLVRRYG--K------DDSLYP-KDFI
KRAIVDQRLHFETGVLF-QGCLRNIALPLFYGND-------VEVPRAK-IDAIYEAYD--
---FLEVFLA----DQ--PYLCGQT-ITLADFSNISTVSSF----ADLAPI------D--
-A--TKYPKLKAWVARMSQ--IPN-YNQSNGYGAQMLVDMFKEKIKRIV-----------
----------------------
>contig03074
----------------------------------------------MGKLVLYGIEASPP
VRTVLLTLNALDLP--YEFV-AVDLF---AQGNKSEEYL-K-------------------
----INPTGTVPAL---LDDG-QAISDSHAISAYLTSKYG--K------DDSLYP-KDLV
KRSVVDHRLYFDAGVAF-ERALRGTTKPILFNNE-------TNVPQQK-INNIAEVYD--
---IVNKLLQ----NH--PYVAGDN-LTIADFSLITSISSL----QAYLES------D--
-V--AKYPNLVAWIKRLEQ--LPY-YEKANGNGVKQLIELIKSKNITIVS----------
----------------------
>contig09042
-----------------------------------SVFKNNCFEAMSSKLILYGTKKSAP
TRTVLLTLKALDLD--FEFR-EVNIF---AKEQMQPEFV-E-------------------
----KNPQHTVPTL---EDDT-NILVDSHAIAGYLVRKYG--K------DDTLYP-ADFY
ARAVVDHRLYYEAVTLF-------------------------------------------
------------------------------------------------------------
------------------------------------------------------------
----------------------
>Dmel_GstE4-PA
----------------------------------------------MGKISLYGLDASPP
TRACLLTLKALDLP--FEFV-FVNLF---EKENFSEDFS-K-------------------
----KNPQHTVPLL---QDDD-ACIWDSHAIMAYLVEKYA-PS------DE-LYP-KDLL
QRAKVDQLMHFESGVIF-ESALRRLTRPVLFFGE-------PTLPRNQ-VDHILQVYD--
---FVETFLD----DH--DFVAGDQ-LTIADFSIVSTITSI--G-V-FLEL------D--
-P--AKYPKIAAWLERLKE--LPY-YEEANGKGAAQFVELLRSKNFTIVS----------
----------------------
>Dmel_GstE6-PA
----------------------------------------------MVKLTLYGLDPSPP
VRAVKLTLAALNLT--YEYV-NVDIV---ARAQLSPEYL-E-------------------
----KNPQHTVPTL---EDDG-HYIWDSHAIIAYLVSKYA--D------SDALYP-KDPL
KRAVVDQRLHFESGVVF-ANGIRSISKSVLFQGQ-------TKVPKER-YDAIIEIYD--
---FVETFLK----GQ--DYIAGNQ-LTIADFSLVSSVASL----EAFVAL------D--
-T--TKYPRIGAWIKKLEQ--LPY-YEEANGKGVRQLVAIFKKTNFTFEA----------
----------------------
>Dmel_GstE5-PA
----------------------------------------------MVKLTLYGVNPSPP
VRAVKLTLAALQLP--YEFV-NVNIS---GQEQLSEEYL-K-------------------
----KNPEHTVPTL---EDDG-NYIWDSHAIIAYLVSKYA--D------SDALYP-RDLL
QRAVVDQRLHFETGVVF-ANGIKAITKPLFFNGL-------NRIPKER-YDAIVEIYD--
---FVETFLA----GH--DYIAGDQ-LTIADFSLISSITSL----VAFVEI------D--
-R--LKYPRIIEWVRRLEK--LPY-YEEANAKGARELETILKSTNFTFAT----------
----------------------
>Dmel_GstE8-PA
----------------------------------------------MSKLILYGTEASPP
VRAAKLTLAALGIP--YEYV-KINTL---AKETLSPEFL-R-------------------
----KNPQHTVPTL---EDDG-HFIWDSHAISAYLVSKYG--Q------SDTLYP-KDLL
QRAVVDQRLHFESGVVF-VNGLRGITKPLFATGQ-------TTIPKER-YDAVIEIYD--
---FVETFLT----GH--DFIAGDQ-LTIADFSLITSITAL----AVFVVI------D--
-T--VKYANITAWIKRIEE--LPY-YEEACGKGARDLVTLLKKFNFTFST----------
----------------------
>Dmel_GstE7-PA
----------------------------------------------MPKLILYGLEASPP
VRAVKLTLAALEVP--YEFV-EVNTR---AKENFSEEFL-K-------------------
----KNPQHTVPTL---EDDG-HYIWDSHAIIAYLVSKYG-KT------DS-LYP-KDLL
QRAVVDQRLHFESGVIF-ANALRSITKPLFAGKQ-------TMIPKER-YDAIIEVYD--
---FLEKFLA----GN--DYVAGNQ-LTIADFSIISTVSSL--E-V-FVKV------D--
-T--TKYPRIAAWFKRLQK--LPY-YEEANGNGARTFESFIREYNFTFASN---------
----------------------
